# Supplementary material for: Alterations in the glycome after HDAC inhibition impact oncogenic potential in epigenetically plastic SW13 cells
Source: BMC Cancer. 2019 Jan 16;19:79. doi: 10.1186/s12885-018-5129-4 (PMC6335691; doi:10.1186/s12885-018-5129-4)
Supplement: Supplementary file 1 — Table S1. Table S2. Table S3. Table S4. (ZIP 16600 kb) [file 12885_2018_5129_MOESM1_ESM.zip]

Archive with 4 entries (4 files):
- Supplemental Table 1 - Lectin Array Data.xlsx
- Supplemental Table 2 - Glycan Array Data(1).xlsx
- Supplemental Table 3 - Microarray Results.xlsx
- Supplemental Table 4 - Gene Ontology.xlsx
