# Supplementary material for: Alterations in the glycome after HDAC inhibition impact oncogenic potential in epigenetically plastic SW13 cells
Source: BMC Cancer. 2019 Jan 16;19:79. doi: 10.1186/s12885-018-5129-4 (PMC6335691; doi:10.1186/s12885-018-5129-4)
Supplement: Supplementary file 1 — Table S1. Table S2. Table S3. Table S4. (ZIP 16600 kb) [file 12885_2018_5129_MOESM1_ESM.zip › Supplemental Table 1 - Lectin Array Data.xlsx]

## Sheet: Map
	RayBio® Lectin Array I G Series
		1	2	3	4	5	6	7	8	9	10	11	12
	1	POS	POS	Neg	Neg	AAA	AAA	AAL	AAL	ACL	ACL	AIA	AIA
	2	ASA	ASA	BPA	BPA	Con A	Con A	DBA	DBA	DSA	DSA	ECA	ECA
	3	EEL	EEL	GNA	GNA	GS-I	GS-I	GS-II	GS-II	HHA	HHA	Jacalin	Jacalin
	4	LBA	LBA	LcHA	LcHA	LEA	LEA	Lotus	Lotus	MAA	MAA	MPL	MPL
	5	NPA	NPA	PHA-E	PHA-E	PHA-L	PHA-L	PNA	PNA	PSA	PSA	PTL	PTL
	6	SBA	SBA	SJA	SJA	SNA-I	SNA-I	SNA-II	SNA-II	STL	STL	UDA	UDA
	7	UEA-I	UEA-I	UEA-II	UEA-II	VFA	VFA	VVA	VVA	WFA	WFA	WGA	WGA

## Sheet: aligning data
RayBio® Lectin Array -- Glass Slide
	Control 1			Control 2			Control 3			Control 4			Treatment 1			Treatment 2			Treatment 3			Treatment 4
	With Background	Without Background		With Background	Without Background		With Background	Without Background		With Background	Without Background		With Background	Without Background		With Background	Without Background		With Background	Without Background		With Background	Without Background
POS	37563	35164		36178	34287		34556	32477		34709	32736		38130	36876		36086	34423		29441	28152		30834	29735
POS	39201	36856		40035	38211		34824	32727		36539	34676		39825	38588		38244	36437		30426	29140		31939	30795
Neg	2243	-41		1621	-155		2196	-16		1745	-44		1109	-90		1619	-76		1137	-211		1201	-53
Neg	2406	33		1691	-175		2192	-168		1653	-195		1051	-57		1464	-158		1338	-102		1198	-79
AAA	772	-1574		691	-1165		811	-1696		2372	388		509	-638		597	-1097		720	-671		1180	-7
AAA	770	-1610		731	-1203		827	-1764		1441	-634		527	-612		704	-843		746	-567		924	-189
AAL	2130	-288		1815	-177		2416	-161		63290	60145		1004	-93		1687	144		2331	971		1226	74
AAL	1972	-436		1940	30		2039	-298		3202	1328		1055	-40		1719	77		2474	994		1279	58
ACL	7894	5555		4189	2403		7286	5081		4757	2920		1850	854		5425	3832		4378	2883		3295	2171
ACL	7024	4798		3629	1793		6603	4208		5342	3413		1269	307		4420	2734		2596	872		1465	421
AIA	3887	1645		2731	1049		3855	1525		2947	1031		1060	35		1985	155		2149	385		1281	168
AIA	2932	849		1920	272		3390	1141		2405	246		1076	65		1753	-123		1999	340		1382	396
ASA	3924	1461		3000	983		4924	2814		3686	1754		1513	5		3184	1317		2703	1280		2623	1494
ASA	3779	1413		3067	1142		4505	2432		4002	2199		1644	315		3509	2034		2686	1254		2800	1586
BPA	3923	1607		2536	723		3892	1626		3104	1286		1696	496		3011	1499		8254	6741		1757	424
BPA	3874	1393		2568	754		3694	1191		3177	1041		1613	525		2717	1197		2526	1133		1784	403
Con A	2051	-548		1751	-54		2206	-420		1944	-267		1884	743		1985	471		1969	587		1956	741
Con A	2150	-518		1998	86		2476	-144		9926	7658		1865	528		2193	631		1897	480		1756	474
DBA	5711	3113		4875	2927		5872	3367		7402	5082		3521	2048		4775	3115		4263	2818		3563	2359
DBA	5624	3078		5006	3079		5895	3583		5715	3828		3607	2111		5110	3190		4358	2809		3286	1996
DSA	723	-1879		914	-946		951	-1161		831	-1023		737	-692		803	-1233		774	-786		740	-556
DSA	808	-1732		872	-983		1030	-1221		871	-1020		810	-638		821	-1155		767	-907		718	-431
ECA	4028	1875		2809	976		3822	1411		3631	1747		1859	698		2729	677		2403	645		1821	636
ECA	3448	1247		2515	805		4083	1697		3449	1437		1399	396		2591	624		2388	662		2059	978
EEL	8109	5648		5304	3382		8882	6689		6784	4903		3072	1568		6541	5020		5443	3975		4334	3097
EEL	7897	5370		5384	3564		8673	6593		6623	4854		2875	1682		6665	5028		4913	3456		4179	2859
GNA	7023	4509		7130	5371		8684	6543		7278	5358		8750	7643		9515	7916		7224	5808		7471	6099
GNA	7796	5176		6893	5128		8142	5861		7351	5126		8378	7162		9012	7463		7008	5593		7107	5707
GS-I	3483	785		2007	175		3389	915		2741	514		1041	-349		1982	488		2156	744		1448	45
GS-I	4564	1832		2882	921		4037	1396		4371	2070		994	-451		2479	832		2082	637		1344	181
GS-II	7213	4589		3992	2057		6804	4301		4487	2227		2815	1341		4808	2971		3797	2260		2036	843
GS-II	8005	5442		4179	2322		6395	3996		4604	2562		2589	1149		4407	2428		3649	1980		2304	1040
HHA	9928	7295		6644	4799		9980	7716		8038	6076		9116	7660		10248	8207		7116	5382		5827	4528
HHA	7309	4650		6651	4743		9025	6820		7883	5854		9134	7589		10359	8242		7603	5842		5700	4440
Jacalin	1438	-801		1285	-616		2066	-42		1595	-431		932	-645		1353	-784		1867	142		713	-506
Jacalin	1662	-491		1257	-469		2075	80		1415	-638		848	-295		1297	-706		1382	-185		827	-369
LBA	990	-1518		811	-1082		979	-1242		878	-971		606	-737		813	-860		724	-702		602	-671
LBA	992	-1468		768	-996		977	-1302		892	-1057		617	-459		837	-716		634	-761		603	-569
LcHA	4875	2398		2847	1083		4902	2457		3322	1247		1819	612		3333	1823		2677	1277		1909	787
LcHA	4980	2359		3051	1294		4054	1546		3392	1204		1820	539		3193	1668		2673	1262		2063	906
LEA	1497	-1201		1105	-805		1278	-1253		998	-1031		617	-841		961	-550		887	-504		817	-436
LEA	1403	-1305		1051	-931		1289	-1075		998	-1065		627	-875		916	-622		776	-656		731	-487
Lotus	10799	8201		5715	3784		9402	7069		7533	5445		2291	771		5344	3686		4559	2994		3902	2790
Lotus	10526	7988		6091	4226		8680	6313		7474	5424		2360	898		5620	3733		4326	2684		3130	1981
MAA	3900	1333		2506	658		3815	1494		3196	1219		1887	406		2951	926		2783	1080		1707	489
MAA	3709	1141		2717	830		3778	1492		2674	597		1587	47		3223	1145		2751	1011		1575	284
MPL	7993	5792		4931	3150		8269	5939		6400	4418		2532	1005		5339	3367		4051	2347		2728	1494
MPL	8544	6406		5329	3620		7676	5384		6385	4427		2447	1246		5727	3702		4289	2601		3441	2344
NPA	6385	3846		4500	2615		6998	4605		5873	3766		4659	3466		6535	4990		5083	3668		4736	3364
NPA	6283	3840		4454	2685		6537	4136		5389	3341		4430	3317		6283	4762		4926	3525		4347	2941
PHA-E	1302	-1143		1119	-618		1375	-1141		1104	-958		878	-319		1158	-322		1103	-277		1108	-280
PHA-E	1562	-1036		1026	-821		1135	-1413		985	-1054		905	-422		1112	-304		1026	-399		852	-428
PHA-L	1914	-711		1300	-695		1607	-896		849	-1020		801	-704		1334	-151		1442	-72		891	-207
PHA-L	2113	-501		1273	-638		2013	-483		1079	-959		728	-775		1455	-136		1222	-331		761	-388
PNA	2325	-212		1361	-547		2214	-303		1732	-313		1216	-285		1604	-130		1388	-205		922	-170
PNA	2238	-220		1337	-549		2035	-261		1622	-300		1015	-432		1616	-291		1421	-160		890	-157
PSA	2765	455		1882	-5		2621	242		2118	281		1599	129		2122	140		1798	220		1268	-14
PSA	2916	675		2077	190		2834	464		2168	195		1580	65		2258	172		1884	202		1230	-72
PTL	1216	-886		927	-883		1436	-736		926	-1025		328	-1200		1430	-503		869	-750		473	-803
PTL	1235	-926		995	-724		1383	-838		1050	-906		364	-919		1557	-347		740	-973		406	-763
SBA	2373	-115		1761	-20		2093	-184		1469	-569		850	-222		1549	29		1489	38		1045	-472
SBA	2113	-345		1683	-42		1929	-313		1510	-556		907	-232		1618	123		1418	-6		1146	-367
SJA	7796	5295		4332	2564		7168	4802		5723	3674		2213	873		5212	3767		4421	3026		3219	1758
SJA	7727	5202		4300	2384		7157	4686		5622	3658		2215	701		4943	3470		3915	2491		3463	2058
SNA-I	2102	-270		1445	-445		1998	-490		1617	-338		1126	-403		1644	163		1497	-20		1052	-185
SNA-I	2202	-80		1636	-196		1942	-497		1613	-382		1090	-260		1574	-32		1528	46		996	-116
SNA-II	1320	-1057		832	-961		1501	-658		1002	-945		450	-983		939	-715		732	-673		546	-568
SNA-II	1411	-899		805	-1007		1629	-410		1010	-877		446	-1015		880	-962		649	-628		618	-423
STL	1049	-1061		696	-1072		1008	-1285		609	-1233		565	-869		632	-1317		519	-929		509	-698
STL	964	-1228		654	-1089		791	-1561		627	-1207		537	-952		567	-1419		488	-1021		430	-862
UDA	877	-1256		721	-969		955	-1260		687	-902		929	-613		821	-1204		700	-969		642	-592
UDA	898	-1223		709	-922		891	-1369		718	-1082		931	-409		826	-1105		704	-845		627	-573
UEA-I	3252	795		2312	507		3309	1023		2736	445		1460	342		2394	981		2229	814		1688	274
UEA-I	3225	759		2190	443		3174	919		2883	682		1557	285		2523	1058		2273	843		1690	257
UEA-II	2067	-355		1373	-395		2039	-104		1894	-140		948	-527		1610	3		1334	-132		1223	-190
UEA-II	1865	-538		1349	-476		2134	-55		1733	-182		901	-695		1536	-182		1345	-139		1180	-203
VFA	7307	4909		4535	2711		6633	4347		5561	3601		2577	978		4362	2465		3711	2220		3336	2057
VFA	7683	5268		4368	2554		6632	4307		5419	3421		2459	975		3963	2107		3224	1760		3032	1912
VVA	39693	37285		40029	38181		35012	32780		42147	40115		36732	35277		38240	36370		34144	32704		33211	32110
VVA	39912	37763		39546	37725		38623	36305		38605	36664		40274	38801		39119	37163		36843	35468		34348	33252
WFA	4866	2833		3043	1304		4639	2358		3899	1838		2091	590		3523	1514		2954	1585		2228	1048
WFA	4648	2476		3224	1559		4161	1830		3589	1867		1973	436		3552	1477		2654	1140		1981	715
WGA	480	-1770		404	-1276		469	-1796		341	-1438		269	-1273		383	-1683		345	-1307		285	-1040
WGA	448	-1872		353	-1298		449	-1799		346	-1560		291	-1038		369	-1653		288	-1157		246	-1083

## Sheet: Sorting
	RayBio® Lectin Array -- Glass Slide
	Without Background
		Control 1		Average		Control 2		Average		Control 3		Average		Control 4		Average		Treatment 1		Average		Treatment 2		Average		Treatment 3		Average		Treatment 4		Average
1	POS	35164	36856	36010		34287	38211	36249		32477	32727	32602		32736	34676	33706		36876	38588	37732		34423	36437	35430		28152	29140	28646		29735	30795	30265
2	NEG	-41	33	-4		-155	-175	-165		-16	-168	-92		-44	-195	-119.5		-90	-57	-73.5		-76	-158	-117		-211	-102	-156.5		-53	-79	-66
3	AAA	-1574	-1610	-1592		-1165	-1203	-1184		-1696	-1764	-1730		388	-634	-123		-638	-612	-625		-1097	-843	-970		-671	-567	-619		-7	-189	-98
4	AAL	-288	-436	-362		-177	30	-73.5		-161	-298	-229.5		60145	1328	30736.5		-93	-40	-66.5		144	77	110.5		971	994	982.5		74	58	66
5	ACL	5555	4798	5176.5		2403	1793	2098		5081	4208	4644.5		2920	3413	3166.5		854	307	580.5		3832	2734	3283		2883	872	1877.5		2171	421	1296
6	AIA	1645	849	1247		1049	272	660.5		1525	1141	1333		1031	246	638.5		35	65	50		155	-123	16		385	340	362.5		168	396	282
7	ASA	1461	1413	1437		983	1142	1062.5		2814	2432	2623		1754	2199	1976.5		5	315	160		1317	2034	1675.5		1280	1254	1267		1494	1586	1540
8	BPA	1607	1393	1500		723	754	738.5		1626	1191	1408.5		1286	1041	1163.5		496	525	510.5		1499	1197	1348		6741	1133	3937		424	403	413.5
9	Con A	-548	-518	-533		-54	86	16		-420	-144	-282		-267	7658	3695.5		743	528	635.5		471	631	551		587	480	533.5		741	474	607.5
10	DBA	3113	3078	3095.5		2927	3079	3003		3367	3583	3475		5082	3828	4455		2048	2111	2079.5		3115	3190	3152.5		2818	2809	2813.5		2359	1996	2177.5
11	DSA	-1879	-1732	-1805.5		-946	-983	-964.5		-1161	-1221	-1191		-1023	-1020	-1021.5		-692	-638	-665		-1233	-1155	-1194		-786	-907	-846.5		-556	-431	-493.5
12	ECA	1875	1247	1561		976	805	890.5		1411	1697	1554		1747	1437	1592		698	396	547		677	624	650.5		645	662	653.5		636	978	807
13	EEL	5648	5370	5509		3382	3564	3473		6689	6593	6641		4903	4854	4878.5		1568	1682	1625		5020	5028	5024		3975	3456	3715.5		3097	2859	2978
14	GNA	4509	5176	4842.5		5371	5128	5249.5		6543	5861	6202		5358	5126	5242		7643	7162	7402.5		7916	7463	7689.5		5808	5593	5700.5		6099	5707	5903
15	GS-I	785	1832	1308.5		175	921	548		915	1396	1155.5		514	2070	1292		-349	-451	-400		488	832	660		744	637	690.5		45	181	113
16	GS-II	4589	5442	5015.5		2057	2322	2189.5		4301	3996	4148.5		2227	2562	2394.5		1341	1149	1245		2971	2428	2699.5		2260	1980	2120		843	1040	941.5
17	HHA	7295	4650	5972.5		4799	4743	4771		7716	6820	7268		6076	5854	5965		7660	7589	7624.5		8207	8242	8224.5		5382	5842	5612		4528	4440	4484
18	Jacalin	-801	-491	-646		-616	-469	-542.5		-42	80	19		-431	-638	-534.5		-645	-295	-470		-784	-706	-745		142	-185	-21.5		-506	-369	-437.5
19	LBA	-1518	-1468	-1493		-1082	-996	-1039		-1242	-1302	-1272		-971	-1057	-1014		-737	-459	-598		-860	-716	-788		-702	-761	-731.5		-671	-569	-620
20	LcHA	2398	2359	2378.5		1083	1294	1188.5		2457	1546	2001.5		1247	1204	1225.5		612	539	575.5		1823	1668	1745.5		1277	1262	1269.5		787	906	846.5
21	LEA	-1201	-1305	-1253		-805	-931	-868		-1253	-1075	-1164		-1031	-1065	-1048		-841	-875	-858		-550	-622	-586		-504	-656	-580		-436	-487	-461.5
22	Lotus	8201	7988	8094.5		3784	4226	4005		7069	6313	6691		5445	5424	5434.5		771	898	834.5		3686	3733	3709.5		2994	2684	2839		2790	1981	2385.5
23	MAA	1333	1141	1237		658	830	744		1494	1492	1493		1219	597	908		406	47	226.5		926	1145	1035.5		1080	1011	1045.5		489	284	386.5
24	MPL	5792	6406	6099		3150	3620	3385		5939	5384	5661.5		4418	4427	4422.5		1005	1246	1125.5		3367	3702	3534.5		2347	2601	2474		1494	2344	1919
25	NPA	3846	3840	3843		2615	2685	2650		4605	4136	4370.5		3766	3341	3553.5		3466	3317	3391.5		4990	4762	4876		3668	3525	3596.5		3364	2941	3152.5
26	PHA-E	-1143	-1036	-1089.5		-618	-821	-719.5		-1141	-1413	-1277		-958	-1054	-1006		-319	-422	-370.5		-322	-304	-313		-277	-399	-338		-280	-428	-354
27	PHA-L	-711	-501	-606		-695	-638	-666.5		-896	-483	-689.5		-1020	-959	-989.5		-704	-775	-739.5		-151	-136	-143.5		-72	-331	-201.5		-207	-388	-297.5
28	PNA	-212	-220	-216		-547	-549	-548		-303	-261	-282		-313	-300	-306.5		-285	-432	-358.5		-130	-291	-210.5		-205	-160	-182.5		-170	-157	-163.5
29	PSA	455	675	565		-5	190	92.5		242	464	353		281	195	238		129	65	97		140	172	156		220	202	211		-14	-72	-43
30	PTL	-886	-926	-906		-883	-724	-803.5		-736	-838	-787		-1025	-906	-965.5		-1200	-919	-1059.5		-503	-347	-425		-750	-973	-861.5		-803	-763	-783
31	SBA	-115	-345	-230		-20	-42	-31		-184	-313	-248.5		-569	-556	-562.5		-222	-232	-227		29	123	76		38	-6	16		-472	-367	-419.5
32	SJA	5295	5202	5248.5		2564	2384	2474		4802	4686	4744		3674	3658	3666		873	701	787		3767	3470	3618.5		3026	2491	2758.5		1758	2058	1908
33	SNA-I	-270	-80	-175		-445	-196	-320.5		-490	-497	-493.5		-338	-382	-360		-403	-260	-331.5		163	-32	65.5		-20	46	13		-185	-116	-150.5
34	SNA-II	-1057	-899	-978		-961	-1007	-984		-658	-410	-534		-945	-877	-911		-983	-1015	-999		-715	-962	-838.5		-673	-628	-650.5		-568	-423	-495.5
35	STL	-1061	-1228	-1144.5		-1072	-1089	-1080.5		-1285	-1561	-1423		-1233	-1207	-1220		-869	-952	-910.5		-1317	-1419	-1368		-929	-1021	-975		-698	-862	-780
36	UDA	-1256	-1223	-1239.5		-969	-922	-945.5		-1260	-1369	-1314.5		-902	-1082	-992		-613	-409	-511		-1204	-1105	-1154.5		-969	-845	-907		-592	-573	-582.5
37	UEA-I	795	759	777		507	443	475		1023	919	971		445	682	563.5		342	285	313.5		981	1058	1019.5		814	843	828.5		274	257	265.5
38	UEA-II	-355	-538	-446.5		-395	-476	-435.5		-104	-55	-79.5		-140	-182	-161		-527	-695	-611		3	-182	-89.5		-132	-139	-135.5		-190	-203	-196.5
39	VFA	4909	5268	5088.5		2711	2554	2632.5		4347	4307	4327		3601	3421	3511		978	975	976.5		2465	2107	2286		2220	1760	1990		2057	1912	1984.5
40	VVA	37285	37763	37524		38181	37725	37953		32780	36305	34542.5		40115	36664	38389.5		35277	38801	37039		36370	37163	36766.5		32704	35468	34086		32110	33252	32681
41	WFA	2833	2476	2654.5		1304	1559	1431.5		2358	1830	2094		1838	1867	1852.5		590	436	513		1514	1477	1495.5		1585	1140	1362.5		1048	715	881.5
42	WGA	-1770	-1872	-1821		-1276	-1298	-1287		-1796	-1799	-1797.5		-1438	-1560	-1499		-1273	-1038	-1155.5		-1683	-1653	-1668		-1307	-1157	-1232		-1040	-1083	-1061.5

## Sheet: Average
	RayBio® Lectin Array -- Glass Slide
	Without Background
		Control 1	Control 2	Control 3	Control 4	Treatment 1	Treatment 2	Treatment 3	Treatment 4
1	POS	36010	36249	32602	33706	37732	35430	28646	30265
2	NEG	-4	-165	-92	-119.5	-73.5	-117	-156.5	-66
3	AAA	-1592	-1184	-1730	-123	-625	-970	-619	-98
4	AAL	-362	-73.5	-229.5	30736.5	-66.5	110.5	982.5	66
5	ACL	5176.5	2098	4644.5	3166.5	580.5	3283	1877.5	1296
6	AIA	1247	660.5	1333	638.5	50	16	362.5	282
7	ASA	1437	1062.5	2623	1976.5	160	1675.5	1267	1540
8	BPA	1500	738.5	1408.5	1163.5	510.5	1348	3937	413.5
9	Con A	-533	16	-282	3695.5	635.5	551	533.5	607.5
10	DBA	3095.5	3003	3475	4455	2079.5	3152.5	2813.5	2177.5
11	DSA	-1805.5	-964.5	-1191	-1021.5	-665	-1194	-846.5	-493.5
12	ECA	1561	890.5	1554	1592	547	650.5	653.5	807
13	EEL	5509	3473	6641	4878.5	1625	5024	3715.5	2978
14	GNA	4842.5	5249.5	6202	5242	7402.5	7689.5	5700.5	5903
15	GS-I	1308.5	548	1155.5	1292	-400	660	690.5	113
16	GS-II	5015.5	2189.5	4148.5	2394.5	1245	2699.5	2120	941.5
17	HHA	5972.5	4771	7268	5965	7624.5	8224.5	5612	4484
18	Jacalin	-646	-542.5	19	-534.5	-470	-745	-21.5	-437.5
19	LBA	-1493	-1039	-1272	-1014	-598	-788	-731.5	-620
20	LcHA	2378.5	1188.5	2001.5	1225.5	575.5	1745.5	1269.5	846.5
21	LEA	-1253	-868	-1164	-1048	-858	-586	-580	-461.5
22	Lotus	8094.5	4005	6691	5434.5	834.5	3709.5	2839	2385.5
23	MAA	1237	744	1493	908	226.5	1035.5	1045.5	386.5
24	MPL	6099	3385	5661.5	4422.5	1125.5	3534.5	2474	1919
25	NPA	3843	2650	4370.5	3553.5	3391.5	4876	3596.5	3152.5
26	PHA-E	-1089.5	-719.5	-1277	-1006	-370.5	-313	-338	-354
27	PHA-L	-606	-666.5	-689.5	-989.5	-739.5	-143.5	-201.5	-297.5
28	PNA	-216	-548	-282	-306.5	-358.5	-210.5	-182.5	-163.5
29	PSA	565	92.5	353	238	97	156	211	-43
30	PTL	-906	-803.5	-787	-965.5	-1059.5	-425	-861.5	-783
31	SBA	-230	-31	-248.5	-562.5	-227	76	16	-419.5
32	SJA	5248.5	2474	4744	3666	787	3618.5	2758.5	1908
33	SNA-I	-175	-320.5	-493.5	-360	-331.5	65.5	13	-150.5
34	SNA-II	-978	-984	-534	-911	-999	-838.5	-650.5	-495.5
35	STL	-1144.5	-1080.5	-1423	-1220	-910.5	-1368	-975	-780
36	UDA	-1239.5	-945.5	-1314.5	-992	-511	-1154.5	-907	-582.5
37	UEA-I	777	475	971	563.5	313.5	1019.5	828.5	265.5
38	UEA-II	-446.5	-435.5	-79.5	-161	-611	-89.5	-135.5	-196.5
39	VFA	5088.5	2632.5	4327	3511	976.5	2286	1990	1984.5
40	VVA	37524	37953	34542.5	38389.5	37039	36766.5	34086	32681
41	WFA	2654.5	1431.5	2094	1852.5	513	1495.5	1362.5	881.5
42	WGA	-1821	-1287	-1797.5	-1499	-1155.5	-1668	-1232	-1061.5

## Sheet: Normalized Data
	RayBio® Lectin Array -- Glass Slide
	Positive Control Normalization without Background
		Control 1	Control 2	Control 3	Control 4	Treatment 1	Treatment 2	Treatment 3	Treatment 4	T-test
1	POS	36010	36010	36010	36010	36010	36010	36010	36010
2	NEG	1	0.993407	1.10453	1.06836	0.954362	1.01637	1.25707	1.18982	0.261169
3	AAA	1	0.993407	1.10453	1.06836	0.954362	1.01637	1.25707	1.18982	0.261169
4	AAL	1	0.993407	1.10453	32837.5	0.954362	112.309	1235.07	78.5283	0.414177
5	ACL	5176.5	2084.17	5130.01	3382.95	554.007	3336.74	2360.15	1542.01	0.202487
6	AIA	1247	656.145	1472.34	682.145	47.7181	16.2619	455.688	335.53	0.024746
7	ASA	1437	1055.49	2897.19	2111.61	152.698	1702.93	1592.71	1832.33	0.31993
8	BPA	1500	733.631	1555.74	1243.03	487.202	1370.07	4949.08	491.992	0.613836
9	Con A	1	15.8945	1.10453	3948.11	606.497	560.02	670.646	722.818	0.738084
10	DBA	3095.5	2983.2	3838.25	4759.53	1984.6	3204.11	3536.76	2590.84	0.205121
11	DSA	1	0.993407	1.10453	1.06836	0.954362	1.01637	1.25707	1.18982	0.261169
12	ECA	1561	884.629	1716.45	1700.82	522.036	661.149	821.495	960.187	0.0266668
13	EEL	5509	3450.1	7335.21	5211.97	1550.84	5106.24	4670.64	3543.29	0.260885
14	GNA	4842.5	5214.89	6850.32	5600.32	7064.67	7815.38	7165.92	7023.53	0.0475942
15	GS-I	1308.5	544.387	1276.29	1380.32	0.954362	670.804	868.006	134.45	0.132781
16	GS-II	5015.5	2175.06	4582.16	2558.18	1188.18	2743.69	2664.99	1120.22	0.164409
17	HHA	5972.5	4739.54	8027.75	6372.74	7276.54	8359.14	7054.67	5335.17	0.557589
18	Jacalin	1	0.993407	20.9861	1.06836	0.954362	1.01637	1.25707	1.18982	0.393778
19	LBA	1	0.993407	1.10453	1.06836	0.954362	1.01637	1.25707	1.18982	0.261169
20	LcHA	2378.5	1180.66	2210.72	1309.27	549.236	1774.07	1595.85	1007.19	0.361217
21	LEA	1	0.993407	1.10453	1.06836	0.954362	1.01637	1.25707	1.18982	0.261169
22	Lotus	8094.5	3978.59	7390.43	5805.98	796.415	3770.23	3568.82	2838.32	0.0920315
23	MAA	1237	739.095	1649.07	970.067	216.163	1052.45	1314.27	459.867	0.253521
24	MPL	6099	3362.68	6253.32	4724.8	1074.13	3592.36	3109.99	2283.27	0.0971851
25	NPA	3843	2632.53	4827.36	3796.4	3236.72	4955.82	4521.05	3750.92	0.64582
26	PHA-E	1	0.993407	1.10453	1.06836	0.954362	1.01637	1.25707	1.18982	0.261169
27	PHA-L	1	0.993407	1.10453	1.06836	0.954362	1.01637	1.25707	1.18982	0.261169
28	PNA	1	0.993407	1.10453	1.06836	0.954362	1.01637	1.25707	1.18982	0.261169
29	PSA	565	91.8901	389.9	254.269	92.5731	158.554	265.242	1.18982	0.181984
30	PTL	1	0.993407	1.10453	1.06836	0.954362	1.01637	1.25707	1.18982	0.261169
31	SBA	1	0.993407	1.10453	1.06836	0.954362	77.2441	20.1131	1.18982	0.278078
32	SJA	5248.5	2457.69	5239.91	3916.59	751.083	3677.74	3467.62	2270.18	0.247088
33	SNA-I	1	0.993407	1.10453	1.06836	0.954362	66.5723	16.3419	1.18982	0.283994
34	SNA-II	1	0.993407	1.10453	1.06836	0.954362	1.01637	1.25707	1.18982	0.261169
35	STL	1	0.993407	1.10453	1.06836	0.954362	1.01637	1.25707	1.18982	0.261169
36	UDA	1	0.993407	1.10453	1.06836	0.954362	1.01637	1.25707	1.18982	0.261169
37	UEA-I	777	471.868	1072.5	602.018	299.193	1036.19	1041.48	315.898	0.815615
38	UEA-II	1	0.993407	1.10453	1.06836	0.954362	1.01637	1.25707	1.18982	0.261169
39	VFA	5088.5	2615.14	4779.32	3751	931.935	2323.42	2501.57	2361.2	0.0890642
40	VVA	37524	37702.8	38153.3	41013.6	35348.6	37368.4	42848.5	38884.6	0.993604
41	WFA	2654.5	1422.06	2312.89	1979.13	489.588	1519.98	1712.76	1048.83	0.153525
42	WGA	1	0.993407	1.10453	1.06836	0.954362	1.01637	1.25707	1.18982	0.261169
