# Supplementary material for: Alterations in the glycome after HDAC inhibition impact oncogenic potential in epigenetically plastic SW13 cells
Source: BMC Cancer. 2019 Jan 16;19:79. doi: 10.1186/s12885-018-5129-4 (PMC6335691; doi:10.1186/s12885-018-5129-4)
Supplement: Supplementary file 1 — Table S1. Table S2. Table S3. Table S4. (ZIP 16600 kb) [file 12885_2018_5129_MOESM1_ESM.zip › Supplemental Table 2 - Glycan Array Data(1).xlsx]

## Sheet: Sheet1
Column	Control	Treatment	T-test	Glycan	Core Structure Type
1	409.424	697.995	0.192149	β-Glc-Sp	Monosaccharides
2	440.674	456.126	0.883733	β-Gal-Sp	Monosaccharides
3	141.875	187.885	0.265583	α-Man-Sp	Monosaccharides
4	112.635	53.7125	0.279689	α-Fuc-Sp	Monosaccharides
5	4783.41	8853.9	0.00755893	α-Rha-Sp	Monosaccharides
6	160.11	186.781	0.358115	β-GlcNAc-Sp	Monosaccharides
7	174.525	177.747	0.894785	β-GalNAc-Sp	Monosaccharides
8	1400.66	1365.7	0.894571	Tobramycin	Aminoglycoside
9	187.794	192.026	0.876111	Gal-β-1,3-GlcNAc-β-Sp	Disaccharide
10	1624.62	753.093	0.0512018	Gal-α-1,3-Gal-β-1,3-GlcNAc-β-Sp	O-glycan, N-Glycans, a Gal
11	90.9646	143.646	0.11539	Neu5Ac-α-2,3-Gal-β-1,3-GlcNAc-β-Sp	Gangliosides and Sialylated Oligosaccharides
12	117.636	137.671	0.598364	Neu5Ac-α-2,6-Gal-β-1,3-GlcNAc-β-Sp	Gangliosides and Sialylated Oligosaccharides
13	185.24	164.808	0.584771	Neu5Gc-α-2,3-Gal-β-1,3-GlcNAc-β-Sp	Gangliosides and Sialylated Oligosaccharides
14	121.25	182.87	0.213681	Neu5Gc-α-2,6-Gal-β-1,3-GlcNAc-β-Sp	Gangliosides and Sialylated Oligosaccharides
15	108.717	208.914	0.0472824	Neu5Gc-α-2,6-Gal-β-1,3-GlcNAc-β-Sp	Fucosylated Oligosaccharide
16	178.73	251.01	0.187538	Gal-β-1,4-Glc-β-Sp	Disaccharide
17	24.4586	0.674907	0.203691	Gal-α-1,3-Gal-β-1,4-Glc-β-Sp	O-glycan, N-Glycans, a Gal
18	149.677	189.641	0.173386	Gal-α-1,4-Gal-β-1,4-Glc-β-Sp	Globo series
19	507.533	425.056	0.324729	GlcNAc-β-1,3-Gal-β-1,4-Glc-β-Sp	Globo series
20	222.176	281.367	0.4631	GalNAc-β-1,3-Gal-β-1,4-Glc-β-Sp	Globo series
21	164.057	142.492	0.634507	Neu5Ac-α-2,3-Gal-β-1,4-Glc-β-Sp	Gangliosides and Sialylated Oligosaccharides
22	152.941	131.885	0.782864	Neu5Ac-α-2,6-Gal-β-1,4-Glc-β-Sp	Gangliosides and Sialylated Oligosaccharides
23	106.27	106.845	0.993146	Neu5Gc-α-2,3-Gal-β-1,4-Glc-β-Sp	Gangliosides and Sialylated Oligosaccharides
24	250.588	192.199	0.249999	Neu5Ac-α-2,6-Gal-β-1,4-Glc-β-Sp	Gangliosides and Sialylated Oligosaccharides
25	162.936	147.407	0.648786	Gal-β-1,4-(Fuc-α-1,3)-Glc-β-Sp	Blood groups
26	253.148	207.86	0.270306	GalNAc-β-1,3-Gal-α-1,4-Gal-β-1,4-Glc-β- Sp	Globo series
27	402.421	265.349	0.14124	GlcNAc-β-1,6-GlcNAc-β-Sp	Disaccharide
28	358.618	483.81	0.221161	4-P-GlcNAc-β-1,4-Man-β-Sp	Disaccharide
29	5.49439	44.7784	0.409895	Glc-α-1,2-Gal-α-1,3-Glc-α-Sp	Natural Oligosachharides
30	210.078	189.994	0.609681	Gal-β-1,3-GalNAc-α-Sp	Disaccharide
31	164.565	168.953	0.846954	Gal-β-1,4-GlcNAc-β-Sp	Disaccharide
32	57.9906	104.82	0.270971	Gal-β-1,4 -(Fuc-α-1,3)-GlcNAc-β- [Lewis X] –Sp	Blood groups
33	70.5372	99.8341	0.328328	Neu5Ac-α-2,3-Gal-β-1,4-(Fuc-α-1,3)- GlcNAc-β- [Sialyl Lewis X]-Sp	Blood groups
34	168.172	193.895	0.208088	Neu5Ac-α-2,3-Gal-β-1,3 -(Fuc-α-1,4)- GlcNAc-β- [Sialyl Lewis A]-Sp	Blood groups
35	86.467	95.8884	0.831217	Neu5Gc-α-2,3-Gal-β-1,3-(Fuc-α-1,4)- GlcNAc-β- [Sialyl Lewis A]-Sp	Blood groups
36	327.339	350.468	0.807178	Gal-α-1,4-Gal-β-1,3-GlcNAc-β-Sp	Globo series
37	86.6356	87.5831	0.981557	Gal-β-1,4-GlcNAc-β-1,3-Gal-β-1,4-Glc-β- [LNnT]-Sp	Globo series
38	164.107	97.5951	0.170208	GlcA-β-1,4-GlcNAc-α-1,4-GlcA-β-Sp	Globo series
39	143.527	113.26	0.408834	GlcNAc-β-1,6-(Gal-β-1,3)-GalNAc-α-OSer- Sp4	O-glycan, N-Glycans, a Gal
40	153.797	103.724	0.0539725	Neu5Ac-α-2,3Gal-β-1,4-(6S)GlcNAc-β-Sp	Gangliosides and Sialylated Oligosaccharides
41	194.54	144.605	0.0414388	GalNAc-β-1,4-GlcNAc-β-Sp2	Disaccharide
42	111.544	130.892	0.57546	Neu5Ac-α-2,8-Neu5Ac-α-2,3-Gal β-1,4- Glc-β-Sp	Gangliosides and Sialylated Oligosaccharides
43	157.518	155.963	0.949653	Neu5Gc-α-2,8-Neu5Ac-α-2,3-Gal-β-1,4- Glc-β-Sp	Gangliosides and Sialylated Oligosaccharides
44	164.846	67.6785	0.00990074	GalNAc-α-1,3-(Fuc-α-1,2)-Gal-β-1,4-Glc- β- [Blood A antigen tetrose]-Sp1	Fucosylated Oligosaccharide
45	367.44	35.1029	0.00174941	GlcNAc-β-1,2-Man-α-Sp	Disaccharide
46	0.729207	0.674907	0.575633	Neu5Ac-α-2,3-Gal-β-Sp1	Disaccharide
47	85.9023	22.8595	0.348529	Gal-β-1,3 -GalNAc-β-1,3-Gal-β-Sp1	Globo series
48	190.473	54.5091	0.00227328	Glc-α-1,2-Gal-α-Sp	Disaccharide
49	55.605	36.395	0.701821	Gal-β-1,4-(Fuc-α-1,3)-GlcNAc-β-1,3-Gal- β-Sp1	Blood groups
50	20.9428	0.674907	0.353882	Neu5Ac-α-2,3-Gal-β-1,4-(Fuc-α-1,3)-Glc- β- [3-Sialyl-3-fucosyllactose/ F-SL]-Sp1	Blood groups
51	-22.4846	-23.1877	0.988837	GlcNAc-β-1,4-GlcNAc-β-Sp1	Disaccharide
52	999.215	1222.84	0.325541	β-D-GlcA-Sp	Monosaccharides								#	control	treatment	t-test	glycan	group
53	237.498	207.876	0.341441	Gal-β-1,4-(6S)GlNAc-β-Sp	Disaccharide								98	1060.74	608.652	0.00062904	Geneticin Disulfate Salt (G418)	Aminoglycoside
54	139.698	132.154	0.915256	GlcNAc-α-1,3-(Glc-α-1,2-Glc-α-1,2)-Gal- α-1,3-Glc-α-Sp	Natural Oligosachharides								99	2004.36	1333.59	0.00688584	Neomycin trisulfate	Aminoglycoside
55	150.128	208.439	0.211747	Gal-β-1,3-GalNAc-β-1,4-(Neu5Gc-α-2,3)- Gal-β-1,4-Glc-β-Sp1	Gangliosides and Sialylated Oligosaccharides								48	190.473	54.5091	0.00227328	Glc-α-1,2-Gal-α-Sp	Disaccharide
56	1428.81	1908.01	0.0448285	Sisomicin Sulfate	Aminoglycoside								45	367.44	35.1029	0.00174941	GlcNAc-β-1,2-Man-α-Sp	Disaccharide
57	151.896	142.452	0.795534	GalNAc-α-1,3-(Fuc-α-1,2)-Gal-β- [Blood A antigen trisaccharide]-Sp1	Blood groups								44	164.846	67.6785	0.00990074	GalNAc-α-1,3-(Fuc-α-1,2)-Gal-β-1,4-Glc- β- [Blood A antigen tetrose]-Sp1	Fucosylated Oligosaccharide
58	102.396	28.9759	0.128706	Fuc-α-1,2-Gal-β-1,4-GlcNAc-β- [Blood H antigen trisaccharide]-Sp1	Blood groups								93	166.296	74.9147	0.0258405	Neu5Ac-α-2,8-Neu5Ac-α-2,8-Neu5Ac-α- 2,3-Gal-β-1,4-Glc-β-Sp3	Gangliosides and Sialylated Oligosaccharides
59	99.5247	102.877	0.944598	Gal-α-1,3-(Fuc-α-1,2)-Gal-β- [Blood B antigen trisaccharide]-Sp1	Blood groups								92	356.067	235.787	0.00430716	Neu5Ac-α-2,8-Neu5Gc-α-2,3-Gal-β-1,4- Glc-β-Sp	Gangliosides and Sialylated Oligosaccharides
60	123.511	158.125	0.379365	Fuc-α-1,2-Gal-β-1,3-GlcNAc-β-1,3-Gal-β- 1,4-Glc-β- [LNFP I]-Sp1	Blood groups								67	781.414	561.358	0.0254319	Gal-β-1,3-(Neu5Ac-α-2,6)-GalNAc-β-Sp	Gangliosides and Sialylated Oligosaccharides
61	190.68	174.611	0.388339	Fuc-α-1,2-Gal-β-1,4-Glc-β- [Blood H antigen trisaccharide]-Sp1	Blood groups								80	211.494	149.824	0.0261829	Maltotetraose-β-Sp1	Natural Oligosachharides
62	142.077	151.276	0.588011	Gal-α-1,3-(Fuc-α-1,2)-Gal-β-1,4-Glc-β- [Blood B antigen tetrasaccharide]-Sp1	Blood groups								83	220.829	106.734	0.0371757	Maltoheptaose-β-Sp1	Natural Oligosachharides
63	318.481	351.196	0.568649	(Fuc-α-1,2)-Gal-β-1,4-(Fuc-α-1,3)- GlcNAc-β- [ Lewis Y]-Sp1	Blood groups
64	90.0602	95.4171	0.905505	(Fuc-α-1,2)-Gal-β-1,3-(Fuc-α-1,4)- GlcNAc-β- [ Lewis B]-Sp1	Blood groups
65	178.335	77.6645	0.0162772	Gal-β-1,3-(Fuc-α-1,4)-GlcNAc-β-1,3-Gal- β-1,4-(Fuc-α-1,4)-Glc-β- [Lewis A]-Sp1	Fucosylated Oligosaccharide
66	237.655	193.137	0.104061	Gal-β-1,3-GalNAc-β-Sp1	Disaccharide
67	781.414	561.358	0.0254319	Gal-β-1,3-(Neu5Ac-α-2,6)-GalNAc-β-Sp	Gangliosides and Sialylated Oligosaccharides
68	103.057	114.631	0.724735	Neu5Ac-α-2,6-Gal-β-1,3-GalNAc-β-Sp	Gangliosides and Sialylated Oligosaccharides
69	313.416	294.876	0.544072	Neu5Ac-α-2,6-Gal-β-1,3-(Neu5Ac-α- 2,6)-GalNAc-β-Sp	Gangliosides and Sialylated Oligosaccharides
70	178.989	224.096	0.0653122	Neu5Ac-α-2,3-Gal-β-1,3-(Neu5Ac-α- 2,6)-GalNAc-β-Sp	Gangliosides and Sialylated Oligosaccharides
71	146.714	46.1214	0.0195263	Neu5Ac-α-2,6-(Neu5Ac-α-2,3)-Gal-β- 1,3-GalNAc-β-Sp	Gangliosides and Sialylated Oligosaccharides
72	139.243	155.071	0.634101	GalNAc-β-1,4-(Neu5Ac-α-2,3)-Gal-β-1,4- Glc-β- [GM2]-Sp	Gangliosides and Sialylated Oligosaccharides
73	20.9828	71.5603	0.126224	GalNAc-β-1,4-(Neu5Ac-α-2,8-Neu5Ac-α- 2,3)-Gal-β-1,4-Glc-β- [GD2]-Sp	Gangliosides and Sialylated Oligosaccharides
74	308.766	270.151	0.521816	Gal-α-1,4-Gal-β-1,4-GlcNAc-β-Sp1	Globo series
75	293.953	305.558	0.80639	β-D-Rha-Sp	Monosaccharides
76	291.37	268.01	0.453058	Glc-α-1,4-Glc-β-Sp1	Disaccharide
77	178.978	119.37	0.165053	Glc-α-1,6-Glc-α-1,4-Glc-β-Sp1	Natural Oligosachharides
78	183.071	164.589	0.168022	Maltotriose-β-Sp1	Natural Oligosachharides
79	184.903	139.623	0.140296	Glc-α-1,6-Glc-α-1,6-Glc-β-Sp1	Natural Oligosachharides
80	211.494	149.824	0.0261829	Maltotetraose-β-Sp1	Natural Oligosachharides
81	79.7368	76.8814	0.954691	GlcNAc-α-1,4-GlcA-β-1,4-GlcNAc-α1,4- GlcA-β-Sp	Globo series
82	132.593	139.144	0.884107	Maltohexaose-β-Sp1	Natural Oligosachharides
83	220.829	106.734	0.0371757	Maltoheptaose-β-Sp1	Natural Oligosachharides
84	117.183	73.8105	0.430386	Acarbose-β-Sp1	Natural Oligosachharides
85	49.9465	120.003	0.0152214	D-pentamannuronic acid-β-Sp1	Natural Oligosachharides
86	11.711	1.30797	0.203257	L-pentaguluronic acid-β-Sp1	Natural Oligosachharides
87	218.723	199.998	0.441819	D-cellose-β-Sp1	Disaccharide
88	226.17	265.277	0.0795602	Gal-α-1,3-Gal-β-Sp1	Disaccharide
89	93.8243	78.8098	0.744204	β-1,4-Xylotetrose-Sp1	Natural Oligosachharides
90	0.729207	0.674907	0.575633	Chitin-trisaccharide-Sp1	Natural Oligosachharides
91	150.635	144.762	0.665335	KDN-α-2,8-Neu5Ac-α-2,3-Gal-β-1,4-Glc- β-Sp	Gangliosides and Sialylated Oligosaccharides
92	356.067	235.787	0.00430716	Neu5Ac-α-2,8-Neu5Gc-α-2,3-Gal-β-1,4- Glc-β-Sp	Gangliosides and Sialylated Oligosaccharides
93	166.296	74.9147	0.0258405	Neu5Ac-α-2,8-Neu5Ac-α-2,8-Neu5Ac-α- 2,3-Gal-β-1,4-Glc-β-Sp3	Gangliosides and Sialylated Oligosaccharides
94	149.083	55.5031	0.00449317	Neu5Ac-α-2,8-Neu5Ac-α-2,6-Gal-β-1,4- Glc-Sp5	Gangliosides and Sialylated Oligosaccharides
95	135.623	104.336	0.186511	Gal-β-1,3-GalNAc-β-1,4-(Neu5Ac-α-2,3)- Gal-β-1,4-Glc-β-Sp1	Gangliosides and Sialylated Oligosaccharides
96	1533.61	1426.93	0.243498	Gentamicin Sulfate	Aminoglycoside
97	402.722	451.632	0.49156	Kanamycin sulfate	Aminoglycoside
98	1060.74	608.652	0.00062904	Geneticin Disulfate Salt (G418)	Aminoglycoside
99	2004.36	1333.59	0.00688584	Neomycin trisulfate	Aminoglycoside
100	16.3583	121.918	0.00874908	SGP	O-Glycan, N-Glycans and α-Gal

## Sheet: Map
	RayBio® Human Glycan Array																														Label	Glycan
			1	2	3	4	5	6	7	8	9	10	11	12	13	14	15	16	17	18	19	20	21	22	23	24	25	26	27		1	β-Glc-Sp
		1	POS1	POS2	POS3	NEG	1	2	3	4	5	6	7	8	9	10	11	12	13	14	15	16	17	18	19	20	21	22	23		2	β-Gal-Sp
		2	POS1	POS2	POS3	NEG	1	2	3	4	5	6	7	8	9	10	11	12	13	14	15	16	17	18	19	20	21	22	23		3	α-Man-Sp
		3	POS1	POS2	POS3	NEG	1	2	3	4	5	6	7	8	9	10	11	12	13	14	15	16	17	18	19	20	21	22	23		4	α-Fuc-Sp
		4	POS1	POS2	POS3	NEG	1	2	3	4	5	6	7	8	9	10	11	12	13	14	15	16	17	18	19	20	21	22	23		5	α-Rha-Sp
		5	24	25	26	27	28	29	30	31	32	33	34	35	36	37	38	39	40	41	42	43	44	45	46	47	48	49	50		6	β-GlcNAc-Sp
		6	24	25	26	27	28	29	30	31	32	33	34	35	36	37	38	39	40	41	42	43	44	45	46	47	48	49	50		7	β-GalNAc-Sp
		7	24	25	26	27	28	29	30	31	32	33	34	35	36	37	38	39	40	41	42	43	44	45	46	47	48	49	50		8	Tobramycin
		8	24	25	26	27	28	29	30	31	32	33	34	35	36	37	38	39	40	41	42	43	44	45	46	47	48	49	50		9	Gal-β-1,3-GlcNAc-β-Sp
		9	Blank	Blank	Blank	Blank	Blank	Blank	Blank	Blank	Blank	Blank	Blank	Blank	Blank	Blank	Blank	Blank	Blank	Blank	Blank	Blank	Blank	Blank	Blank	Blank	Blank	Blank	Blank		10	Gal-α-1,3-Gal-β-1,3-GlcNAc-β-Sp
		10	51	52	53	54	55	56	57	58	59	60	61	62	63	64	65	66	67	68	69	70	71	72	73	74	75	76	77		11	Neu5Ac-α-2,3-Gal-β-1,3-GlcNAc-β-Sp
		11	51	52	53	54	55	56	57	58	59	60	61	62	63	64	65	66	67	68	69	70	71	72	73	74	75	76	77		12	Neu5Ac-α-2,6-Gal-β-1,3-GlcNAc-β-Sp
		12	51	52	53	54	55	56	57	58	59	60	61	62	63	64	65	66	67	68	69	70	71	72	73	74	75	76	77		13	Neu5Gc-α-2,3-Gal-β-1,3-GlcNAc-β-Sp
		13	51	52	53	54	55	56	57	58	59	60	61	62	63	64	65	66	67	68	69	70	71	72	73	74	75	76	77		14	Neu5Gc-α-2,6-Gal-β-1,3-GlcNAc-β-Sp
		14	78	79	80	81	82	83	84	85	86	87	88	89	90	91	92	93	94	95	96	97	98	99	100	NEG	POS3	POS2	POS1		15	Neu5Gc-α-2,6-Gal-β-1,3-GlcNAc-β-Sp
		15	78	79	80	81	82	83	84	85	86	87	88	89	90	91	92	93	94	95	96	97	98	99	100	NEG	POS3	POS2	POS1		16	Gal-β-1,4-Glc-β-Sp
		16	78	79	80	81	82	83	84	85	86	87	88	89	90	91	92	93	94	95	96	97	98	99	100	NEG	POS3	POS2	POS1		17	Gal-α-1,3-Gal-β-1,4-Glc-β-Sp
		17	78	79	80	81	82	83	84	85	86	87	88	89	90	91	92	93	94	95	96	97	98	99	100	NEG	POS3	POS2	POS1		18	Gal-α-1,4-Gal-β-1,4-Glc-β-Sp
																															19	GlcNAc-β-1,3-Gal-β-1,4-Glc-β-Sp
																															20	GalNAc-β-1,3-Gal-β-1,4-Glc-β-Sp
																															21	Neu5Ac-α-2,3-Gal-β-1,4-Glc-β-Sp
																															22	Neu5Ac-α-2,6-Gal-β-1,4-Glc-β-Sp
																															23	Neu5Gc-α-2,3-Gal-β-1,4-Glc-β-Sp
																															24	Neu5Ac-α-2,6-Gal-β-1,4-Glc-β-Sp
																															25	Gal-β-1,4-(Fuc-α-1,3)-Glc-β-Sp
																															26	GalNAc-β-1,3-Gal-α-1,4-Gal-β-1,4-Glc-β- Sp
																															27	GlcNAc-β-1,6-GlcNAc-β-Sp
																															28	4-P-GlcNAc-β-1,4-Man-β-Sp
																															29	Glc-α-1,2-Gal-α-1,3-Glc-α-Sp
																															30	Gal-β-1,3-GalNAc-α-Sp
																															31	Gal-β-1,4-GlcNAc-β-Sp
																															32	Gal-β-1,4 -(Fuc-α-1,3)-GlcNAc-β- [Lewis X] –Sp
																															33	Neu5Ac-α-2,3-Gal-β-1,4-(Fuc-α-1,3)- GlcNAc-β- [Sialyl Lewis X]-Sp
																															34	Neu5Ac-α-2,3-Gal-β-1,3 -(Fuc-α-1,4)- GlcNAc-β- [Sialyl Lewis A]-Sp
																															35	Neu5Gc-α-2,3-Gal-β-1,3-(Fuc-α-1,4)- GlcNAc-β- [Sialyl Lewis A]-Sp
																															36	Gal-α-1,4-Gal-β-1,3-GlcNAc-β-Sp
																															37	Gal-β-1,4-GlcNAc-β-1,3-Gal-β-1,4-Glc-β- [LNnT]-Sp
																															38	GlcA-β-1,4-GlcNAc-α-1,4-GlcA-β-Sp
																															39	GlcNAc-β-1,6-(Gal-β-1,3)-GalNAc-α-OSer- Sp4
																															40	Neu5Ac-α-2,3Gal-β-1,4-(6S)GlcNAc-β-Sp
																															41	GalNAc-β-1,4-GlcNAc-β-Sp2
																															42	Neu5Ac-α-2,8-Neu5Ac-α-2,3-Gal β-1,4- Glc-β-Sp
																															43	Neu5Gc-α-2,8-Neu5Ac-α-2,3-Gal-β-1,4- Glc-β-Sp
																															44	GalNAc-α-1,3-(Fuc-α-1,2)-Gal-β-1,4-Glc- β- [Blood A antigen tetrose]-Sp1
																															45	GlcNAc-β-1,2-Man-α-Sp
																															46	Neu5Ac-α-2,3-Gal-β-Sp1
																															47	Gal-β-1,3 -GalNAc-β-1,3-Gal-β-Sp1
																															48	Glc-α-1,2-Gal-α-Sp
																															49	Gal-β-1,4-(Fuc-α-1,3)-GlcNAc-β-1,3-Gal- β-Sp1
																															50	Neu5Ac-α-2,3-Gal-β-1,4-(Fuc-α-1,3)-Glc- β- [3-Sialyl-3-fucosyllactose/ F-SL]-Sp1
																															51	GlcNAc-β-1,4-GlcNAc-β-Sp1
																															52	β-D-GlcA-Sp
																															53	Gal-β-1,4-(6S)GlNAc-β-Sp
																															54	GlcNAc-α-1,3-(Glc-α-1,2-Glc-α-1,2)-Gal- α-1,3-Glc-α-Sp
																															55	Gal-β-1,3-GalNAc-β-1,4-(Neu5Gc-α-2,3)- Gal-β-1,4-Glc-β-Sp1
																															56	Sisomicin Sulfate
																															57	GalNAc-α-1,3-(Fuc-α-1,2)-Gal-β- [Blood A antigen trisaccharide]-Sp1
																															58	Fuc-α-1,2-Gal-β-1,4-GlcNAc-β- [Blood H antigen trisaccharide]-Sp1
																															59	Gal-α-1,3-(Fuc-α-1,2)-Gal-β- [Blood B antigen trisaccharide]-Sp1
																															60	Fuc-α-1,2-Gal-β-1,3-GlcNAc-β-1,3-Gal-β- 1,4-Glc-β- [LNFP I]-Sp1
																															61	Fuc-α-1,2-Gal-β-1,4-Glc-β- [Blood H antigen trisaccharide]-Sp1
																															62	Gal-α-1,3-(Fuc-α-1,2)-Gal-β-1,4-Glc-β- [Blood B antigen tetrasaccharide]-Sp1
																															63	(Fuc-α-1,2)-Gal-β-1,4-(Fuc-α-1,3)- GlcNAc-β- [ Lewis Y]-Sp1
																															64	(Fuc-α-1,2)-Gal-β-1,3-(Fuc-α-1,4)- GlcNAc-β- [ Lewis B]-Sp1
																															65	Gal-β-1,3-(Fuc-α-1,4)-GlcNAc-β-1,3-Gal- β-1,4-(Fuc-α-1,4)-Glc-β- [Lewis A]-Sp1
																															66	Gal-β-1,3-GalNAc-β-Sp1
																															67	Gal-β-1,3-(Neu5Ac-α-2,6)-GalNAc-β-Sp
																															68	Neu5Ac-α-2,6-Gal-β-1,3-GalNAc-β-Sp
																															69	Neu5Ac-α-2,6-Gal-β-1,3-(Neu5Ac-α- 2,6)-GalNAc-β-Sp
																															70	Neu5Ac-α-2,3-Gal-β-1,3-(Neu5Ac-α- 2,6)-GalNAc-β-Sp
																															71	Neu5Ac-α-2,6-(Neu5Ac-α-2,3)-Gal-β- 1,3-GalNAc-β-Sp
																															72	GalNAc-β-1,4-(Neu5Ac-α-2,3)-Gal-β-1,4- Glc-β- [GM2]-Sp
																															73	GalNAc-β-1,4-(Neu5Ac-α-2,8-Neu5Ac-α- 2,3)-Gal-β-1,4-Glc-β- [GD2]-Sp
																															74	Gal-α-1,4-Gal-β-1,4-GlcNAc-β-Sp1
																															75	β-D-Rha-Sp
																															76	Glc-α-1,4-Glc-β-Sp1
																															77	Glc-α-1,6-Glc-α-1,4-Glc-β-Sp1
																															78	Maltotriose-β-Sp1
																															79	Glc-α-1,6-Glc-α-1,6-Glc-β-Sp1
																															80	Maltotetraose-β-Sp1
																															81	GlcNAc-α-1,4-GlcA-β-1,4-GlcNAc-α1,4- GlcA-β-Sp
																															82	Maltohexaose-β-Sp1
																															83	Maltoheptaose-β-Sp1
																															84	Acarbose-β-Sp1
																															85	D-pentamannuronic acid-β-Sp1
																															86	L-pentaguluronic acid-β-Sp1
																															87	D-cellose-β-Sp1
																															88	Gal-α-1,3-Gal-β-Sp1
																															89	β-1,4-Xylotetrose-Sp1
																															90	Chitin-trisaccharide-Sp1
																															91	KDN-α-2,8-Neu5Ac-α-2,3-Gal-β-1,4-Glc- β-Sp
																															92	Neu5Ac-α-2,8-Neu5Gc-α-2,3-Gal-β-1,4- Glc-β-Sp
																															93	Neu5Ac-α-2,8-Neu5Ac-α-2,8-Neu5Ac-α- 2,3-Gal-β-1,4-Glc-β-Sp3
																															94	Neu5Ac-α-2,8-Neu5Ac-α-2,6-Gal-β-1,4- Glc-Sp5
																															95	Gal-β-1,3-GalNAc-β-1,4-(Neu5Ac-α-2,3)- Gal-β-1,4-Glc-β-Sp1
																															96	Gentamicin Sulfate
																															97	Kanamycin sulfate
																															98	Geneticin Disulfate Salt (G418)
																															99	Neomycin trisulfate
																															100	SGP

## Sheet: aligning data
RayBio® Human Glycan Arrays, Glass Slide
	Control 1			Control 2			Control 3			Control 4			Treament 1			Treament 2			Treament 3			Treament 4			Sample 9			Sample 10			Sample 11			Sample 12			Sample 13			Sample 14			Sample 15			Sample 16			Sample 17
	With Background	Without Background		With Background	Without Background		With Background	Without Background		With Background	Without Background		With Background	Without Background		With Background	Without Background		With Background	Without Background		With Background	Without Background		With Background	Without Background		With Background	Without Background		With Background	Without Background		With Background	Without Background		With Background	Without Background		With Background	Without Background		With Background	Without Background		With Background	Without Background		With Background
POS1	16636	16519		57450	57108		64098	63688		63095	62731		58114	57792		65278	64889		65535	65153		65535	65232		A1	A1		A1	A1		A1	A1		A1	A1		A1	A1		A1	A1		A1	A1		A1	A1		A1
POS2	10075	9959		32362	32024		41674	41224		46446	46076		34613	34287		36488	36078		35566	35187		37944	37544		A2	A2		A2	A2		A2	A2		A2	A2		A2	A2		A2	A2		A2	A2		A2	A2		A2
POS3	7754	7640		24524	24196		27888	27432		27868	27506		23279	22956		25209	24791		25797	25423		24762	24378		A3	A3		A3	A3		A3	A3		A3	A3		A3	A3		A3	A3		A3	A3		A3	A3		A3
NEG	121	14		358	26		1926	1532		793	448		361	45		670	269		396	25		373	-18		A4	A4		A4	A4		A4	A4		A4	A4		A4	A4		A4	A4		A4	A4		A4	A4		A4
1	416	298		765	400		2486	1959		677	322		635	303		1156	731		1721	1313		1336	948		A5	A5		A5	A5		A5	A5		A5	A5		A5	A5		A5	A5		A5	A5		A5	A5		A5
2	319	203		1102	760		1299	865		961	617		712	389		1217	819		1006	628		1024	735		A6	A6		A6	A6		A6	A6		A6	A6		A6	A6		A6	A6		A6	A6		A6	A6		A6
3	209	85		574	253		645	286		641	276		425	99		741	343		655	261		675	374		A7	A7		A7	A7		A7	A7		A7	A7		A7	A7		A7	A7		A7	A7		A7	A7		A7
4	275	155		561	233		648	297		304	-47		207	-114		321	-67		293	-90		520	205		A8	A8		A8	A8		A8	A8		A8	A8		A8	A8		A8	A8		A8	A8		A8	A8		A8
5	1656	1535		6584	6207		10996	10627		9888	9528		11215	10884		15072	14687		12192	11799		11515	11231		A9	A9		A9	A9		A9	A9		A9	A9		A9	A9		A9	A9		A9	A9		A9	A9		A9
6	226	107		653	267		616	256		618	262		541	211		626	262		692	317		590	299		A10	A10		A10	A10		A10	A10		A10	A10		A10	A10		A10	A10		A10	A10		A10	A10		A10
7	224	92		690	325		713	353		648	311		576	238		633	274		786	263		554	240		A11	A11		A11	A11		A11	A11		A11	A11		A11	A11		A11	A11		A11	A11		A11	A11		A11
8	709	561		3052	2702		2918	2552		408	78		2146	1828		2817	2460		3086	2639		2479	2167		A12	A12		A12	A12		A12	A12		A12	A12		A12	A12		A12	A12		A12	A12		A12	A12		A12
9	280	118		746	353		742	335		624	303		561	233		637	284		901	421		581	278		A13	A13		A13	A13		A13	A13		A13	A13		A13	A13		A13	A13		A13	A13		A13	A13		A13
10	1174	1036		4307	3878		4081	3645		1414	1076		1910	1579		1982	1630		1896	1396		1173	872		A14	A14		A14	A14		A14	A14		A14	A14		A14	A14		A14	A14		A14	A14		A14	A14		A14
11	145	11		517	80		702	229		361	16		531	211		636	288		692	323		567	243		A15	A15		A15	A15		A15	A15		A15	A15		A15	A15		A15	A15		A15	A15		A15	A15		A15
12	245	100		684	241		758	269		417	76		596	243		605	269		699	259		747	337		A16	A16		A16	A16		A16	A16		A16	A16		A16	A16		A16	A16		A16	A16		A16	A16		A16
13	310	130		766	324		789	325		492	138		485	24		613	291		701	277		839	422		A17	A17		A17	A17		A17	A17		A17	A17		A17	A17		A17	A17		A17	A17		A17	A17		A17
14	206	13		721	264		793	322		449	107		492	34		634	317		718	262		915	502		A18	A18		A18	A18		A18	A18		A18	A18		A18	A18		A18	A18		A18	A18		A18	A18		A18
15	218	22		545	88		567	100		559	235		653	203		652	302		769	305		674	151		A19	A19		A19	A19		A19	A19		A19	A19		A19	A19		A19	A19		A19	A19		A19	A19		A19
16	223	24		777	320		733	282		741	422		704	239		811	442		863	382		1221	616		A20	A20		A20	A20		A20	A20		A20	A20		A20	A20		A20	A20		A20	A20		A20	A20		A20
17	119	-88		776	306		326	-128		559	199		300	-195		280	-86		304	-186		951	307		A21	A21		A21	A21		A21	A21		A21	A21		A21	A21		A21	A21		A21	A21		A21	A21		A21
18	372	152		691	254		542	87		603	237		701	246		621	275		718	268		1010	395		A22	A22		A22	A22		A22	A22		A22	A22		A22	A22		A22	A22		A22	A22		A22	A22		A22
19	401	166		1985	1488		1796	1246		1528	1168		1107	591		937	579		1399	945		877	417		A23	A23		A23	A23		A23	A23		A23	A23		A23	A23		A23	A23		A23	A23		A23	A23		A23
20	384	138		1041	545		1032	501		821	452		657	107		759	346		765	315		718	241		A24	A24		A24	A24		A24	A24		A24	A24		A24	A24		A24	A24		A24	A24		A24	A24		A24
21	412	153		831	322		603	78		650	256		579	-24		1019	559		749	290		515	-25		A25	A25		A25	A25		A25	A25		A25	A25		A25	A25		A25	A25		A25	A25		A25	A25		A25
22	303	-17		770	251		790	280		739	307		1306	755		843	338		810	316		471	-100		A26	A26		A26	A26		A26	A26		A26	A26		A26	A26		A26	A26		A26	A26		A26	A26		A26
23	360	-15		949	425		576	38		740	302		598	34		607	95		629	80		532	-54		A27	A27		A27	A27		A27	A27		A27	A27		A27	A27		A27	A27		A27	A27		A27	A27		A27
POS1	17593	17477		56757	56404		62121	61739		62674	62304		57617	57291		56299	55889		65535	65165		65535	65245		B1	B1		B1	B1		B1	B1		B1	B1		B1	B1		B1	B1		B1	B1		B1	B1		B1
POS2	9757	9636		35635	35295		43118	42736		45394	45021		36524	36198		35735	35332		35876	35497		36710	36407		B2	B2		B2	B2		B2	B2		B2	B2		B2	B2		B2	B2		B2	B2		B2	B2		B2
POS3	7990	7872		25424	25090		27033	26649		27681	27332		22901	22574		26175	25772		24009	23631		24734	24347		B3	B3		B3	B3		B3	B3		B3	B3		B3	B3		B3	B3		B3	B3		B3	B3		B3
NEG	305	194		648	304		873	484		724	382		646	318		426	29		386	7		1014	562		B4	B4		B4	B4		B4	B4		B4	B4		B4	B4		B4	B4		B4	B4		B4	B4		B4
1	427	303		916	538		2643	2076		685	321		1555	1215		1779	1352		1047	637		1826	1444		B5	B5		B5	B5		B5	B5		B5	B5		B5	B5		B5	B5		B5	B5		B5	B5		B5
2	325	202		1029	687		1221	793		1136	767		770	451		1082	674		1118	748		966	666		B6	B6		B6	B6		B6	B6		B6	B6		B6	B6		B6	B6		B6	B6		B6	B6		B6
3	156	30		637	285		649	283		601	232		549	223		733	296		684	302		608	314		B7	B7		B7	B7		B7	B7		B7	B7		B7	B7		B7	B7		B7	B7		B7	B7		B7
4	281	157		648	279		632	289		280	-77		219	-89		750	323		270	-96		458	179		B8	B8		B8	B8		B8	B8		B8	B8		B8	B8		B8	B8		B8	B8		B8	B8		B8
5	2496	2370		7184	6821		11711	11356		2784	2411		11670	11345		15580	15180		16071	15688		11061	10788		B9	B9		B9	B9		B9	B9		B9	B9		B9	B9		B9	B9		B9	B9		B9	B9		B9
6	239	113		638	279		636	278		658	310		550	224		650	285		683	306		613	315		B10	B10		B10	B10		B10	B10		B10	B10		B10	B10		B10	B10		B10	B10		B10	B10		B10
7	238	103		671	312		667	292		659	315		559	234		650	292		781	404		543	235		B11	B11		B11	B11		B11	B11		B11	B11		B11	B11		B11	B11		B11	B11		B11	B11		B11
8	933	794		3494	3098		3363	2960		3552	3226		2469	2149		2756	2405		2675	2256		2515	2222		B12	B12		B12	B12		B12	B12		B12	B12		B12	B12		B12	B12		B12	B12		B12	B12		B12
9	255	115		702	299		739	332		647	322		603	291		633	294		657	273		524	227		B13	B13		B13	B13		B13	B13		B13	B13		B13	B13		B13	B13		B13	B13		B13	B13		B13
10	1169	1027		3887	3481		3370	2951		2856	2529		1782	1465		1948	1608		1294	832		990	621		B14	B14		B14	B14		B14	B14		B14	B14		B14	B14		B14	B14		B14	B14		B14	B14		B14
11	155	1		659	247		482	20		356	11		641	267		741	397		653	202		742	277		B15	B15		B15	B15		B15	B15		B15	B15		B15	B15		B15	B15		B15	B15		B15	B15		B15
12	191	11		692	274		589	66		608	240		450	16		633	307		440	19		830	363		B16	B16		B16	B16		B16	B16		B16	B16		B16	B16		B16	B16		B16	B16		B16	B16		B16
13	325	137		903	483		810	347		643	255		670	236		550	238		660	256		789	314		B17	B17		B17	B17		B17	B17		B17	B17		B17	B17		B17	B17		B17	B17		B17	B17		B17
14	225	34		697	255		696	243		557	219		673	226		637	311		704	261		886	382		B18	B18		B18	B18		B18	B18		B18	B18		B18	B18		B18	B18		B18	B18		B18	B18		B18
15	212	18		745	300		660	237		555	237		669	226		654	312		739	306		1054	506		B19	B19		B19	B19		B19	B19		B19	B19		B19	B19		B19	B19		B19	B19		B19	B19		B19
16	319	122		738	290		715	296		743	409		723	273		759	404		797	363		1223	634		B20	B20		B20	B20		B20	B20		B20	B20		B20	B20		B20	B20		B20	B20		B20	B20		B20
17	122	-93		718	278		310	-111		595	220		353	-130		266	-102		285	-170		345	-192		B21	B21		B21	B21		B21	B21		B21	B21		B21	B21		B21	B21		B21	B21		B21	B21		B21
18	341	107		756	281		781	321		623	242		720	268		616	258		705	270		741	309		B22	B22		B22	B22		B22	B22		B22	B22		B22	B22		B22	B22		B22	B22		B22	B22		B22
19	327	46		972	492		757	253		1367	1013		1125	608		907	559		1721	1277		1461	1075		B23	B23		B23	B23		B23	B23		B23	B23		B23	B23		B23	B23		B23	B23		B23	B23		B23
20	267	23		996	509		821	310		731	368		793	252		713	344		782	326		670	251		B24	B24		B24	B24		B24	B24		B24	B24		B24	B24		B24	B24		B24	B24		B24	B24		B24
21	468	198		777	282		875	333		668	280		574	-3		711	301		722	258		715	262		B25	B25		B25	B25		B25	B25		B25	B25		B25	B25		B25	B25		B25	B25		B25	B25		B25
22	313	-17		744	245		958	308		742	322		469	-69		721	289		817	315		447	-54		B26	B26		B26	B26		B26	B26		B26	B26		B26	B26		B26	B26		B26	B26		B26	B26		B26
23	379	-12		757	274		641	31		656	246		819	263		755	301		947	507		521	-30		B27	B27		B27	B27		B27	B27		B27	B27		B27	B27		B27	B27		B27	B27		B27	B27		B27
POS1	17215	17093		58214	57852		58185	57809		62015	61652		60268	59937		64902	64517		65535	65168		65535	65250		C1	C1		C1	C1		C1	C1		C1	C1		C1	C1		C1	C1		C1	C1		C1	C1		C1
POS2	11976	11850		35862	35513		43086	42719		42313	41950		35116	34779		35507	35117		36360	35985		38145	37823		C2	C2		C2	C2		C2	C2		C2	C2		C2	C2		C2	C2		C2	C2		C2	C2		C2
POS3	8328	8206		25649	25301		27794	27423		27473	27118		22226	21888		25350	24957		25934	25546		23239	22931		C3	C3		C3	C3		C3	C3		C3	C3		C3	C3		C3	C3		C3	C3		C3	C3		C3
NEG	118	2		371	25		965	568		333	-12		339	11		819	431		391	17		343	-17		C4	C4		C4	C4		C4	C4		C4	C4		C4	C4		C4	C4		C4	C4		C4	C4		C4
1	474	343		678	312		877	480		682	311		1621	1263		747	341		730	335		2720	2203		C5	C5		C5	C5		C5	C5		C5	C5		C5	C5		C5	C5		C5	C5		C5	C5		C5
2	361	232		1156	766		1314	935		1030	634		872	536		1102	664		1027	654		1287	897		C6	C6		C6	C6		C6	C6		C6	C6		C6	C6		C6	C6		C6	C6		C6	C6		C6
3	266	131		591	218		621	256		652	272		543	210		498	54		693	305		692	359		C7	C7		C7	C7		C7	C7		C7	C7		C7	C7		C7	C7		C7	C7		C7	C7		C7
4	321	187		577	215		584	246		281	-74		241	-71		810	394		603	239		565	227		C8	C8		C8	C8		C8	C8		C8	C8		C8	C8		C8	C8		C8	C8		C8	C8		C8
5	2192	2063		10501	10162		10286	9931		13165	12798		13556	13235		14766	14365		12701	12326		13076	12727		C9	C9		C9	C9		C9	C9		C9	C9		C9	C9		C9	C9		C9	C9		C9	C9		C9
6	249	117		634	278		603	263		619	270		515	196		644	276		676	310		716	390		C10	C10		C10	C10		C10	C10		C10	C10		C10	C10		C10	C10		C10	C10		C10	C10		C10
7	260	118		671	296		664	309		675	330		547	224		623	273		700	322		604	301		C11	C11		C11	C11		C11	C11		C11	C11		C11	C11		C11	C11		C11	C11		C11	C11		C11
8	964	819		2164	1780		3358	2978		3221	2880		2180	1824		2894	2549		3008	2652		2760	2465		C12	C12		C12	C12		C12	C12		C12	C12		C12	C12		C12	C12		C12	C12		C12	C12		C12
9	283	134		752	363		671	253		611	266		614	288		713	371		695	295		683	303		C13	C13		C13	C13		C13	C13		C13	C13		C13	C13		C13	C13		C13	C13		C13	C13		C13
10	1267	1093		3858	3466		3468	3045		1768	1425		1798	1414		1814	1480		1274	846		945	488		C14	C14		C14	C14		C14	C14		C14	C14		C14	C14		C14	C14		C14	C14		C14	C14		C14
11	179	-2		671	257		739	307		341	1		632	225		378	37		638	222		743	231		C15	C15		C15	C15		C15	C15		C15	C15		C15	C15		C15	C15		C15	C15		C15	C15		C15
12	192	13		637	228		758	282		424	79		529	93		430	39		634	241		808	281		C16	C16		C16	C16		C16	C16		C16	C16		C16	C16		C16	C16		C16	C16		C16	C16		C16
13	312	128		781	369		733	292		478	126		724	275		560	258		631	248		748	258		C17	C17		C17	C17		C17	C17		C17	C17		C17	C17		C17	C17		C17	C17		C17	C17		C17
14	230	38		689	256		673	255		427	82		606	205		618	307		686	264		786	310		C18	C18		C18	C18		C18	C18		C18	C18		C18	C18		C18	C18		C18	C18		C18	C18		C18
15	213	17		671	232		673	268		537	222		689	250		609	269		673	248		1121	582		C19	C19		C19	C19		C19	C19		C19	C19		C19	C19		C19	C19		C19	C19		C19	C19		C19
16	361	146		775	359		687	292		653	310		670	217		723	375		750	329		938	376		C20	C20		C20	C20		C20	C20		C20	C20		C20	C20		C20	C20		C20	C20		C20	C20		C20
17	128	-94		384	-51		700	279		254	-128		324	-134		585	223		317	-134		252	-237		C21	C21		C21	C21		C21	C21		C21	C21		C21	C21		C21	C21		C21	C21		C21	C21		C21
18	269	37		778	313		709	267		668	278		679	232		617	271		710	272		724	280		C22	C22		C22	C22		C22	C22		C22	C22		C22	C22		C22	C22		C22	C22		C22	C22		C22
19	844	603		1289	822		1257	793		816	454		1017	546		1242	870		720	291		801	402		C23	C23		C23	C23		C23	C23		C23	C23		C23	C23		C23	C23		C23	C23		C23	C23		C23
20	407	162		777	305		776	347		708	331		799	291		1607	1213		1423	988		778	389		C24	C24		C24	C24		C24	C24		C24	C24		C24	C24		C24	C24		C24	C24		C24	C24		C24
21	325	39		795	319		696	104		660	266		547	22		646	236		691	241		652	202		C25	C25		C25	C25		C25	C25		C25	C25		C25	C25		C25	C25		C25	C25		C25	C25		C25
22	322	-16		1162	695		625	46		743	339		534	-10		752	316		717	272		435	-50		C26	C26		C26	C26		C26	C26		C26	C26		C26	C26		C26	C26		C26	C26		C26	C26		C26
23	360	-24		804	348		663	33		718	297		567	20		770	279		789	303		548	14		C27	C27		C27	C27		C27	C27		C27	C27		C27	C27		C27	C27		C27	C27		C27	C27		C27
POS1	19167	19038		58654	58288		59317	58941		64439	64076		62365	62024		63671	63287		59866	59500		65535	65249		D1	D1		D1	D1		D1	D1		D1	D1		D1	D1		D1	D1		D1	D1		D1	D1		D1
POS2	11993	11863		34060	33700		44801	44432		41805	41433		34132	33790		36676	36294		35333	34960		37549	37243		D2	D2		D2	D2		D2	D2		D2	D2		D2	D2		D2	D2		D2	D2		D2	D2		D2
POS3	8729	8599		26580	26219		26509	26141		26709	26347		22381	22045		25309	24926		24846	24464		24032	23720		D3	D3		D3	D3		D3	D3		D3	D3		D3	D3		D3	D3		D3	D3		D3	D3		D3
NEG	127	6		387	27		692	273		976	623		343	-1		746	348		678	308		503	28		D4	D4		D4	D4		D4	D4		D4	D4		D4	D4		D4	D4		D4	D4		D4	D4		D4
1	485	347		1262	836		739	359		862	402		1750	1364		988	579		742	350		2718	2182		D5	D5		D5	D5		D5	D5		D5	D5		D5	D5		D5	D5		D5	D5		D5	D5		D5
2	368	232		1098	689		1979	1539		1090	663		954	610		989	590		978	606		1555	1132		D6	D6		D6	D6		D6	D6		D6	D6		D6	D6		D6	D6		D6	D6		D6	D6		D6
3	171	33		655	256		605	246		613	256		565	226		724	316		617	251		961	518		D7	D7		D7	D7		D7	D7		D7	D7		D7	D7		D7	D7		D7	D7		D7	D7		D7
4	294	157		607	252		290	-57		297	-47		246	-75		299	-75		265	-99		478	63		D8	D8		D8	D8		D8	D8		D8	D8		D8	D8		D8	D8		D8	D8		D8	D8		D8
5	2859	2724		8309	7970		7723	7382		11823	11438		14127	13796		14427	14063		16546	16193		11768	11421		D9	D9		D9	D9		D9	D9		D9	D9		D9	D9		D9	D9		D9	D9		D9	D9		D9
6	250	113		620	265		612	267		683	311		541	213		627	276		471	116		788	427		D10	D10		D10	D10		D10	D10		D10	D10		D10	D10		D10	D10		D10	D10		D10	D10		D10
7	277	128		651	276		666	286		627	277		564	236		631	292		462	95		594	287		D11	D11		D11	D11		D11	D11		D11	D11		D11	D11		D11	D11		D11	D11		D11	D11		D11
8	963	804		2934	2538		3166	2793		3180	2841		2391	2058		2518	2172		482	87		744	393		D12	D12		D12	D12		D12	D12		D12	D12		D12	D12		D12	D12		D12	D12		D12	D12		D12
9	318	139		813	415		642	245		737	411		705	318		645	309		485	75		705	288		D13	D13		D13	D13		D13	D13		D13	D13		D13	D13		D13	D13		D13	D13		D13	D13		D13
10	1234	1058		3652	3247		3214	2812		2605	2276		1797	1411		1734	1413		674	267		1069	496		D14	D14		D14	D14		D14	D14		D14	D14		D14	D14		D14	D14		D14	D14		D14	D14		D14
11	329	150		673	273		673	268		644	302		662	252		546	230		377	-11		547	9		D15	D15		D15	D15		D15	D15		D15	D15		D15	D15		D15	D15		D15	D15		D15	D15		D15
12	296	108		656	256		653	234		666	324		647	253		575	261		393	16		734	258		D16	D16		D16	D16		D16	D16		D16	D16		D16	D16		D16	D16		D16	D16		D16	D16		D16
13	395	197		785	379		681	282		701	361		610	221		556	247		419	57		685	278		D17	D17		D17	D17		D17	D17		D17	D17		D17	D17		D17	D17		D17	D17		D17	D17		D17
14	307	102		655	230		633	237		601	266		604	218		552	253		510	92		794	379		D18	D18		D18	D18		D18	D18		D18	D18		D18	D18		D18	D18		D18	D18		D18	D18		D18
15	215	7		661	245		638	251		519	208		769	354		590	260		649	233		903	443		D19	D19		D19	D19		D19	D19		D19	D19		D19	D19		D19	D19		D19	D19		D19	D19		D19
16	255	35		757	347		684	300		697	336		738	288		705	349		725	307		827	345		D20	D20		D20	D20		D20	D20		D20	D20		D20	D20		D20	D20		D20	D20		D20	D20		D20
17	127	-101		331	-113		296	-137		256	-132		284	-168		248	-161		693	253		224	-208		D21	D21		D21	D21		D21	D21		D21	D21		D21	D21		D21	D21		D21	D21		D21	D21		D21
18	258	40		771	314		707	332		667	287		682	247		703	305		767	316		685	282		D22	D22		D22	D22		D22	D22		D22	D22		D22	D22		D22	D22		D22	D22		D22	D22		D22
19	916	690		1664	1218		810	391		1321	953		871	448		1024	611		896	453		810	402		D23	D23		D23	D23		D23	D23		D23	D23		D23	D23		D23	D23		D23	D23		D23	D23		D23
20	319	38		910	451		896	456		777	409		770	282		861	461		914	476		753	362		D24	D24		D24	D24		D24	D24		D24	D24		D24	D24		D24	D24		D24	D24		D24	D24		D24
21	468	172		818	372		957	325		672	268		778	328		635	234		683	238		686	239		D25	D25		D25	D25		D25	D25		D25	D25		D25	D25		D25	D25		D25	D25		D25	D25		D25
22	321	-25		684	246		912	461		699	306		487	-37		725	301		688	327		432	-47		D26	D26		D26	D26		D26	D26		D26	D26		D26	D26		D26	D26		D26	D26		D26	D26		D26
23	354	11		545	83		844	374		644	247		840	304		525	15		850	371		532	37		D27	D27		D27	D27		D27	D27		D27	D27		D27	D27		D27	D27		D27	D27		D27	D27		D27
24	266	132		842	459		906	529		812	433		589	247		425	47		744	383		690	402		E1	E1		E1	E1		E1	E1		E1	E1		E1	E1		E1	E1		E1	E1		E1	E1		E1
25	284	145		659	284		657	281		722	331		535	176		543	166		665	283		521	215		E2	E2		E2	E2		E2	E2		E2	E2		E2	E2		E2	E2		E2	E2		E2	E2		E2
26	333	192		858	454		863	482		952	535		591	252		701	317		716	325		715	379		E3	E3		E3	E3		E3	E3		E3	E3		E3	E3		E3	E3		E3	E3		E3	E3		E3
27	357	229		1371	889		1325	917		1060	635		793	438		883	495		790	406		902	387		E4	E4		E4	E4		E4	E4		E4	E4		E4	E4		E4	E4		E4	E4		E4	E4		E4
28	296	167		927	490		1056	683		1153	763		850	487		986	599		969	605		1194	716		E5	E5		E5	E5		E5	E5		E5	E5		E5	E5		E5	E5		E5	E5		E5	E5		E5
29	54	-85		148	-273		1240	842		138	-277		110	-234		130	-254		128	-250		834	311		E6	E6		E6	E6		E6	E6		E6	E6		E6	E6		E6	E6		E6	E6		E6	E6		E6
30	367	209		818	429		721	391		751	395		702	346		470	88		716	330		747	322		E7	E7		E7	E7		E7	E7		E7	E7		E7	E7		E7	E7		E7	E7		E7	E7		E7
31	242	95		591	240		599	248		685	310		627	284		391	32		760	407		690	283		E8	E8		E8	E8		E8	E8		E8	E8		E8	E8		E8	E8		E8	E8		E8	E8		E8
32	163	22		584	241		339	-10		416	45		337	2		374	7		639	292		552	236		E9	E9		E9	E9		E9	E9		E9	E9		E9	E9		E9	E9		E9	E9		E9	E9		E9
33	127	-9		363	7		654	288		414	28		570	248		356	13		353	-11		507	97		E10	E10		E10	E10		E10	E10		E10	E10		E10	E10		E10	E10		E10	E10		E10	E10		E10
34	299	139		683	312		647	260		632	285		574	242		646	299		690	294		802	408		E11	E11		E11	E11		E11	E11		E11	E11		E11	E11		E11	E11		E11	E11		E11	E11		E11
35	163	-18		655	253		630	256		329	-6		607	230		309	-21		368	-29		606	235		E12	E12		E12	E12		E12	E12		E12	E12		E12	E12		E12	E12		E12	E12		E12	E12		E12
36	372	190		1002	604		927	563		995	652		1073	673		476	144		529	141		1189	755		E13	E13		E13	E13		E13	E13		E13	E13		E13	E13		E13	E13		E13	E13		E13	E13		E13
37	207	13		663	262		380	9		406	40		353	-27		362	39		400	17		733	247		E14	E14		E14	E14		E14	E14		E14	E14		E14	E14		E14	E14		E14	E14		E14	E14		E14
38	201	9		776	376		745	363		485	105		658	283		413	100		435	56		590	105		E15	E15		E15	E15		E15	E15		E15	E15		E15	E15		E15	E15		E15	E15		E15	E15		E15
39	215	37		678	287		656	283		607	241		638	258		414	114		422	53		570	113		E16	E16		E16	E16		E16	E16		E16	E16		E16	E16		E16	E16		E16	E16		E16	E16		E16
40	357	157		698	298		684	302		627	283		602	227		570	251		567	207		485	67		E17	E17		E17	E17		E17	E17		E17	E17		E17	E17		E17	E17		E17	E17		E17	E17		E17
41	376	170		885	478		712	323		628	304		598	210		540	242		614	209		635	263		E18	E18		E18	E18		E18	E18		E18	E18		E18	E18		E18	E18		E18	E18		E18	E18		E18
42	326	114		630	219		644	256		541	207		601	206		523	182		436	25		494	70		E19	E19		E19	E19		E19	E19		E19	E19		E19	E19		E19	E19		E19	E19		E19	E19		E19
43	369	145		689	278		637	270		612	242		684	275		630	262		707	240		622	101		E20	E20		E20	E20		E20	E20		E20	E20		E20	E20		E20	E20		E20	E20		E20	E20		E20
44	343	120		741	284		666	283		668	272		432	-27		707	265		525	15		456	-3		E21	E21		E21	E21		E21	E21		E21	E21		E21	E21		E21	E21		E21	E21		E21	E21		E21
45	577	358		192	-282		1250	881		1163	750		133	-318		898	501		134	-345		96	-308		E22	E22		E22	E22		E22	E22		E22	E22		E22	E22		E22	E22		E22	E22		E22	E22		E22
46	153	-139		243	-213		200	-215		176	-192		191	-236		176	-217		223	-242		166	-210		E23	E23		E23	E23		E23	E23		E23	E23		E23	E23		E23	E23		E23	E23		E23	E23		E23
47	447	148		737	265		824	374		640	250		263	-104		276	-140		788	333		183	-228		E24	E24		E24	E24		E24	E24		E24	E24		E24	E24		E24	E24		E24	E24		E24	E24		E24
48	508	196		749	295		816	346		674	269		593	92		466	62		430	50		442	22		E25	E25		E25	E25		E25	E25		E25	E25		E25	E25		E25	E25		E25	E25		E25	E25		E25
49	134	-198		235	-226		190	-260		165	-253		162	-365		161	-280		859	368		722	237		E26	E26		E26	E26		E26	E26		E26	E26		E26	E26		E26	E26		E26	E26		E26	E26		E26
50	142	-220		205	-278		610	112		292	-159		458	-120		153	-361		605	51		236	-378		E27	E27		E27	E27		E27	E27		E27	E27		E27	E27		E27	E27		E27	E27		E27	E27		E27
24	269	131		854	474		972	592		777	397		656	311		770	405		491	125		642	362		F1	F1		F1	F1		F1	F1		F1	F1		F1	F1		F1	F1		F1	F1		F1	F1		F1
25	290	145		710	309		663	267		695	307		362	-1		704	320		671	294		539	232		F2	F2		F2	F2		F2	F2		F2	F2		F2	F2		F2	F2		F2	F2		F2	F2		F2
26	290	150		911	517		787	392		918	420		615	274		661	292		772	334		708	380		F3	F3		F3	F3		F3	F3		F3	F3		F3	F3		F3	F3		F3	F3		F3	F3		F3
27	393	248		1356	929		1075	665		1042	502		815	472		810	431		774	333		952	444		F4	F4		F4	F4		F4	F4		F4	F4		F4	F4		F4	F4		F4	F4		F4	F4		F4
28	258	122		936	520		1068	681		1254	853		1042	696		1034	661		976	608		1597	1104		F5	F5		F5	F5		F5	F5		F5	F5		F5	F5		F5	F5		F5	F5		F5	F5		F5
29	59	-86		147	-228		115	-250		126	-305		114	-235		137	-233		141	-228		807	295		F6	F6		F6	F6		F6	F6		F6	F6		F6	F6		F6	F6		F6	F6		F6	F6		F6
30	296	143		736	391		628	288		749	331		690	354		388	48		407	53		964	461		F7	F7		F7	F7		F7	F7		F7	F7		F7	F7		F7	F7		F7	F7		F7	F7		F7
31	268	112		588	238		608	273		757	324		602	266		602	238		576	217		741	276		F8	F8		F8	F8		F8	F8		F8	F8		F8	F8		F8	F8		F8	F8		F8	F8		F8
32	261	111		383	34		362	4		663	272		508	183		572	218		687	296		679	246		F9	F9		F9	F9		F9	F9		F9	F9		F9	F9		F9	F9		F9	F9		F9	F9		F9
33	134	-27		414	30		677	286		713	346		331	12		350	7		642	256		374	24		F10	F10		F10	F10		F10	F10		F10	F10		F10	F10		F10	F10		F10	F10		F10	F10		F10
34	316	134		668	273		635	257		644	287		655	269		600	255		651	256		866	452		F11	F11		F11	F11		F11	F11		F11	F11		F11	F11		F11	F11		F11	F11		F11	F11		F11
35	176	-7		370	-11		641	274		602	252		682	280		566	244		605	232		369	-1		F12	F12		F12	F12		F12	F12		F12	F12		F12	F12		F12	F12		F12	F12		F12	F12		F12
36	230	47		1124	738		977	608		1030	677		1062	691		1098	780		422	37		635	200		F13	F13		F13	F13		F13	F13		F13	F13		F13	F13		F13	F13		F13	F13		F13	F13		F13
37	199	12		590	200		648	278		634	256		581	223		499	191		402	24		807	328		F14	F14		F14	F14		F14	F14		F14	F14		F14	F14		F14	F14		F14	F14		F14	F14		F14
38	364	164		655	280		716	332		495	48		650	273		578	275		394	33		654	94		F15	F15		F15	F15		F15	F15		F15	F15		F15	F15		F15	F15		F15	F15		F15	F15		F15
39	267	68		663	296		670	298		599	201		662	272		570	269		394	21		641	150		F16	F16		F16	F16		F16	F16		F16	F16		F16	F16		F16	F16		F16	F16		F16	F16		F16
40	389	175		630	256		646	266		606	239		630	236		425	100		418	53		445	49		F17	F17		F17	F17		F17	F17		F17	F17		F17	F17		F17	F17		F17	F17		F17	F17		F17
41	399	178		812	425		641	260		626	288		596	189		542	201		617	225		601	263		F18	F18		F18	F18		F18	F18		F18	F18		F18	F18		F18	F18		F18	F18		F18	F18		F18
42	219	-2		456	52		641	260		546	219		598	208		634	281		477	25		358	9		F19	F19		F19	F19		F19	F19		F19	F19		F19	F19		F19	F19		F19	F19		F19	F19		F19
43	236	43		641	252		600	248		634	274		658	270		689	309		498	26		500	41		F20	F20		F20	F20		F20	F20		F20	F20		F20	F20		F20	F20		F20	F20		F20	F20		F20
44	399	177		694	269		653	300		676	290		678	240		431	-2		606	48		502	48		F21	F21		F21	F21		F21	F21		F21	F21		F21	F21		F21	F21		F21	F21		F21	F21		F21
45	575	299		1120	691		1207	842		142	-250		137	-314		125	-284		838	375		113	-267		F22	F22		F22	F22		F22	F22		F22	F22		F22	F22		F22	F22		F22	F22		F22	F22		F22
46	126	-175		230	-216		193	-225		210	-158		187	-195		175	-205		394	-17		158	-206		F23	F23		F23	F23		F23	F23		F23	F23		F23	F23		F23	F23		F23	F23		F23	F23		F23
47	475	162		388	-80		757	333		607	234		661	269		405	6		659	298		210	-168		F24	F24		F24	F24		F24	F24		F24	F24		F24	F24		F24	F24		F24	F24		F24	F24		F24
48	333	10		802	357		790	386		665	282		506	65		455	63		455	38		428	28		F25	F25		F25	F25		F25	F25		F25	F25		F25	F25		F25	F25		F25	F25		F25	F25		F25
49	130	-202		216	-262		738	330		1038	623		175	-308		176	-277		426	-54		142	-399		F26	F26		F26	F26		F26	F26		F26	F26		F26	F26		F26	F26		F26	F26		F26	F26		F26
50	178	-206		421	-111		776	269		232	-185		337	-161		490	-15		371	-164		456	-182		F27	F27		F27	F27		F27	F27		F27	F27		F27	F27		F27	F27		F27	F27		F27	F27		F27
24	305	162		780	345		1017	649		778	368		585	233		429	66		739	373		648	361		G1	G1		G1	G1		G1	G1		G1	G1		G1	G1		G1	G1		G1	G1		G1	G1		G1
25	284	134		730	287		688	281		406	-19		355	-6		665	292		699	321		515	205		G2	G2		G2	G2		G2	G2		G2	G2		G2	G2		G2	G2		G2	G2		G2	G2		G2
26	295	142		870	422		827	372		965	382		615	274		653	274		636	260		737	411		G3	G3		G3	G3		G3	G3		G3	G3		G3	G3		G3	G3		G3	G3		G3	G3		G3
27	406	256		1277	861		1054	638		1011	411		782	437		766	400		683	309		840	325		G4	G4		G4	G4		G4	G4		G4	G4		G4	G4		G4	G4		G4	G4		G4	G4		G4
28	285	143		1045	665		1047	662		1083	580		880	542		1076	711		1099	730		1576	1075		G5	G5		G5	G5		G5	G5		G5	G5		G5	G5		G5	G5		G5	G5		G5	G5		G5
29	55	-93		140	-240		114	-234		127	-269		114	-229		130	-224		129	-225		775	236		G6	G6		G6	G6		G6	G6		G6	G6		G6	G6		G6	G6		G6	G6		G6	G6		G6
30	308	151		662	309		724	387		572	114		661	320		652	318		811	438		937	433		G7	G7		G7	G7		G7	G7		G7	G7		G7	G7		G7	G7		G7	G7		G7	G7		G7
31	281	125		629	249		662	304		757	334		554	220		634	293		686	253		715	265		G8	G8		G8	G8		G8	G8		G8	G8		G8	G8		G8	G8		G8	G8		G8	G8		G8
32	185	10		434	40		401	2		645	271		328	1		602	250		643	251		432	60		G9	G9		G9	G9		G9	G9		G9	G9		G9	G9		G9	G9		G9	G9		G9	G9		G9
33	163	-14		644	264		361	-8		394	13		635	260		601	260		394	17		680	294		G10	G10		G10	G10		G10	G10		G10	G10		G10	G10		G10	G10		G10	G10		G10	G10		G10
34	315	135		680	299		648	278		673	299		652	256		597	262		631	253		639	250		G11	G11		G11	G11		G11	G11		G11	G11		G11	G11		G11	G11		G11	G11		G11	G11		G11
35	182	-5		573	190		659	304		350	-14		328	-41		519	196		569	211		295	-35		G12	G12		G12	G12		G12	G12		G12	G12		G12	G12		G12	G12		G12	G12		G12	G12		G12
36	431	231		1075	698		964	594		485	132		1120	752		1047	737		414	44		992	678		G13	G13		G13	G13		G13	G13		G13	G13		G13	G13		G13	G13		G13	G13		G13	G13		G13
37	208	5		582	203		631	263		393	26		396	11		420	101		418	43		607	260		G14	G14		G14	G14		G14	G14		G14	G14		G14	G14		G14	G14		G14	G14		G14	G14		G14
38	368	156		701	322		697	326		833	422		690	286		655	317		422	31		437	49		G15	G15		G15	G15		G15	G15		G15	G15		G15	G15		G15	G15		G15	G15		G15	G15		G15
39	345	139		664	281		719	331		595	191		711	268		621	263		677	283		438	58		G16	G16		G16	G16		G16	G16		G16	G16		G16	G16		G16	G16		G16	G16		G16	G16		G16
40	451	219		646	263		620	243		462	78		462	53		560	219		704	295		325	9		G17	G17		G17	G17		G17	G17		G17	G17		G17	G17		G17	G17		G17	G17		G17	G17		G17
41	467	235		659	268		629	238		617	261		627	233		568	224		438	-10		483	175		G18	G18		G18	G18		G18	G18		G18	G18		G18	G18		G18	G18		G18	G18		G18	G18		G18
42	242	43		655	252		646	280		575	245		634	237		618	292		793	346		512	191		G19	G19		G19	G19		G19	G19		G19	G19		G19	G19		G19	G19		G19	G19		G19	G19		G19
43	372	155		671	274		564	243		647	281		668	263		698	327		747	281		670	236		G20	G20		G20	G20		G20	G20		G20	G20		G20	G20		G20	G20		G20	G20		G20	G20		G20
44	267	17		648	260		654	296		718	314		664	238		385	-26		737	296		442	-36		G21	G21		G21	G21		G21	G21		G21	G21		G21	G21		G21	G21		G21	G21		G21	G21		G21
45	653	370		1205	799		1167	779		1066	702		161	-204		119	-260		686	339		134	-271		G22	G22		G22	G22		G22	G22		G22	G22		G22	G22		G22	G22		G22	G22		G22	G22		G22
46	142	-164		273	-152		198	-208		157	-192		185	-179		208	-147		347	-50		217	-146		G23	G23		G23	G23		G23	G23		G23	G23		G23	G23		G23	G23		G23	G23		G23	G23		G23
47	199	-132		693	289		332	-62		292	-81		281	-129		623	259		923	419		182	-150		G24	G24		G24	G24		G24	G24		G24	G24		G24	G24		G24	G24		G24	G24		G24	G24		G24
48	521	202		808	353		668	284		658	265		690	226		765	341		487	46		443	4		G25	G25		G25	G25		G25	G25		G25	G25		G25	G25		G25	G25		G25	G25		G25	G25		G25
49	131	-221		204	-292		803	368		706	321		168	-304		194	-216		755	266		162	-403		G26	G26		G26	G26		G26	G26		G26	G26		G26	G26		G26	G26		G26	G26		G26	G26		G26
50	286	-106		279	-280		399	-83		256	-141		344	-178		369	-80		163	-326		271	-396		G27	G27		G27	G27		G27	G27		G27	G27		G27	G27		G27	G27		G27	G27		G27	G27		G27
24	290	146		857	371		763	394		789	388		625	263		669	300		738	354		617	333		H1	H1		H1	H1		H1	H1		H1	H1		H1	H1		H1	H1		H1	H1		H1	H1		H1
25	298	137		676	265		698	293		703	309		573	211		632	270		668	274		554	233		H2	H2		H2	H2		H2	H2		H2	H2		H2	H2		H2	H2		H2	H2		H2	H2		H2
26	329	166		851	456		882	475		891	407		560	219		613	248		720	326		681	362		H3	H3		H3	H3		H3	H3		H3	H3		H3	H3		H3	H3		H3	H3		H3	H3		H3
27	425	275		1262	854		1162	747		971	384		741	408		692	319		678	301		912	384		H4	H4		H4	H4		H4	H4		H4	H4		H4	H4		H4	H4		H4	H4		H4	H4		H4
28	347	203		1123	712		1288	910		1070	497		832	497		1018	658		1120	754		1585	1020		H5	H5		H5	H5		H5	H5		H5	H5		H5	H5		H5	H5		H5	H5		H5	H5		H5
29	60	-95		152	-295		119	-230		126	-360		129	-214		136	-212		494	131		810	207		H6	H6		H6	H6		H6	H6		H6	H6		H6	H6		H6	H6		H6	H6		H6	H6		H6
30	313	151		864	432		764	404		747	352		590	251		712	384		468	15		873	350		H7	H7		H7	H7		H7	H7		H7	H7		H7	H7		H7	H7		H7	H7		H7	H7		H7
31	330	130		650	261		710	299		718	332		563	229		537	217		661	253		707	280		H8	H8		H8	H8		H8	H8		H8	H8		H8	H8		H8	H8		H8	H8		H8	H8		H8
32	198	16		395	12		393	7		664	288		565	203		330	-8		630	249		387	5		H9	H9		H9	H9		H9	H9		H9	H9		H9	H9		H9	H9		H9	H9		H9	H9		H9
33	177	-1		617	237		625	255		385	21		449	61		589	265		639	260		703	304		H10	H10		H10	H10		H10	H10		H10	H10		H10	H10		H10	H10		H10	H10		H10	H10		H10
34	322	133		665	278		627	263		645	269		685	312		603	273		631	257		614	258		H11	H11		H11	H11		H11	H11		H11	H11		H11	H11		H11	H11		H11	H11		H11	H11		H11
35	189	-13		604	234		568	215		660	296		565	201		568	287		671	300		304	-16		H12	H12		H12	H12		H12	H12		H12	H12		H12	H12		H12	H12		H12	H12		H12	H12		H12
36	437	225		1054	681		863	495		987	635		1123	764		921	608		1102	721		878	578		H13	H13		H13	H13		H13	H13		H13	H13		H13	H13		H13	H13		H13	H13		H13	H13		H13
37	219	5		641	268		389	14		628	272		360	5		571	243		806	311		365	52		H14	H14		H14	H14		H14	H14		H14	H14		H14	H14		H14	H14		H14	H14		H14	H14		H14
38	376	158		489	94		750	364		693	322		640	268		435	78		446	10		383	54		H15	H15		H15	H15		H15	H15		H15	H15		H15	H15		H15	H15		H15	H15		H15	H15		H15
39	367	139		533	142		671	315		505	130		699	279		463	114		539	106		407	66		H16	H16		H16	H16		H16	H16		H16	H16		H16	H16		H16	H16		H16	H16		H16	H16		H16
40	373	160		480	99		662	300		468	113		701	277		428	91		505	77		576	250		H17	H17		H17	H17		H17	H17		H17	H17		H17	H17		H17	H17		H17	H17		H17	H17		H17
41	417	205		649	257		645	270		583	244		677	269		584	236		730	301		500	196		H18	H18		H18	H18		H18	H18		H18	H18		H18	H18		H18	H18		H18	H18		H18	H18		H18
42	266	43		459	62		565	230		566	227		648	253		608	285		696	300		496	187		H19	H19		H19	H19		H19	H19		H19	H19		H19	H19		H19	H19		H19	H19		H19	H19		H19
43	401	167		654	263		567	234		674	285		639	256		582	264		645	274		638	267		H20	H20		H20	H20		H20	H20		H20	H20		H20	H20		H20	H20		H20	H20		H20	H20		H20
44	444	161		645	254		646	296		659	273		437	3		599	217		682	291		464	40		H21	H21		H21	H21		H21	H21		H21	H21		H21	H21		H21	H21		H21	H21		H21	H21		H21
45	642	363		1125	756		1222	847		910	557		181	-255		128	-224		942	461		143	-224		H22	H22		H22	H22		H22	H22		H22	H22		H22	H22		H22	H22		H22	H22		H22	H22		H22
46	153	-168		229	-157		214	-172		179	-176		198	-223		198	-154		224	-241		193	-118		H23	H23		H23	H23		H23	H23		H23	H23		H23	H23		H23	H23		H23	H23		H23	H23		H23
47	288	-59		713	255		333	-55		606	235		263	-208		705	320		343	-120		285	-119		H24	H24		H24	H24		H24	H24		H24	H24		H24	H24		H24	H24		H24	H24		H24	H24		H24
48	563	203		825	348		730	321		696	300		506	86		438	108		493	39		480	16		H25	H25		H25	H25		H25	H25		H25	H25		H25	H25		H25	H25		H25	H25		H25	H25		H25
49	155	-213		223	-305		753	334		389	-33		170	-306		169	-207		736	281		219	-374		H26	H26		H26	H26		H26	H26		H26	H26		H26	H26		H26	H26		H26	H26		H26	H26		H26
50	238	-171		458	-143		672	232		714	326		389	-140		937	416		406	-103		276	-343		H27	H27		H27	H27		H27	H27		H27	H27		H27	H27		H27	H27		H27	H27		H27	H27		H27
Blank	150	0		401	8		372	4		373	1		334	-21		369	13		496	11		286	6		I1	I1		I1	I1		I1	I1		I1	I1		I1	I1		I1	I1		I1	I1		I1	I1		I1
Blank	171	5		393	9		415	15		345	-20		347	-1		369	19		410	-15		325	17		I2	I2		I2	I2		I2	I2		I2	I2		I2	I2		I2	I2		I2	I2		I2	I2		I2
Blank	161	6		404	-3		405	-15		501	47		317	-22		345	-3		368	-5		297	-3		I3	I3		I3	I3		I3	I3		I3	I3		I3	I3		I3	I3		I3	I3		I3	I3		I3
Blank	148	4		396	-6		397	1		538	17		323	-6		351	-11		388	5		440	-13		I4	I4		I4	I4		I4	I4		I4	I4		I4	I4		I4	I4		I4	I4		I4	I4		I4
Blank	148	2		455	-3		352	-20		623	14		334	5		361	18		445	21		638	20		I5	I5		I5	I5		I5	I5		I5	I5		I5	I5		I5	I5		I5	I5		I5	I5		I5
Blank	154	-8		462	11		434	43		540	-30		330	-8		327	16		451	-8		553	-36		I6	I6		I6	I6		I6	I6		I6	I6		I6	I6		I6	I6		I6	I6		I6	I6		I6
Blank	203	-4		397	4		423	-7		569	111		337	0		322	2		460	15		474	-15		I7	I7		I7	I7		I7	I7		I7	I7		I7	I7		I7	I7		I7	I7		I7	I7		I7
Blank	195	0		400	-11		418	12		372	-5		386	12		314	-5		367	-12		494	22		I8	I8		I8	I8		I8	I8		I8	I8		I8	I8		I8	I8		I8	I8		I8	I8		I8
Blank	175	-3		397	-12		368	-6		388	-3		373	4		316	-10		369	3		303	-30		I9	I9		I9	I9		I9	I9		I9	I9		I9	I9		I9	I9		I9	I9		I9	I9		I9
Blank	168	-13		373	2		343	-23		350	-19		340	-21		319	-11		377	21		344	14		I10	I10		I10	I10		I10	I10		I10	I10		I10	I10		I10	I10		I10	I10		I10	I10		I10
Blank	196	5		386	-4		362	20		381	1		373	22		323	-24		374	14		348	4		I11	I11		I11	I11		I11	I11		I11	I11		I11	I11		I11	I11		I11	I11		I11	I11		I11
Blank	215	7		368	-10		353	-5		382	5		363	6		386	21		370	7		335	10		I12	I12		I12	I12		I12	I12		I12	I12		I12	I12		I12	I12		I12	I12		I12	I12		I12
Blank	221	4		373	-10		369	4		364	3		367	-10		357	8		393	-11		290	-20		I13	I13		I13	I13		I13	I13		I13	I13		I13	I13		I13	I13		I13	I13		I13	I13		I13
Blank	210	-6		379	-4		406	9		358	-17		358	5		353	-3		353	-9		304	-16		I14	I14		I14	I14		I14	I14		I14	I14		I14	I14		I14	I14		I14	I14		I14	I14		I14
Blank	220	10		395	11		343	-11		381	-1		347	-12		378	17		395	-24		346	0		I15	I15		I15	I15		I15	I15		I15	I15		I15	I15		I15	I15		I15	I15		I15	I15		I15
Blank	184	-6		401	11		335	2		392	4		373	-14		356	8		537	11		357	-5		I16	I16		I16	I16		I16	I16		I16	I16		I16	I16		I16	I16		I16	I16		I16	I16		I16
Blank	197	-6		382	3		323	-26		394	14		360	-14		336	-6		622	52		318	-19		I17	I17		I17	I17		I17	I17		I17	I17		I17	I17		I17	I17		I17	I17		I17	I17		I17
Blank	220	0		396	-2		326	-5		368	5		401	17		343	2		604	35		306	-7		I18	I18		I18	I18		I18	I18		I18	I18		I18	I18		I18	I18		I18	I18		I18	I18		I18
Blank	211	-17		369	10		337	-1		371	12		314	-17		314	-6		524	34		286	-14		I19	I19		I19	I19		I19	I19		I19	I19		I19	I19		I19	I19		I19	I19		I19	I19		I19
Blank	220	-9		363	0		341	6		351	-26		318	-15		297	-7		405	-45		289	-4		I20	I20		I20	I20		I20	I20		I20	I20		I20	I20		I20	I20		I20	I20		I20	I20		I20
Blank	272	4		355	11		322	-9		391	18		397	-37		286	3		522	12		334	10		I21	I21		I21	I21		I21	I21		I21	I21		I21	I21		I21	I21		I21	I21		I21	I21		I21
Blank	275	2		339	9		378	11		383	22		541	68		336	12		422	-2		315	2		I22	I22		I22	I22		I22	I22		I22	I22		I22	I22		I22	I22		I22	I22		I22	I22		I22
Blank	328	0		455	8		367	-11		328	-16		432	2		372	44		424	-7		330	12		I23	I23		I23	I23		I23	I23		I23	I23		I23	I23		I23	I23		I23	I23		I23	I23		I23
Blank	334	-13		464	21		394	13		348	-8		478	-14		309	-8		442	11		456	41		I24	I24		I24	I24		I24	I24		I24	I24		I24	I24		I24	I24		I24	I24		I24	I24		I24
Blank	355	4		474	-2		382	-17		382	5		496	13		303	-24		419	-11		484	19		I25	I25		I25	I25		I25	I25		I25	I25		I25	I25		I25	I25		I25	I25		I25	I25		I25
Blank	369	4		514	0		371	-12		384	2		473	-2		486	-8		469	11		512	51		I26	I26		I26	I26		I26	I26		I26	I26		I26	I26		I26	I26		I26	I26		I26	I26		I26
Blank	363	12		568	3		389	19		389	12		492	22		479	-7		477	1		507	14		I27	I27		I27	I27		I27	I27		I27	I27		I27	I27		I27	I27		I27	I27		I27	I27		I27
51	115	-73		350	-123		316	-117		191	-251		195	-209		191	-214		175	-311		525	214		J1	J1		J1	J1		J1	J1		J1	J1		J1	J1		J1	J1		J1	J1		J1	J1		J1
52	879	709		2150	1762		2828	2411		1806	1444		1803	1451		2694	2338		2472	2015		1964	1658		J2	J2		J2	J2		J2	J2		J2	J2		J2	J2		J2	J2		J2	J2		J2	J2		J2
53	385	223		656	243		1037	578		807	310		611	273		638	286		752	335		571	282		J3	J3		J3	J3		J3	J3		J3	J3		J3	J3		J3	J3		J3	J3		J3	J3		J3
54	173	19		706	241		686	270		860	311		558	220		281	-76		707	318		611	241		J4	J4		J4	J4		J4	J4		J4	J4		J4	J4		J4	J4		J4	J4		J4	J4		J4
55	321	141		689	193		782	343		959	250		614	246		587	240		772	361		1351	692		J5	J5		J5	J5		J5	J5		J5	J5		J5	J5		J5	J5		J5	J5		J5	J5		J5
56	1118	908		547	102		3357	2912		916	198		2972	2634		3287	2974		3240	2773		3825	3127		J6	J6		J6	J6		J6	J6		J6	J6		J6	J6		J6	J6		J6	J6		J6	J6		J6
57	365	149		614	197		478	-38		872	281		663	239		570	229		495	0		1159	475		J7	J7		J7	J7		J7	J7		J7	J7		J7	J7		J7	J7		J7	J7		J7	J7		J7
58	341	143		496	79		376	-51		698	238		326	-61		263	-72		693	316		161	-142		J8	J8		J8	J8		J8	J8		J8	J8		J8	J8		J8	J8		J8	J8		J8	J8		J8
59	301	113		473	34		649	254		642	262		542	184		598	251		651	285		564	274		J9	J9		J9	J9		J9	J9		J9	J9		J9	J9		J9	J9		J9	J9		J9	J9		J9
60	194	4		410	39		624	249		640	266		564	211		613	256		626	266		540	222		J10	J10		J10	J10		J10	J10		J10	J10		J10	J10		J10	J10		J10	J10		J10	J10		J10
61	322	120		753	372		651	299		706	326		627	265		644	258		628	268		576	240		J11	J11		J11	J11		J11	J11		J11	J11		J11	J11		J11	J11		J11	J11		J11	J11		J11
62	350	128		646	249		646	287		657	287		594	215		939	460		587	221		601	238		J12	J12		J12	J12		J12	J12		J12	J12		J12	J12		J12	J12		J12	J12		J12	J12		J12
63	433	202		880	484		907	532		1020	638		950	523		874	506		1091	721		654	290		J13	J13		J13	J13		J13	J13		J13	J13		J13	J13		J13	J13		J13	J13		J13	J13		J13
64	189	-25		659	265		650	260		705	310		350	-21		648	273		598	233		303	-77		J14	J14		J14	J14		J14	J14		J14	J14		J14	J14		J14	J14		J14	J14		J14	J14		J14
65	368	166		701	279		661	291		750	296		224	-165		233	-156		256	-154		223	-206		J15	J15		J15	J15		J15	J15		J15	J15		J15	J15		J15	J15		J15	J15		J15	J15		J15
66	378	177		805	404		750	397		789	368		656	337		631	289		662	287		639	256		J16	J16		J16	J16		J16	J16		J16	J16		J16	J16		J16	J16		J16	J16		J16	J16		J16
67	1062	831		1146	719		1073	712		1721	1317		1480	1134		1235	887		1270	884		1004	613		J17	J17		J17	J17		J17	J17		J17	J17		J17	J17		J17	J17		J17	J17		J17	J17		J17
68	236	-18		428	22		638	293		674	282		663	278		545	219		648	268		481	156		J18	J18		J18	J18		J18	J18		J18	J18		J18	J18		J18	J18		J18	J18		J18	J18		J18
69	560	277		808	462		883	533		857	503		884	439		692	395		918	544		654	363		J19	J19		J19	J19		J19	J19		J19	J19		J19	J19		J19	J19		J19	J19		J19	J19		J19
70	356	58		387	59		714	372		710	348		753	284		600	312		764	398		632	342		J20	J20		J20	J20		J20	J20		J20	J20		J20	J20		J20	J20		J20	J20		J20	J20		J20
71	334	48		568	253		586	246		613	240		677	258		319	22		626	228		279	-37		J21	J21		J21	J21		J21	J21		J21	J21		J21	J21		J21	J21		J21	J21		J21	J21		J21
72	470	171		416	97		434	75		646	272		388	1		519	241		731	287		611	289		J22	J22		J22	J22		J22	J22		J22	J22		J22	J22		J22	J22		J22	J22		J22	J22		J22
73	465	159		682	293		659	289		544	196		661	279		513	234		445	3		170	-152		J23	J23		J23	J23		J23	J23		J23	J23		J23	J23		J23	J23		J23	J23		J23	J23		J23
74	591	231		1212	752		841	451		765	387		817	345		716	411		898	452		700	350		J24	J24		J24	J24		J24	J24		J24	J24		J24	J24		J24	J24		J24	J24		J24	J24		J24
75	678	341		624	173		1011	627		844	460		900	404		768	438		871	433		789	380		J25	J25		J25	J25		J25	J25		J25	J25		J25	J25		J25	J25		J25	J25		J25	J25		J25
76	621	329		651	178		881	501		827	445		851	349		746	438		834	372		797	314		J26	J26		J26	J26		J26	J26		J26	J26		J26	J26		J26	J26		J26	J26		J26	J26		J26
77	495	192		748	281		638	251		681	278		551	69		595	268		746	274		455	-78		J27	J27		J27	J27		J27	J27		J27	J27		J27	J27		J27	J27		J27	J27		J27	J27		J27
51	117	-78		801	349		216	-261		733	350		199	-188		653	272		193	-264		176	-177		K1	K1		K1	K1		K1	K1		K1	K1		K1	K1		K1	K1		K1	K1		K1	K1		K1
52	1040	868		2897	2428		2467	2058		1234	834		1627	1287		2236	1872		2509	2145		1648	1344		K2	K2		K2	K2		K2	K2		K2	K2		K2	K2		K2	K2		K2	K2		K2	K2		K2
53	337	167		879	387		420	5		845	348		717	391		658	311		656	296		549	241		K3	K3		K3	K3		K3	K3		K3	K3		K3	K3		K3	K3		K3	K3		K3	K3		K3
54	159	-7		749	266		699	301		803	302		580	256		614	266		640	285		571	222		K4	K4		K4	K4		K4	K4		K4	K4		K4	K4		K4	K4		K4	K4		K4	K4		K4
55	331	122		772	322		802	330		638	-24		546	207		605	265		786	282		1243	566		K5	K5		K5	K5		K5	K5		K5	K5		K5	K5		K5	K5		K5	K5		K5	K5		K5
56	1132	917		3176	2772		3417	2958		3582	2984		3029	2648		3228	2907		3217	2746		3802	3194		K6	K6		K6	K6		K6	K6		K6	K6		K6	K6		K6	K6		K6	K6		K6	K6		K6
57	185	-45		783	351		810	338		847	294		655	232		353	-23		716	270		682	303		K7	K7		K7	K7		K7	K7		K7	K7		K7	K7		K7	K7		K7	K7		K7	K7		K7
58	362	156		649	262		672	287		328	-225		624	245		184	-168		708	311		142	-137		K8	K8		K8	K8		K8	K8		K8	K8		K8	K8		K8	K8		K8	K8		K8	K8		K8
59	185	-3		612	229		676	286		429	19		350	-20		350	-11		651	279		544	252		K9	K9		K9	K9		K9	K9		K9	K9		K9	K9		K9	K9		K9	K9		K9	K9		K9
60	212	18		636	248		624	249		659	280		589	228		570	202		629	260		551	262		K10	K10		K10	K10		K10	K10		K10	K10		K10	K10		K10	K10		K10	K10		K10	K10		K10
61	369	174		715	324		619	258		683	308		598	238		659	281		617	249		553	245		K11	K11		K11	K11		K11	K11		K11	K11		K11	K11		K11	K11		K11	K11		K11	K11		K11
62	377	150		672	261		612	255		643	271		593	224		665	241		624	265		539	190		K12	K12		K12	K12		K12	K12		K12	K12		K12	K12		K12	K12		K12	K12		K12	K12		K12
63	442	230		881	453		957	594		1014	632		919	524		844	451		1105	733		766	365		K13	K13		K13	K13		K13	K13		K13	K13		K13	K13		K13	K13		K13	K13		K13	K13		K13
64	194	-6		400	-4		341	-11		333	-57		339	-6		599	239		343	4		367	-96		K14	K14		K14	K14		K14	K14		K14	K14		K14	K14		K14	K14		K14	K14		K14	K14		K14
65	344	136		742	322		662	289		724	299		539	204		415	54		660	317		255	-180		K15	K15		K15	K15		K15	K15		K15	K15		K15	K15		K15	K15		K15	K15		K15	K15		K15
66	427	210		842	462		765	422		816	419		695	308		571	268		594	272		619	286		K16	K16		K16	K16		K16	K16		K16	K16		K16	K16		K16	K16		K16	K16		K16	K16		K16
67	1029	784		1701	1347		1533	1171		1563	1166		1386	947		1162	847		1221	879		931	587		K17	K17		K17	K17		K17	K17		K17	K17		K17	K17		K17	K17		K17	K17		K17	K17		K17
68	468	204		600	252		636	274		610	218		642	295		556	245		352	-5		235	-84		K18	K18		K18	K18		K18	K18		K18	K18		K18	K18		K18	K18		K18	K18		K18	K18		K18
69	582	259		872	534		854	499		838	499		866	403		722	438		950	535		655	357		K19	K19		K19	K19		K19	K19		K19	K19		K19	K19		K19	K19		K19	K19		K19	K19		K19
70	461	167		688	361		668	328		664	329		741	264		613	323		746	372		693	391		K20	K20		K20	K20		K20	K20		K20	K20		K20	K20		K20	K20		K20	K20		K20	K20		K20
71	317	25		592	251		618	284		604	240		371	-128		273	-24		306	-72		271	-17		K21	K21		K21	K21		K21	K21		K21	K21		K21	K21		K21	K21		K21	K21		K21	K21		K21
72	523	213		429	50		617	282		635	268		696	276		501	212		744	278		574	239		K22	K22		K22	K22		K22	K22		K22	K22		K22	K22		K22	K22		K22	K22		K22	K22		K22
73	260	-71		214	-186		591	250		614	245		745	316		518	236		707	264		184	-180		K23	K23		K23	K23		K23	K23		K23	K23		K23	K23		K23	K23		K23	K23		K23	K23		K23
74	855	503		663	278		786	400		773	397		858	363		716	405		879	443		682	336		K24	K24		K24	K24		K24	K24		K24	K24		K24	K24		K24	K24		K24	K24		K24	K24		K24
75	643	332		791	294		901	517		866	491		985	517		747	461		845	396		853	439		K25	K25		K25	K25		K25	K25		K25	K25		K25	K25		K25	K25		K25	K25		K25	K25		K25
76	650	339		870	527		893	519		858	481		824	392		714	424		833	372		727	277		K26	K26		K26	K26		K26	K26		K26	K26		K26	K26		K26	K26		K26	K26		K26	K26		K26
77	580	233		554	267		636	262		688	266		511	162		558	261		763	291		424	-77		K27	K27		K27	K27		K27	K27		K27	K27		K27	K27		K27	K27		K27	K27		K27	K27		K27
51	109	-87		275	-308		737	352		767	360		190	-198		623	254		638	278		240	-118		L1	L1		L1	L1		L1	L1		L1	L1		L1	L1		L1	L1		L1	L1		L1	L1		L1
52	838	654		1607	1106		2776	2376		1191	734		1980	1644		2394	2041		2488	2141		2377	2054		L2	L2		L2	L2		L2	L2		L2	L2		L2	L2		L2	L2		L2	L2		L2	L2		L2
53	389	199		895	431		918	484		772	290		635	308		443	60		582	186		875	543		L3	L3		L3	L3		L3	L3		L3	L3		L3	L3		L3	L3		L3	L3		L3	L3		L3
54	187	-16		703	253		773	301		822	341		249	-65		297	-113		813	338		878	378		L4	L4		L4	L4		L4	L4		L4	L4		L4	L4		L4	L4		L4	L4		L4	L4		L4
55	357	133		749	292		866	327		902	335		693	263		677	257		869	332		1044	421		L5	L5		L5	L5		L5	L5		L5	L5		L5	L5		L5	L5		L5	L5		L5	L5		L5
56	1242	1000		3288	2868		3381	2918		3730	3233		2990	2579		3154	2765		3203	2750		3280	2902		L6	L6		L6	L6		L6	L6		L6	L6		L6	L6		L6	L6		L6	L6		L6	L6		L6
57	386	154		551	102		724	312		820	304		671	260		386	-41		699	266		655	240		L7	L7		L7	L7		L7	L7		L7	L7		L7	L7		L7	L7		L7	L7		L7	L7		L7
58	347	129		659	261		744	339		323	-235		320	-66		639	243		650	274		131	-177		L8	L8		L8	L8		L8	L8		L8	L8		L8	L8		L8	L8		L8	L8		L8	L8		L8
59	188	-12		403	16		745	328		664	280		575	214		354	-31		664	286		495	210		L9	L9		L9	L9		L9	L9		L9	L9		L9	L9		L9	L9		L9	L9		L9	L9		L9
60	291	94		612	211		627	250		653	275		364	-15		625	254		658	297		534	229		L10	L10		L10	L10		L10	L10		L10	L10		L10	L10		L10	L10		L10	L10		L10	L10		L10
61	343	144		691	264		656	300		727	339		621	252		663	293		661	300		572	249		L11	L11		L11	L11		L11	L11		L11	L11		L11	L11		L11	L11		L11	L11		L11	L11		L11
62	220	18		426	-3		628	283		642	250		586	220		351	-27		624	278		548	212		L12	L12		L12	L12		L12	L12		L12	L12		L12	L12		L12	L12		L12	L12		L12	L12		L12
63	475	259		777	319		1072	719		958	557		813	481		805	451		932	608		719	366		L13	L13		L13	L13		L13	L13		L13	L13		L13	L13		L13	L13		L13	L13		L13	L13		L13
64	371	160		655	237		585	229		646	266		566	233		577	256		553	226		320	-19		L14	L14		L14	L14		L14	L14		L14	L14		L14	L14		L14	L14		L14	L14		L14	L14		L14
65	382	173		703	323		644	271		700	303		598	256		606	277		668	330		213	-153		L15	L15		L15	L15		L15	L15		L15	L15		L15	L15		L15	L15		L15	L15		L15	L15		L15
66	372	153		772	423		697	347		818	410		705	338		623	318		603	277		569	256		L16	L16		L16	L16		L16	L16		L16	L16		L16	L16		L16	L16		L16	L16		L16	L16		L16
67	1228	974		1723	1377		1579	1214		1706	1295		1397	999		1159	846		1207	868		918	613		L17	L17		L17	L17		L17	L17		L17	L17		L17	L17		L17	L17		L17	L17		L17	L17		L17
68	268	-15		381	28		612	252		606	257		313	-55		519	218		322	-25		476	201		L18	L18		L18	L18		L18	L18		L18	L18		L18	L18		L18	L18		L18	L18		L18	L18		L18
69	592	282		866	520		864	505		881	554		857	382		756	451		944	547		634	357		L19	L19		L19	L19		L19	L19		L19	L19		L19	L19		L19	L19		L19	L19		L19	L19		L19
70	478	172		636	298		701	357		609	275		674	282		609	310		708	350		663	378		L20	L20		L20	L20		L20	L20		L20	L20		L20	L20		L20	L20		L20	L20		L20	L20		L20
71	507	191		615	272		598	262		607	231		370	-42		309	12		583	231		532	238		L21	L21		L21	L21		L21	L21		L21	L21		L21	L21		L21	L21		L21	L21		L21	L21		L21
72	531	202		591	253		565	231		399	23		673	282		547	250		749	272		635	312		L22	L22		L22	L22		L22	L22		L22	L22		L22	L22		L22	L22		L22	L22		L22	L22		L22
73	263	-91		251	-74		228	-108		325	-34		638	279		513	223		474	30		598	238		L23	L23		L23	L23		L23	L23		L23	L23		L23	L23		L23	L23		L23	L23		L23	L23		L23
74	983	588		603	270		761	414		767	390		755	418		658	377		844	432		740	387		L24	L24		L24	L24		L24	L24		L24	L24		L24	L24		L24	L24		L24	L24		L24	L24		L24
75	795	416		432	125		803	468		850	466		858	538		710	433		814	385		805	424		L25	L25		L25	L25		L25	L25		L25	L25		L25	L25		L25	L25		L25	L25		L25	L25		L25
76	676	330		410	112		827	489		846	454		794	471		659	377		869	398		732	302		L26	L26		L26	L26		L26	L26		L26	L26		L26	L26		L26	L26		L26	L26		L26	L26		L26
77	545	218		519	230		578	238		701	274		565	238		498	210		679	232		444	32		L27	L27		L27	L27		L27	L27		L27	L27		L27	L27		L27	L27		L27	L27		L27	L27		L27
51	120	-96		266	-294		698	307		199	-366		190	-213		199	-217		664	291		571	234		M1	M1		M1	M1		M1	M1		M1	M1		M1	M1		M1	M1		M1	M1		M1	M1		M1
52	908	715		2812	2323		2257	1852		1481	1020		1708	1369		1844	1390		2455	2053		2468	2165		M2	M2		M2	M2		M2	M2		M2	M2		M2	M2		M2	M2		M2	M2		M2	M2		M2
53	447	239		956	476		1401	736		827	367		604	272		744	296		831	335		973	520		M3	M3		M3	M3		M3	M3		M3	M3		M3	M3		M3	M3		M3	M3		M3	M3		M3
54	199	-24		779	272		830	299		799	348		670	263		213	-249		851	366		789	333		M4	M4		M4	M4		M4	M4		M4	M4		M4	M4		M4	M4		M4	M4		M4	M4		M4
55	396	172		638	118		581	114		740	275		736	262		739	280		552	-10		692	275		M5	M5		M5	M5		M5	M5		M5	M5		M5	M5		M5	M5		M5	M5		M5	M5		M5
56	1219	996		3348	2898		3391	2996		3536	3104		3053	2669		3309	2903		3204	2781		3224	2858		M6	M6		M6	M6		M6	M6		M6	M6		M6	M6		M6	M6		M6	M6		M6	M6		M6
57	440	190		723	292		808	357		870	321		657	259		607	181		723	283		592	220		M7	M7		M7	M7		M7	M7		M7	M7		M7	M7		M7	M7		M7	M7		M7	M7		M7
58	407	165		421	28		785	333		788	315		148	-231		158	-247		179	-218		301	2		M8	M8		M8	M8		M8	M8		M8	M8		M8	M8		M8	M8		M8	M8		M8	M8		M8
59	233	19		410	47		697	262		784	339		341	-19		422	24		395	7		572	263		M9	M9		M9	M9		M9	M9		M9	M9		M9	M9		M9	M9		M9	M9		M9	M9		M9
60	182	-5		774	284		775	341		649	247		601	252		657	271		663	282		609	268		M10	M10		M10	M10		M10	M10		M10	M10		M10	M10		M10	M10		M10	M10		M10	M10		M10
61	338	147		745	314		699	369		777	387		567	238		656	277		588	238		553	246		M11	M11		M11	M11		M11	M11		M11	M11		M11	M11		M11	M11		M11	M11		M11	M11		M11
62	359	147		657	239		583	240		664	267		514	133		592	255		594	244		525	216		M12	M12		M12	M12		M12	M12		M12	M12		M12	M12		M12	M12		M12	M12		M12	M12		M12
63	417	196		861	495		956	608		993	602		890	539		1000	673		954	618		762	484		M13	M13		M13	M13		M13	M13		M13	M13		M13	M13		M13	M13		M13	M13		M13	M13		M13
64	216	-1		371	29		613	270		634	277		565	234		576	255		660	318		479	198		M14	M14		M14	M14		M14	M14		M14	M14		M14	M14		M14	M14		M14	M14		M14	M14		M14
65	361	147		616	256		592	235		720	326		617	276		604	272		677	333		562	242		M15	M15		M15	M15		M15	M15		M15	M15		M15	M15		M15	M15		M15	M15		M15	M15		M15
66	420	197		753	409		654	318		765	408		663	303		544	239		635	311		535	237		M16	M16		M16	M16		M16	M16		M16	M16		M16	M16		M16	M16		M16	M16		M16	M16		M16
67	1173	924		1598	1261		1480	1135		1709	1350		1344	956		1096	787		1261	922		839	553		M17	M17		M17	M17		M17	M17		M17	M17		M17	M17		M17	M17		M17	M17		M17	M17		M17
68	258	-29		562	231		381	41		588	234		594	230		561	241		621	276		518	252		M18	M18		M18	M18		M18	M18		M18	M18		M18	M18		M18	M18		M18	M18		M18	M18		M18
69	617	295		843	513		834	491		840	494		825	442		731	414		900	558		640	371		M19	M19		M19	M19		M19	M19		M19	M19		M19	M19		M19	M19		M19	M19		M19	M19		M19
70	469	164		624	305		625	292		625	299		790	313		600	292		694	373		617	330		M20	M20		M20	M20		M20	M20		M20	M20		M20	M20		M20	M20		M20	M20		M20	M20		M20
71	498	186		553	232		550	214		588	243		336	-256		478	174		585	268		533	238		M21	M21		M21	M21		M21	M21		M21	M21		M21	M21		M21	M21		M21	M21		M21	M21		M21
72	511	188		523	218		585	251		635	270		360	-69		549	239		733	304		549	258		M22	M22		M22	M22		M22	M22		M22	M22		M22	M22		M22	M22		M22	M22		M22	M22		M22
73	274	-73		271	-34		207	-125		191	-180		204	-156		263	-38		312	-130		552	246		M23	M23		M23	M23		M23	M23		M23	M23		M23	M23		M23	M23		M23	M23		M23	M23		M23
74	946	569		607	287		703	356		772	391		742	393		703	409		919	513		737	372		M24	M24		M24	M24		M24	M24		M24	M24		M24	M24		M24	M24		M24	M24		M24	M24		M24
75	753	425		756	448		863	519		853	469		945	621		746	467		847	450		817	461		M25	M25		M25	M25		M25	M25		M25	M25		M25	M25		M25	M25		M25	M25		M25	M25		M25
76	696	379		832	539		839	497		831	437		817	493		735	470		876	494		757	410		M26	M26		M26	M26		M26	M26		M26	M26		M26	M26		M26	M26		M26	M26		M26	M26		M26
77	549	214		508	220		602	254		797	324		552	229		502	222		633	251		541	243		M27	M27		M27	M27		M27	M27		M27	M27		M27	M27		M27	M27		M27	M27		M27	M27		M27
78	345	163		789	315		693	307		864	339		575	227		696	307		716	299		548	213		N1	N1		N1	N1		N1	N1		N1	N1		N1	N1		N1	N1		N1	N1		N1	N1		N1
79	389	170		777	285		846	305		798	321		570	227		471	33		759	297		456	128		N2	N2		N2	N2		N2	N2		N2	N2		N2	N2		N2	N2		N2	N2		N2	N2		N2
80	433	198		928	424		909	359		737	325		741	345		710	258		838	349		644	280		N3	N3		N3	N3		N3	N3		N3	N3		N3	N3		N3	N3		N3	N3		N3	N3		N3
81	209	-7		485	-15		412	-30		577	194		671	221		387	-63		815	337		680	312		N4	N4		N4	N4		N4	N4		N4	N4		N4	N4		N4	N4		N4	N4		N4	N4		N4
82	209	-3		544	10		716	304		679	277		619	217		507	44		749	313		608	269		N5	N5		N5	N5		N5	N5		N5	N5		N5	N5		N5	N5		N5	N5		N5	N5		N5
83	461	226		763	204		810	348		869	377		637	244		469	10		738	351		601	275		N6	N6		N6	N6		N6	N6		N6	N6		N6	N6		N6	N6		N6	N6		N6	N6		N6
84	192	-60		700	232		790	305		727	255		611	228		280	-160		729	362		533	234		N7	N7		N7	N7		N7	N7		N7	N7		N7	N7		N7	N7		N7	N7		N7	N7		N7
85	263	-4		560	89		591	10		592	-20		705	244		583	45		590	14		692	233		N8	N8		N8	N8		N8	N8		N8	N8		N8	N8		N8	N8		N8	N8		N8	N8		N8
86	114	-83		141	-342		741	311		160	-233		172	-162		141	-292		153	-210		530	211		N9	N9		N9	N9		N9	N9		N9	N9		N9	N9		N9	N9		N9	N9		N9	N9		N9
87	341	146		728	315		757	346		813	350		533	219		631	266		673	321		517	248		N10	N10		N10	N10		N10	N10		N10	N10		N10	N10		N10	N10		N10	N10		N10	N10		N10
88	399	196		742	387		754	423		790	366		689	365		701	362		755	408		640	387		N11	N11		N11	N11		N11	N11		N11	N11		N11	N11		N11	N11		N11	N11		N11	N11		N11
89	164	-57		311	-38		647	302		612	234		583	244		244	-79		624	283		487	232		N12	N12		N12	N12		N12	N12		N12	N12		N12	N12		N12	N12		N12	N12		N12	N12		N12
90	94	-146		572	217		130	-214		98	-253		564	231		109	-216		85	-258		78	-200		N13	N13		N13	N13		N13	N13		N13	N13		N13	N13		N13	N13		N13	N13		N13	N13		N13
91	351	128		418	70		593	246		581	227		554	211		407	90		573	241		437	175		N14	N14		N14	N14		N14	N14		N14	N14		N14	N14		N14	N14		N14	N14		N14	N14		N14
92	507	292		937	598		904	567		936	561		832	502		678	360		734	410		635	358		N15	N15		N15	N15		N15	N15		N15	N15		N15	N15		N15	N15		N15	N15		N15	N15		N15
93	408	179		571	233		635	290		649	285		591	260		236	-63		547	219		489	222		N16	N16		N16	N16		N16	N16		N16	N16		N16	N16		N16	N16		N16	N16		N16	N16		N16
94	431	169		590	254		571	238		552	201		412	70		575	250		542	213		276	18		N17	N17		N17	N17		N17	N17		N17	N17		N17	N17		N17	N17		N17	N17		N17	N17		N17
95	474	189		592	237		700	357		463	100		618	234		434	77		634	275		515	217		N18	N18		N18	N18		N18	N18		N18	N18		N18	N18		N18	N18		N18	N18		N18	N18		N18
96	1635	1367		2803	2468		2667	2328		2556	2221		2475	2086		2438	2113		2425	2091		2103	1839		N19	N19		N19	N19		N19	N19		N19	N19		N19	N19		N19	N19		N19	N19		N19	N19		N19
97	784	511		384	65		802	476		930	580		1222	748		764	460		791	466		1040	772		N20	N20		N20	N20		N20	N20		N20	N20		N20	N20		N20	N20		N20	N20		N20	N20		N20
98	1339	1071		2037	1726		1899	1568		1936	1590		1358	809		1098	796		1407	1077		1086	801		N21	N21		N21	N21		N21	N21		N21	N21		N21	N21		N21	N21		N21	N21		N21	N21		N21
99	2221	1909		3564	3257		3389	3058		3411	3059		2505	2082		2339	2030		2615	2267		1798	1515		N22	N22		N22	N22		N22	N22		N22	N22		N22	N22		N22	N22		N22	N22		N22	N22		N22
100	201	-177		263	-46		550	215		241	-115		270	-91		568	257		639	253		564	306		N23	N23		N23	N23		N23	N23		N23	N23		N23	N23		N23	N23		N23	N23		N23	N23		N23
NEG	714	358		736	418		375	21		886	527		725	390		315	14		975	566		692	417		N24	N24		N24	N24		N24	N24		N24	N24		N24	N24		N24	N24		N24	N24		N24	N24		N24
POS3	25056	24710		26680	26372		33685	33337		34536	34152		31181	30841		23615	23327		26896	26520		24619	24328		N25	N25		N25	N25		N25	N25		N25	N25		N25	N25		N25	N25		N25	N25		N25	N25		N25
POS2	43019	42687		43766	43462		46503	46158		51483	51068		46566	46242		36068	35797		39897	39523		36708	36404		N26	N26		N26	N26		N26	N26		N26	N26		N26	N26		N26	N26		N26	N26		N26	N26		N26
POS1	65535	65199		65535	65239		65535	65184		65535	65083		65535	65211		65535	65262		65535	65184		65535	65235		N27	N27		N27	N27		N27	N27		N27	N27		N27	N27		N27	N27		N27	N27		N27	N27		N27
78	375	149		777	284		796	358		874	383		615	270		718	314		718	264		580	218		O1	O1		O1	O1		O1	O1		O1	O1		O1	O1		O1	O1		O1	O1		O1	O1		O1
79	390	134		771	270		787	300		872	421		701	298		740	283		674	227		568	242		O2	O2		O2	O2		O2	O2		O2	O2		O2	O2		O2	O2		O2	O2		O2	O2		O2
80	433	195		946	451		777	312		699	306		731	270		734	268		674	242		564	240		O3	O3		O3	O3		O3	O3		O3	O3		O3	O3		O3	O3		O3	O3		O3	O3		O3
81	196	-27		473	-60		455	13		650	256		714	257		377	-112		335	-42		647	291		O4	O4		O4	O4		O4	O4		O4	O4		O4	O4		O4	O4		O4	O4		O4	O4		O4
82	370	149		544	20		662	246		659	260		430	43		537	45		646	288		530	250		O5	O5		O5	O5		O5	O5		O5	O5		O5	O5		O5	O5		O5	O5		O5	O5		O5
83	415	196		762	342		902	437		815	336		652	235		778	260		838	337		503	220		O6	O6		O6	O6		O6	O6		O6	O6		O6	O6		O6	O6		O6	O6		O6	O6		O6
84	381	165		344	-88		811	334		317	-57		340	-53		293	-232		783	388		549	241		O7	O7		O7	O7		O7	O7		O7	O7		O7	O7		O7	O7		O7	O7		O7	O7		O7
85	272	22		639	72		597	23		742	258		628	218		599	44		680	213		535	67		O8	O8		O8	O8		O8	O8		O8	O8		O8	O8		O8	O8		O8	O8		O8	O8		O8
86	137	-73		151	-238		642	300		164	-197		284	-35		128	-276		248	-169		156	-114		O9	O9		O9	O9		O9	O9		O9	O9		O9	O9		O9	O9		O9	O9		O9	O9		O9
87	924	676		624	275		677	336		639	292		583	259		747	393		660	294		544	292		O10	O10		O10	O10		O10	O10		O10	O10		O10	O10		O10	O10		O10	O10		O10	O10		O10
88	380	167		709	321		749	410		713	364		723	402		737	389		780	421		634	372		O11	O11		O11	O11		O11	O11		O11	O11		O11	O11		O11	O11		O11	O11		O11	O11		O11
89	218	-18		627	290		314	-45		678	334		233	-109		317	-21		561	201		512	252		O12	O12		O12	O12		O12	O12		O12	O12		O12	O12		O12	O12		O12	O12		O12	O12		O12
90	122	-125		122	-229		551	205		114	-255		105	-242		164	-175		101	-254		65	-210		O13	O13		O13	O13		O13	O13		O13	O13		O13	O13		O13	O13		O13	O13		O13	O13		O13
91	403	171		582	239		588	240		638	279		567	235		573	243		587	246		478	228		O14	O14		O14	O14		O14	O14		O14	O14		O14	O14		O14	O14		O14	O14		O14	O14		O14
92	478	255		987	652		950	607		964	609		467	145		693	360		702	374		564	292		O15	O15		O15	O15		O15	O15		O15	O15		O15	O15		O15	O15		O15	O15		O15	O15		O15
93	411	175		594	259		587	240		630	282		567	230		281	-39		253	-58		501	228		O16	O16		O16	O16		O16	O16		O16	O16		O16	O16		O16	O16		O16	O16		O16	O16		O16
94	425	168		561	233		570	232		558	216		562	226		341	24		550	237		277	14		O17	O17		O17	O17		O17	O17		O17	O17		O17	O17		O17	O17		O17	O17		O17	O17		O17
95	443	150		602	240		409	44		585	202		397	25		589	247		392	27		480	180		O18	O18		O18	O18		O18	O18		O18	O18		O18	O18		O18	O18		O18	O18		O18	O18		O18
96	1806	1525		2787	2459		2724	2394		2673	2318		2659	2265		2506	2192		2578	2255		2152	1873		O19	O19		O19	O19		O19	O19		O19	O19		O19	O19		O19	O19		O19	O19		O19	O19		O19
97	793	527		874	553		905	573		790	451		1332	945		783	447		971	641		1047	773		O20	O20		O20	O20		O20	O20		O20	O20		O20	O20		O20	O20		O20	O20		O20	O20		O20
98	1377	1099		2016	1697		1863	1527		1912	1572		1339	935		1117	806		1388	1059		1016	732		O21	O21		O21	O21		O21	O21		O21	O21		O21	O21		O21	O21		O21	O21		O21	O21		O21
99	2869	2571		3619	3310		3297	2960		3158	2822		2555	2194		2448	2147		2631	2292		1876	1587		O22	O22		O22	O22		O22	O22		O22	O22		O22	O22		O22	O22		O22	O22		O22	O22		O22
100	529	213		351	29		230	-116		283	-73		291	-55		288	-23		632	272		472	191		O23	O23		O23	O23		O23	O23		O23	O23		O23	O23		O23	O23		O23	O23		O23	O23		O23
NEG	894	553		295	-14		833	498		763	395		377	44		936	615		693	336		310	31		O24	O24		O24	O24		O24	O24		O24	O24		O24	O24		O24	O24		O24	O24		O24	O24		O24
POS3	23496	23154		28316	27992		29050	28697		31474	31102		28998	28661		23966	23680		26460	26100		24355	24067		O25	O25		O25	O25		O25	O25		O25	O25		O25	O25		O25	O25		O25	O25		O25	O25		O25
POS2	43829	43485		40380	40076		50140	49785		48266	47887		45685	45354		35916	35638		40856	40511		39361	39040		O26	O26		O26	O26		O26	O26		O26	O26		O26	O26		O26	O26		O26	O26		O26	O26		O26
POS1	65535	65191		65535	65223		65535	65156		65535	65077		65535	65212		65535	65265		65535	65184		65535	65239		O27	O27		O27	O27		O27	O27		O27	O27		O27	O27		O27	O27		O27	O27		O27	O27		O27
78	388	135		757	255		764	280		698	267		683	258		735	275		757	267		645	244		P1	P1		P1	P1		P1	P1		P1	P1		P1	P1		P1	P1		P1	P1		P1	P1		P1
79	407	148		786	291		770	296		681	269		687	258		472	35		775	270		570	203		P2	P2		P2	P2		P2	P2		P2	P2		P2	P2		P2	P2		P2	P2		P2	P2		P2
80	441	188		857	352		752	305		679	271		661	250		447	-37		388	-33		486	182		P3	P3		P3	P3		P3	P3		P3	P3		P3	P3		P3	P3		P3	P3		P3	P3		P3
81	222	-6		800	319		718	271		683	272		315	-96		344	-142		711	318		475	202		P4	P4		P4	P4		P4	P4		P4	P4		P4	P4		P4	P4		P4	P4		P4	P4		P4
82	349	133		635	203		750	338		719	318		618	217		538	13		855	342		473	211		P5	P5		P5	P5		P5	P5		P5	P5		P5	P5		P5	P5		P5	P5		P5	P5		P5
83	404	185		839	366		786	406		702	331		675	263		450	-131		381	-61		658	310		P6	P6		P6	P6		P6	P6		P6	P6		P6	P6		P6	P6		P6	P6		P6	P6		P6
84	181	-42		831	324		700	331		636	282		264	-85		248	-343		233	-96		507	202		P7	P7		P7	P7		P7	P7		P7	P7		P7	P7		P7	P7		P7	P7		P7	P7		P7
85	280	24		568	46		595	65		729	254		578	163		562	-16		682	284		611	236		P8	P8		P8	P8		P8	P8		P8	P8		P8	P8		P8	P8		P8	P8		P8	P8		P8
86	91	-128		147	-220		160	-193		618	264		199	-130		673	275		209	-217		196	-53		P9	P9		P9	P9		P9	P9		P9	P9		P9	P9		P9	P9		P9	P9		P9	P9		P9
87	379	151		690	351		633	295		625	292		682	363		491	112		654	304		573	314		P10	P10		P10	P10		P10	P10		P10	P10		P10	P10		P10	P10		P10	P10		P10	P10		P10
88	411	173		727	383		699	361		760	412		777	456		740	398		689	361		639	383		P11	P11		P11	P11		P11	P11		P11	P11		P11	P11		P11	P11		P11	P11		P11	P11		P11
89	192	-72		611	266		601	253		292	-71		262	-59		599	254		539	204		193	-69		P12	P12		P12	P12		P12	P12		P12	P12		P12	P12		P12	P12		P12	P12		P12	P12		P12
90	127	-134		167	-183		111	-239		133	-232		107	-222		102	-228		93	-253		67	-166		P13	P13		P13	P13		P13	P13		P13	P13		P13	P13		P13	P13		P13	P13		P13	P13		P13
91	292	44		571	225		593	253		741	396		582	256		533	210		571	241		452	213		P14	P14		P14	P14		P14	P14		P14	P14		P14	P14		P14	P14		P14	P14		P14	P14		P14
92	525	282		988	653		965	623		949	575		718	407		662	345		715	379		656	392		P15	P15		P15	P15		P15	P15		P15	P15		P15	P15		P15	P15		P15	P15		P15	P15		P15
93	408	150		560	235		559	222		641	284		526	200		271	-36		587	256		454	183		P16	P16		P16	P16		P16	P16		P16	P16		P16	P16		P16	P16		P16	P16		P16	P16		P16
94	449	179		416	84		578	241		550	214		342	16		339	30		360	32		257	-5		P17	P17		P17	P17		P17	P17		P17	P17		P17	P17		P17	P17		P17	P17		P17	P17		P17
95	466	159		571	210		566	208		401	22		379	23		576	247		592	221		435	166		P18	P18		P18	P18		P18	P18		P18	P18		P18	P18		P18	P18		P18	P18		P18	P18		P18
96	1870	1588		2736	2407		2786	2451		2706	2353		2459	2112		2577	2276		2725	2391		1963	1705		P19	P19		P19	P19		P19	P19		P19	P19		P19	P19		P19	P19		P19	P19		P19	P19		P19
97	836	557		1177	854		763	429		853	485		1024	656		1067	760		1047	708		986	691		P20	P20		P20	P20		P20	P20		P20	P20		P20	P20		P20	P20		P20	P20		P20	P20		P20
98	1421	1128		2091	1770		1837	1514		1911	1550		1346	975		1130	824		1505	1170		1241	957		P21	P21		P21	P21		P21	P21		P21	P21		P21	P21		P21	P21		P21	P21		P21	P21		P21
99	2788	2480		3501	3194		3021	2687		3239	2895		2446	2102		2359	2064		2465	2133		2020	1742		P22	P22		P22	P22		P22	P22		P22	P22		P22	P22		P22	P22		P22	P22		P22	P22		P22
100	183	-142		514	200		252	-85		220	-119		536	209		550	250		586	246		433	168		P23	P23		P23	P23		P23	P23		P23	P23		P23	P23		P23	P23		P23	P23		P23	P23		P23
NEG	740	403		327	17		840	498		628	291		609	283		668	366		853	500		636	362		P24	P24		P24	P24		P24	P24		P24	P24		P24	P24		P24	P24		P24	P24		P24	P24		P24
POS3	22884	22542		25782	25452		35756	35400		29725	29375		30248	29915		22825	22547		28267	27925		24886	24581		P25	P25		P25	P25		P25	P25		P25	P25		P25	P25		P25	P25		P25	P25		P25	P25		P25
POS2	44333	43975		41247	40927		51537	51150		43937	43569		46906	46568		34483	34210		42275	41935		39263	38960		P26	P26		P26	P26		P26	P26		P26	P26		P26	P26		P26	P26		P26	P26		P26	P26		P26
POS1	65535	65175		65535	65218		65535	65082		65535	65091		65535	65212		65535	65266		65535	65183		65535	65251		P27	P27		P27	P27		P27	P27		P27	P27		P27	P27		P27	P27		P27	P27		P27	P27		P27
78	430	162		801	289		768	284		704	277		677	249		497	-6		776	246		630	261		Q1	Q1		Q1	Q1		Q1	Q1		Q1	Q1		Q1	Q1		Q1	Q1		Q1	Q1		Q1	Q1		Q1
79	477	212		773	299		738	283		680	256		684	292		510	48		823	270		551	218		Q2	Q2		Q2	Q2		Q2	Q2		Q2	Q2		Q2	Q2		Q2	Q2		Q2	Q2		Q2	Q2		Q2
80	434	178		769	372		750	323		724	285		408	-8		811	336		835	405		469	207		Q3	Q3		Q3	Q3		Q3	Q3		Q3	Q3		Q3	Q3		Q3	Q3		Q3	Q3		Q3	Q3		Q3
81	211	0		616	229		631	279		647	280		323	-75		870	339		393	-156		508	241		Q4	Q4		Q4	Q4		Q4	Q4		Q4	Q4		Q4	Q4		Q4	Q4		Q4	Q4		Q4	Q4		Q4
82	233	27		747	304		653	311		649	293		672	256		815	237		830	328		582	243		Q5	Q5		Q5	Q5		Q5	Q5		Q5	Q5		Q5	Q5		Q5	Q5		Q5	Q5		Q5	Q5		Q5
83	432	201		877	354		749	387		789	394		579	211		427	-203		389	6		569	228		Q6	Q6		Q6	Q6		Q6	Q6		Q6	Q6		Q6	Q6		Q6	Q6		Q6	Q6		Q6	Q6		Q6
84	189	-45		907	420		659	310		677	269		554	226		317	-242		536	215		205	-101		Q7	Q7		Q7	Q7		Q7	Q7		Q7	Q7		Q7	Q7		Q7	Q7		Q7	Q7		Q7	Q7		Q7
85	277	13		604	82		702	246		636	49		652	264		982	370		677	254		577	223		Q8	Q8		Q8	Q8		Q8	Q8		Q8	Q8		Q8	Q8		Q8	Q8		Q8	Q8		Q8	Q8		Q8
86	105	-136		126	-234		136	-213		658	254		164	-159		339	-85		260	-77		215	-25		Q9	Q9		Q9	Q9		Q9	Q9		Q9	Q9		Q9	Q9		Q9	Q9		Q9	Q9		Q9	Q9		Q9
87	405	158		650	316		609	269		608	268		683	365		805	427		707	319		491	246		Q10	Q10		Q10	Q10		Q10	Q10		Q10	Q10		Q10	Q10		Q10	Q10		Q10	Q10		Q10	Q10		Q10
88	425	161		725	375		727	390		789	387		796	475		710	362		737	401		591	351		Q11	Q11		Q11	Q11		Q11	Q11		Q11	Q11		Q11	Q11		Q11	Q11		Q11	Q11		Q11	Q11		Q11
89	194	-78		580	242		581	238		736	340		274	-37		685	344		583	252		211	-26		Q12	Q12		Q12	Q12		Q12	Q12		Q12	Q12		Q12	Q12		Q12	Q12		Q12	Q12		Q12	Q12		Q12
90	84	-187		137	-218		122	-225		604	256		98	-216		118	-218		122	-216		389	162		Q13	Q13		Q13	Q13		Q13	Q13		Q13	Q13		Q13	Q13		Q13	Q13		Q13	Q13		Q13	Q13		Q13
91	488	220		570	229		598	258		603	249		524	211		531	217		588	250		409	170		Q14	Q14		Q14	Q14		Q14	Q14		Q14	Q14		Q14	Q14		Q14	Q14		Q14	Q14		Q14	Q14		Q14
92	601	339		877	546		916	575		859	514		721	409		639	331		652	317		457	211		Q15	Q15		Q15	Q15		Q15	Q15		Q15	Q15		Q15	Q15		Q15	Q15		Q15	Q15		Q15	Q15		Q15
93	461	192		570	234		579	243		614	274		282	-39		278	-20		224	-106		438	191		Q16	Q16		Q16	Q16		Q16	Q16		Q16	Q16		Q16	Q16		Q16	Q16		Q16	Q16		Q16	Q16		Q16
94	451	177		589	255		609	256		568	231		348	28		517	197		320	-14		202	-40		Q17	Q17		Q17	Q17		Q17	Q17		Q17	Q17		Q17	Q17		Q17	Q17		Q17	Q17		Q17	Q17		Q17
95	498	196		594	231		586	218		615	227		563	220		369	48		592	219		305	47		Q18	Q18		Q18	Q18		Q18	Q18		Q18	Q18		Q18	Q18		Q18	Q18		Q18	Q18		Q18	Q18		Q18
96	1955	1669		2758	2429		2828	2489		2819	2447		2557	2226		2497	2199		2679	2335		2109	1873		Q19	Q19		Q19	Q19		Q19	Q19		Q19	Q19		Q19	Q19		Q19	Q19		Q19	Q19		Q19	Q19		Q19
97	978	691		1238	915		870	525		973	578		1066	730		1032	738		853	521		944	661		Q20	Q20		Q20	Q20		Q20	Q20		Q20	Q20		Q20	Q20		Q20	Q20		Q20	Q20		Q20	Q20		Q20
98	1546	1245		2001	1693		1916	1583		1978	1620		1264	932		1097	802		1408	1068		1015	707		Q21	Q21		Q21	Q21		Q21	Q21		Q21	Q21		Q21	Q21		Q21	Q21		Q21	Q21		Q21	Q21		Q21
99	2748	2425		3065	2745		3068	2729		3061	2718		2327	1996		2142	1854		2419	2080		1819	1544		Q22	Q22		Q22	Q22		Q22	Q22		Q22	Q22		Q22	Q22		Q22	Q22		Q22	Q22		Q22	Q22		Q22
100	204	-130		255	-71		608	277		573	240		565	250		498	202		589	252		451	201		Q23	Q23		Q23	Q23		Q23	Q23		Q23	Q23		Q23	Q23		Q23	Q23		Q23	Q23		Q23	Q23		Q23
NEG	854	513		752	428		342	-15		848	508		558	241		1012	726		821	479		694	424		Q24	Q24		Q24	Q24		Q24	Q24		Q24	Q24		Q24	Q24		Q24	Q24		Q24	Q24		Q24	Q24		Q24
POS3	28167	27816		27582	27247		35760	35329		29156	28808		30374	30034		23622	23335		25999	25648		22659	22358		Q25	Q25		Q25	Q25		Q25	Q25		Q25	Q25		Q25	Q25		Q25	Q25		Q25	Q25		Q25	Q25		Q25
POS2	49021	48651		43856	43512		50948	50414		42067	41696		46279	45892		33936	33658		40678	40311		36449	36142		Q26	Q26		Q26	Q26		Q26	Q26		Q26	Q26		Q26	Q26		Q26	Q26		Q26	Q26		Q26	Q26		Q26
POS1	65535	65139		65535	65223		65535	64968		65535	65059		65535	65169		65535	65257		65535	65174		65535	65180		Q27	Q27		Q27	Q27		Q27	Q27		Q27	Q27		Q27	Q27		Q27	Q27		Q27	Q27		Q27	Q27		Q27
[truncated: 15 more columns]

## Sheet: Sorting
	RayBio® Human Glycan Arrays, Glass Slide
	Without Background
		Control 1				Average		Control 2				Average		Control 3				Average		Control 4				Average		Treament 1				Average		Treament 2				Average		Treament 3				Average		Treament 4				Average
1	Positive Control					28478.2						41788.9						46316.4						45896.4						42911.3						41045.5						42703.2						42173.1
2	Neg					255.375						153.875						482.375						395.25						166.375						349.75						279.75						223.625
3	1	298	303	343	347	322.75		400	538	312	836	521.5		1959	2076	480	359	1218.5		322	321	311	402	339		303	1215	1263	1364	1036.25		731	1352	341	579	750.75		1313	637	335	350	658.75		948	1444	2203	2182	1694.25
4	2	203	202	232	232	217.25		760	687	766	689	725.5		865	793	935	1539	1033		617	767	634	663	670.25		389	451	536	610	496.5		819	674	664	590	686.75		628	748	654	606	659		735	666	897	1132	857.5
5	3	85	30	131	33	69.75		253	285	218	256	253		286	283	256	246	267.75		276	232	272	256	259		99	223	210	226	189.5		343	296	54	316	252.25		261	302	305	251	279.75		374	314	359	518	391.25
6	4	155	157	187	157	164		233	279	215	252	244.75		297	289	246	-57	193.75		-47	-77	-74	-47	-61.25		-114	-89	-71	-75	-87.25		-67	323	394	-75	143.75		-90	-96	239	-99	-11.5		205	179	227	63	168.5
7	5	1535	2370	2063	2724	2173		6207	6821	10162	7970	7790		10627	11356	9931	7382	9824		9528	2411	12798	11438	9043.75		10884	11345	13235	13796	12315		14687	15180	14365	14063	14573.8		11799	15688	12326	16193	14001.5		11231	10788	12727	11421	11541.8
8	6	107	113	117	113	112.5		267	279	278	265	272.25		256	278	263	267	266		262	310	270	311	288.25		211	224	196	213	211		262	285	276	276	274.75		317	306	310	116	262.25		299	315	390	427	357.75
9	7	92	103	118	128	110.25		325	312	296	276	302.25		353	292	309	286	310		311	315	330	277	308.25		238	234	224	236	233		274	292	273	292	282.75		263	404	322	95	271		240	235	301	287	265.75
10	8	561	794	819	804	744.5		2702	3098	1780	2538	2529.5		2552	2960	2978	2793	2820.75		78	3226	2880	2841	2256.25		1828	2149	1824	2058	1964.75		2460	2405	2549	2172	2396.5		2639	2256	2652	87	1908.5		2167	2222	2465	393	1811.75
11	9	118	115	134	139	126.5		353	299	363	415	357.5		335	332	253	245	291.25		303	322	266	411	325.5		233	291	288	318	282.5		284	294	371	309	314.5		421	273	295	75	266		278	227	303	288	274
12	10	1036	1027	1093	1058	1053.5		3878	3481	3466	3247	3518		3645	2951	3045	2812	3113.25		1076	2529	1425	2276	1826.5		1579	1465	1414	1411	1467.25		1630	1608	1480	1413	1532.75		1396	832	846	267	835.25		872	621	488	496	619.25
13	11	11	1	-2	150	40		80	247	257	273	214.25		229	20	307	268	206		16	11	1	302	82.5		211	267	225	252	238.75		288	397	37	230	238		323	202	222	-11	184		243	277	231	9	190
14	12	100	11	13	108	58		241	274	228	256	249.75		269	66	282	234	212.75		76	240	79	324	179.75		243	16	93	253	151.25		269	307	39	261	219		259	19	241	16	133.75		337	363	281	258	309.75
15	13	130	137	128	197	148		324	483	369	379	388.75		325	347	292	282	311.5		138	255	126	361	220		24	236	275	221	189		291	238	258	247	258.5		277	256	248	57	209.5		422	314	258	278	318
16	14	13	34	38	102	46.75		264	255	256	230	251.25		322	243	255	237	264.25		107	219	82	266	168.5		34	226	205	218	170.75		317	311	307	253	297		262	261	264	92	219.75		502	382	310	379	393.25
17	15	22	18	17	7	16		88	300	232	245	216.25		100	237	268	251	214		235	237	222	208	225.5		203	226	250	354	258.25		302	312	269	260	285.75		305	306	248	233	273		151	506	582	443	420.5
18	16	24	122	146	35	81.75		320	290	359	347	329		282	296	292	300	292.5		422	409	310	336	369.25		239	273	217	288	254.25		442	404	375	349	392.5		382	363	329	307	345.25		616	634	376	345	492.75
19	17	-88	-93	-94	-101	-94		306	278	-51	-113	105		-128	-111	279	-137	-24.25		199	220	-128	-132	39.75		-195	-130	-134	-168	-156.75		-86	-102	223	-161	-31.5		-186	-170	-134	253	-59.25		307	-192	-237	-208	-82.5
20	18	152	107	37	40	84		254	281	313	314	290.5		87	321	267	332	251.75		237	242	278	287	261		246	268	232	247	248.25		275	258	271	305	277.25		268	270	272	316	281.5		395	309	280	282	316.5
21	19	166	46	603	690	376.25		1488	492	822	1218	1005		1246	253	793	391	670.75		1168	1013	454	953	897		591	608	546	448	548.25		579	559	870	611	654.75		945	1277	291	453	741.5		417	1075	402	402	574
22	20	138	23	162	38	90.25		545	509	305	451	452.5		501	310	347	456	403.5		452	368	331	409	390		107	252	291	282	233		346	344	1213	461	591		315	326	988	476	526.25		241	251	389	362	310.75
23	21	153	198	39	172	140.5		322	282	319	372	323.75		78	333	104	325	210		256	280	266	268	267.5		-24	-3	22	328	80.75		559	301	236	234	332.5		290	258	241	238	256.75		-25	262	202	239	169.5
24	22	-17	-17	-16	-25	-18.75		251	245	695	246	359.25		280	308	46	461	273.75		307	322	339	306	318.5		755	-69	-10	-37	159.75		338	289	316	301	311		316	315	272	327	307.5		-100	-54	-50	-47	-62.75
25	23	-15	-12	-24	11	-10		425	274	348	83	282.5		38	31	33	374	119		302	246	297	247	273		34	263	20	304	155.25		95	301	279	15	172.5		80	507	303	371	315.25		-54	-30	14	37	-8.25
26	24	132	131	162	146	142.75		459	474	345	371	412.25		529	592	649	394	541		433	397	368	388	396.5		247	311	233	263	263.5		47	405	66	300	204.5		383	125	373	354	308.75		402	362	361	333	364.5
27	25	145	145	134	137	140.25		284	309	287	265	286.25		281	267	281	293	280.5		331	307	-19	309	232		176	-1	-6	211	95		166	320	292	270	262		283	294	321	274	293		215	232	205	233	221.25
28	26	192	150	142	166	162.5		454	517	422	456	462.25		482	392	372	475	430.25		535	420	382	407	436		252	274	274	219	254.75		317	292	274	248	282.75		325	334	260	326	311.25		379	380	411	362	383
29	27	229	248	256	275	252		889	929	861	854	883.25		917	665	638	747	741.75		635	502	411	384	483		438	472	437	408	438.75		495	431	400	319	411.25		406	333	309	301	337.25		387	444	325	384	385
30	28	167	122	143	203	158.75		490	520	665	712	596.75		683	681	662	910	734		763	853	580	497	673.25		487	696	542	497	555.5		599	661	711	658	657.25		605	608	730	754	674.25		716	1104	1075	1020	978.75
31	29	-85	-86	-93	-95	-89.75		-273	-228	-240	-295	-259		842	-250	-234	-230	32		-277	-305	-269	-360	-302.75		-234	-235	-229	-214	-228		-254	-233	-224	-212	-230.75		-250	-228	-225	131	-143		311	295	236	207	262.25
32	30	209	143	151	151	163.5		429	391	309	432	390.25		391	288	387	404	367.5		395	331	114	352	298		346	354	320	251	317.75		88	48	318	384	209.5		330	53	438	15	209		322	461	433	350	391.5
33	31	95	112	125	130	115.5		240	238	249	261	247		248	273	304	299	281		310	324	334	332	325		284	266	220	229	249.75		32	238	293	217	195		407	217	253	253	282.5		283	276	265	280	276
34	32	22	111	10	16	39.75		241	34	40	12	81.75		-10	4	2	7	0.75		45	272	271	288	219		2	183	1	203	97.25		7	218	250	-8	116.75		292	296	251	249	272		236	246	60	5	136.75
35	33	-9	-27	-14	-1	-12.75		7	30	264	237	134.5		288	286	-8	255	205.25		28	346	13	21	102		248	12	260	61	145.25		13	7	260	265	136.25		-11	256	17	260	130.5		97	24	294	304	179.75
36	34	139	134	135	133	135.25		312	273	299	278	290.5		260	257	278	263	264.5		285	287	299	269	285		242	269	256	312	269.75		299	255	262	273	272.25		294	256	253	257	265		408	452	250	258	342
37	35	-18	-7	-5	-13	-10.75		253	-11	190	234	166.5		256	274	304	215	262.25		-6	252	-14	296	132		230	280	-41	201	167.5		-21	244	196	287	176.5		-29	232	211	300	178.5		235	-1	-35	-16	45.75
38	36	190	47	231	225	173.25		604	738	698	681	680.25		563	608	594	495	565		652	677	132	635	524		673	691	752	764	720		144	780	737	608	567.25		141	37	44	721	235.75		755	200	678	578	552.75
39	37	13	12	5	5	8.75		262	200	203	268	233.25		9	278	263	14	141		40	256	26	272	148.5		-27	223	11	5	53		39	191	101	243	143.5		17	24	43	311	98.75		247	328	260	52	221.75
40	38	9	164	156	158	121.75		376	280	322	94	268		363	332	326	364	346.25		105	48	422	322	224.25		283	273	286	268	277.5		100	275	317	78	192.5		56	33	31	10	32.5		105	94	49	54	75.5
41	39	37	68	139	139	95.75		287	296	281	142	251.5		283	298	331	315	306.75		241	201	191	130	190.75		258	272	268	279	269.25		114	269	263	114	190		53	21	283	106	115.75		113	150	58	66	96.75
42	40	157	175	219	160	177.75		298	256	263	99	229		302	266	243	300	277.75		283	239	78	113	178.25		227	236	53	277	198.25		251	100	219	91	165.25		207	53	295	77	158		67	49	9	250	93.75
43	41	170	178	235	205	197		478	425	268	257	357		323	260	238	270	272.75		304	288	261	244	274.25		210	189	233	269	225.25		242	201	224	236	225.75		209	225	-10	301	181.25		263	263	175	196	224.25
44	42	114	-2	43	43	49.5		219	52	252	62	146.25		256	260	280	230	256.5		207	219	245	227	224.5		206	208	237	253	226		182	281	292	285	260		25	25	346	300	174		70	9	191	187	114.25
45	43	145	43	155	167	127.5		278	252	274	263	266.75		270	248	243	234	248.75		242	274	281	285	270.5		275	270	263	256	266		262	309	327	264	290.5		240	26	281	274	205.25		101	41	236	267	161.25
46	44	120	177	17	161	118.75		284	269	260	254	266.75		283	300	296	296	293.75		272	290	314	273	287.25		-27	240	238	3	113.5		265	-2	-26	217	113.5		15	48	296	291	162.5		-3	48	-36	40	12.25
47	45	358	299	370	363	347.5		-282	691	799	756	491		881	842	779	847	837.25		750	-250	702	557	439.75		-318	-314	-204	-255	-272.75		501	-284	-260	-224	-66.75		-345	375	339	461	207.5		-308	-267	-271	-224	-267.5
48	46	-139	-175	-164	-168	-161.5		-213	-216	-152	-157	-184.5		-215	-225	-208	-172	-205		-192	-158	-192	-176	-179.5		-236	-195	-179	-223	-208.25		-217	-205	-147	-154	-180.75		-242	-17	-50	-241	-137.5		-210	-206	-146	-118	-170
49	47	148	162	-132	-59	29.75		265	-80	289	255	182.25		374	333	-62	-55	147.5		250	234	-81	235	159.5		-104	269	-129	-208	-43		-140	6	259	320	111.25		333	298	419	-120	232.5		-228	-168	-150	-119	-166.25
50	48	196	10	202	203	152.75		295	357	353	348	338.25		346	386	284	321	334.25		269	282	265	300	279		92	65	226	86	117.25		62	63	341	108	143.5		50	38	46	39	43.25		22	28	4	16	17.5
51	49	-198	-202	-221	-213	-208.5		-226	-262	-292	-305	-271.25		-260	330	368	334	193		-253	623	321	-33	164.5		-365	-308	-304	-306	-320.75		-280	-277	-216	-207	-245		368	-54	266	281	215.25		237	-399	-403	-374	-234.75
52	50	-220	-206	-106	-171	-175.75		-278	-111	-280	-143	-203		112	269	-83	232	132.5		-159	-185	-141	326	-39.75		-120	-161	-178	-140	-149.75		-361	-15	-80	416	-10		51	-164	-326	-103	-135.5		-378	-182	-396	-343	-324.75
53	51	-73	-78	-87	-96	-83.5		-123	349	-308	-294	-94		-117	-261	352	307	70.25		-251	350	360	-366	23.25		-209	-188	-198	-213	-202		-214	272	254	-217	23.75		-311	-264	278	291	-1.5		214	-177	-118	234	38.25
54	52	709	868	654	715	736.5		1762	2428	1106	2323	1904.75		2411	2058	2376	1852	2174.25		1444	834	734	1020	1008		1451	1287	1644	1369	1437.75		2338	1872	2041	1390	1910.25		2015	2145	2141	2053	2088.5		1658	1344	2054	2165	1805.25
55	53	223	167	199	239	207		243	387	431	476	384.25		578	5	484	736	450.75		310	348	290	367	328.75		273	391	308	272	311		286	311	60	296	238.25		335	296	186	335	288		282	241	543	520	396.5
56	54	19	-7	-16	-24	-7		241	266	253	272	258		270	301	301	299	292.75		311	302	341	348	325.5		220	256	-65	263	168.5		-76	266	-113	-249	-43		318	285	338	366	326.75		241	222	378	333	293.5
57	55	141	122	133	172	142		193	322	292	118	231.25		343	330	327	114	278.5		250	-24	335	275	209		246	207	263	262	244.5		240	265	257	280	260.5		361	282	332	-10	241.25		692	566	421	275	488.5
58	56	908	917	1000	996	955.25		102	2772	2868	2898	2160		2912	2958	2918	2996	2946		198	2984	3233	3104	2379.75		2634	2648	2579	2669	2632.5		2974	2907	2765	2903	2887.25		2773	2746	2750	2781	2762.5		3127	3194	2902	2858	3020.25
59	57	149	-45	154	190	112		197	351	102	292	235.5		-38	338	312	357	242.25		281	294	304	321	300		239	232	260	259	247.5		229	-23	-41	181	86.5		0	270	266	283	204.75		475	303	240	220	309.5
60	58	143	156	129	165	148.25		79	262	261	28	157.5		-51	287	339	333	227		238	-225	-235	315	23.25		-61	245	-66	-231	-28.25		-72	-168	243	-247	-61		316	311	274	-218	170.75		-142	-137	-177	2	-113.5
61	59	113	-3	-12	19	29.25		34	229	16	47	81.5		254	286	328	262	282.5		262	19	280	339	225		184	-20	214	-19	89.75		251	-11	-31	24	58.25		285	279	286	7	214.25		274	252	210	263	249.75
62	60	4	18	94	-5	27.75		39	248	211	284	195.5		249	249	250	341	272.25		266	280	275	247	267		211	228	-15	252	169		256	202	254	271	245.75		266	260	297	282	276.25		222	262	229	268	245.25
63	61	120	174	144	147	146.25		372	324	264	314	318.5		299	258	300	369	306.5		326	308	339	387	340		265	238	252	238	248.25		258	281	293	277	277.25		268	249	300	238	263.75		240	245	249	246	245
64	62	128	150	18	147	110.75		249	261	-3	239	186.5		287	255	283	240	266.25		287	271	250	267	268.75		215	224	220	133	198		460	241	-27	255	232.25		221	265	278	244	252		238	190	212	216	214
65	63	202	230	259	196	221.75		484	453	319	495	437.75		532	594	719	608	613.25		638	632	557	602	607.25		523	524	481	539	516.75		506	451	451	673	520.25		721	733	608	618	670		290	365	366	484	376.25
66	64	-25	-6	160	-1	32		265	-4	237	29	131.75		260	-11	229	270	187		310	-57	266	277	199		-21	-6	233	234	110		273	239	256	255	255.75		233	4	226	318	195.25		-77	-96	-19	198	1.5
67	65	166	136	173	147	155.5		279	322	323	256	295		291	289	271	235	271.5		296	299	303	326	306		-165	204	256	276	142.75		-156	54	277	272	111.75		-154	317	330	333	206.5		-206	-180	-153	242	-74.25
68	66	177	210	153	197	184.25		404	462	423	409	424.5		397	422	347	318	371		368	419	410	408	401.25		337	308	338	303	321.5		289	268	318	239	278.5		287	272	277	311	286.75		256	286	256	237	258.75
69	67	831	784	974	924	878.25		719	1347	1377	1261	1176		712	1171	1214	1135	1058		1317	1166	1295	1350	1282		1134	947	999	956	1009		887	847	846	787	841.75		884	879	868	922	888.25		613	587	613	553	591.5
70	68	-18	204	-15	-29	35.5		22	252	28	231	133.25		293	274	252	41	215		282	218	257	234	247.75		278	295	-55	230	187		219	245	218	241	230.75		268	-5	-25	276	128.5		156	-84	201	252	131.25
71	69	277	259	282	295	278.25		462	534	520	513	507.25		533	499	505	491	507		503	499	554	494	512.5		439	403	382	442	416.5		395	438	451	414	424.5		544	535	547	558	546		363	357	357	371	362
72	70	58	167	172	164	140.25		59	361	298	305	255.75		372	328	357	292	337.25		348	329	275	299	312.75		284	264	282	313	285.75		312	323	310	292	309.25		398	372	350	373	373.25		342	391	378	330	360.25
73	71	48	25	191	186	112.5		253	251	272	232	252		246	284	262	214	251.5		240	240	231	243	238.5		258	-128	-42	-256	-42		22	-24	12	174	46		228	-72	231	268	163.75		-37	-17	238	238	105.5
74	72	171	213	202	188	193.5		97	50	253	218	154.5		75	282	231	251	209.75		272	268	23	270	208.25		1	276	282	-69	122.5		241	212	250	239	235.5		287	278	272	304	285.25		289	239	312	258	274.5
75	73	159	-71	-91	-73	-19		293	-186	-74	-34	-0.25		289	250	-108	-125	76.5		196	245	-34	-180	56.75		279	316	279	-156	179.5		234	236	223	-38	163.75		3	264	30	-130	41.75		-152	-180	238	246	38
76	74	231	503	588	569	472.75		752	278	270	287	396.75		451	400	414	356	405.25		387	397	390	391	391.25		345	363	418	393	379.75		411	405	377	409	400.5		452	443	432	513	460		350	336	387	372	361.25
77	75	341	332	416	425	378.5		173	294	125	448	260		627	517	468	519	532.75		460	491	466	469	471.5		404	517	538	621	520		438	461	433	467	449.75		433	396	385	450	416		380	439	424	461	426
78	76	329	339	330	379	344.25		178	527	112	539	339		501	519	489	497	501.5		445	481	454	437	454.25		349	392	471	493	426.25		438	424	377	470	427.25		372	372	398	494	409		314	277	302	410	325.75
79	77	192	233	218	214	214.25		281	267	230	220	249.5		251	262	238	254	251.25		278	266	274	324	285.5		69	162	238	229	174.5		268	261	210	222	240.25		274	291	232	251	262		-78	-77	32	243	30
80	78	163	149	135	162	152.25		315	284	255	289	285.75		307	358	280	284	307.25		339	383	267	277	316.5		227	270	258	249	251		307	314	275	-6	222.5		299	264	267	246	269		213	218	244	261	234
81	79	170	134	148	212	166		285	270	291	299	286.25		305	300	296	283	296		321	421	269	256	316.75		227	298	258	292	268.75		33	283	35	48	99.75		297	227	270	270	266		128	242	203	218	197.75
82	80	198	195	188	178	189.75		424	451	352	372	399.75		359	312	305	323	324.75		325	306	271	285	296.75		345	270	250	-8	214.25		258	268	-37	336	206.25		349	242	-33	405	240.75		280	240	182	207	227.25
83	81	-7	-27	-6	0	-10		-15	-60	319	229	118.25		-30	13	271	279	133.25		194	256	272	280	250.5		221	257	-96	-75	76.75		-63	-112	-142	339	5.5		337	-42	318	-156	114.25		312	291	202	241	261.5
84	82	-3	149	133	27	76.5		10	20	203	304	134.25		304	246	338	311	299.75		277	260	318	293	287		217	43	217	256	183.25		44	45	13	237	84.75		313	288	342	328	317.75		269	250	211	243	243.25
85	83	226	196	185	201	202		204	342	366	354	316.5		348	437	406	387	394.5		377	336	331	394	359.5		244	235	263	211	238.25		10	260	-131	-203	-16		351	337	-61	6	158.25		275	220	310	228	258.25
86	84	-60	165	-42	-45	4.5		232	-88	324	420	222		305	334	331	310	320		255	-57	282	269	187.25		228	-53	-85	226	79		-160	-232	-343	-242	-244.25		362	388	-96	215	217.25		234	241	202	-101	144
87	85	-4	22	24	13	13.75		89	72	46	82	72.25		10	23	65	246	86		-20	258	254	49	135.25		244	218	163	264	222.25		45	44	-16	370	110.75		14	213	284	254	191.25		233	67	236	223	189.75
88	86	-83	-73	-128	-136	-105		-342	-238	-220	-234	-258.5		311	300	-193	-213	51.25		-233	-197	264	254	22		-162	-35	-130	-159	-121.5		-292	-276	275	-85	-94.5		-210	-169	-217	-77	-168.25		211	-114	-53	-25	4.75
89	87	146	676	151	158	282.75		315	275	351	316	314.25		346	336	295	269	311.5		350	292	292	268	300.5		219	259	363	365	301.5		266	393	112	427	299.5		321	294	304	319	309.5		248	292	314	246	275
90	88	196	167	173	161	174.25		387	321	383	375	366.5		423	410	361	390	396		366	364	412	387	382.25		365	402	456	475	424.5		362	389	398	362	377.75		408	421	361	401	397.75		387	372	383	351	373.25
91	89	-57	-18	-72	-78	-56.25		-38	290	266	242	190		302	-45	253	238	187		234	334	-71	340	209.25		244	-109	-59	-37	9.75		-79	-21	254	344	124.5		283	201	204	252	235		232	252	-69	-26	97.25
92	90	-146	-125	-134	-187	-148		217	-229	-183	-218	-103.25		-214	205	-239	-225	-118.25		-253	-255	-232	256	-121		231	-242	-222	-216	-112.25		-216	-175	-228	-218	-209.25		-258	-254	-253	-216	-245.25		-200	-210	-166	162	-103.5
93	91	128	171	44	220	140.75		70	239	225	229	190.75		246	240	253	258	249.25		227	279	396	249	287.75		211	235	256	211	228.25		90	243	210	217	190		241	246	241	250	244.5		175	228	213	170	196.5
94	92	292	255	282	339	292		598	652	653	546	612.25		567	607	623	575	593		561	609	575	514	564.75		502	145	407	409	365.75		360	360	345	331	349		410	374	379	317	370		358	292	392	211	313.25
95	93	179	175	150	192	174		233	259	235	234	240.25		290	240	222	243	248.75		285	282	284	274	281.25		260	230	200	-39	162.75		-63	-39	-36	-20	-39.5		219	-58	256	-106	77.75		222	228	183	191	206
96	94	169	168	179	177	173.25		254	233	84	255	206.5		238	232	241	256	241.75		201	216	214	231	215.5		70	226	16	28	85		250	24	30	197	125.25		213	237	32	-14	117		18	14	-5	-40	-3.25
97	95	189	150	159	196	173.5		237	240	210	231	229.5		357	44	208	218	206.75		100	202	22	227	137.75		234	25	23	220	125.5		77	247	247	48	154.75		275	27	221	219	185.5		217	180	166	47	152.5
98	96	1367	1525	1588	1669	1537.25		2468	2459	2407	2429	2440.75		2328	2394	2451	2489	2415.5		2221	2318	2353	2447	2334.75		2086	2265	2112	2226	2172.25		2113	2192	2276	2199	2195		2091	2255	2391	2335	2268		1839	1873	1705	1873	1822.5
99	97	511	527	557	691	571.5		65	553	854	915	596.75		476	573	429	525	500.75		580	451	485	578	523.5		748	945	656	730	769.75		460	447	760	738	601.25		466	641	708	521	584		772	773	691	661	724.25
100	98	1071	1099	1128	1245	1135.75		1726	1697	1770	1693	1721.5		1568	1527	1514	1583	1548		1590	1572	1550	1620	1583		809	935	975	932	912.75		796	806	824	802	807		1077	1059	1170	1068	1093.5		801	732	957	707	799.25
101	99	1909	2571	2480	2425	2346.25		3257	3310	3194	2745	3126.5		3058	2960	2687	2729	2858.5		3059	2822	2895	2718	2873.5		2082	2194	2102	1996	2093.5		2030	2147	2064	1854	2023.75		2267	2292	2133	2080	2193		1515	1587	1742	1544	1597
102	100	-177	213	-142	-130	-59		-46	29	200	-71	28		215	-116	-85	277	72.75		-115	-73	-119	240	-16.75		-91	-55	209	250	78.25		257	-23	250	202	171.5		253	272	246	252	255.75		306	191	168	201	216.5
[truncated: 80 more columns]

## Sheet: Average
	RayBio® Human Glycan Arrays, Glass Slide
	Without Background
		Control 1	Control 2	Control 3	Control 4	Treament 1	Treament 2	Treament 3	Treament 4	Sample 9	Sample 10	Sample 11	Sample 12	Sample 13	Sample 14	Sample 15	Sample 16	Sample 17	Sample 18	Sample 19	Sample 20	Sample 21	Sample 22	Sample 23	Sample 24
1	Positive Control	28478.2	41788.9	46316.4	45896.4	42911.3	41045.5	42703.2	42173.1	#DIV/0!	#DIV/0!	#DIV/0!	#DIV/0!	#DIV/0!	#DIV/0!	#DIV/0!	#DIV/0!	#DIV/0!	#DIV/0!	#DIV/0!	#DIV/0!	#DIV/0!	#DIV/0!	#DIV/0!	#DIV/0!
2	Neg	255.375	153.875	482.375	395.25	166.375	349.75	279.75	223.625	#DIV/0!	#DIV/0!	#DIV/0!	#DIV/0!	#DIV/0!	#DIV/0!	#DIV/0!	#DIV/0!	#DIV/0!	#DIV/0!	#DIV/0!	#DIV/0!	#DIV/0!	#DIV/0!	#DIV/0!	#DIV/0!
3	1	322.75	521.5	1218.5	339	1036.25	750.75	658.75	1694.25	#DIV/0!	#DIV/0!	#DIV/0!	#DIV/0!	#DIV/0!	#DIV/0!	#DIV/0!	#DIV/0!	#DIV/0!	#DIV/0!	#DIV/0!	#DIV/0!	#DIV/0!	#DIV/0!	#DIV/0!	#DIV/0!
4	2	217.25	725.5	1033	670.25	496.5	686.75	659	857.5	#DIV/0!	#DIV/0!	#DIV/0!	#DIV/0!	#DIV/0!	#DIV/0!	#DIV/0!	#DIV/0!	#DIV/0!	#DIV/0!	#DIV/0!	#DIV/0!	#DIV/0!	#DIV/0!	#DIV/0!	#DIV/0!
5	3	69.75	253	267.75	259	189.5	252.25	279.75	391.25	#DIV/0!	#DIV/0!	#DIV/0!	#DIV/0!	#DIV/0!	#DIV/0!	#DIV/0!	#DIV/0!	#DIV/0!	#DIV/0!	#DIV/0!	#DIV/0!	#DIV/0!	#DIV/0!	#DIV/0!	#DIV/0!
6	4	164	244.75	193.75	-61.25	-87.25	143.75	-11.5	168.5	#DIV/0!	#DIV/0!	#DIV/0!	#DIV/0!	#DIV/0!	#DIV/0!	#DIV/0!	#DIV/0!	#DIV/0!	#DIV/0!	#DIV/0!	#DIV/0!	#DIV/0!	#DIV/0!	#DIV/0!	#DIV/0!
7	5	2173	7790	9824	9043.75	12315	14573.8	14001.5	11541.8	#DIV/0!	#DIV/0!	#DIV/0!	#DIV/0!	#DIV/0!	#DIV/0!	#DIV/0!	#DIV/0!	#DIV/0!	#DIV/0!	#DIV/0!	#DIV/0!	#DIV/0!	#DIV/0!	#DIV/0!	#DIV/0!
8	6	112.5	272.25	266	288.25	211	274.75	262.25	357.75	#DIV/0!	#DIV/0!	#DIV/0!	#DIV/0!	#DIV/0!	#DIV/0!	#DIV/0!	#DIV/0!	#DIV/0!	#DIV/0!	#DIV/0!	#DIV/0!	#DIV/0!	#DIV/0!	#DIV/0!	#DIV/0!
9	7	110.25	302.25	310	308.25	233	282.75	271	265.75	#DIV/0!	#DIV/0!	#DIV/0!	#DIV/0!	#DIV/0!	#DIV/0!	#DIV/0!	#DIV/0!	#DIV/0!	#DIV/0!	#DIV/0!	#DIV/0!	#DIV/0!	#DIV/0!	#DIV/0!	#DIV/0!
10	8	744.5	2529.5	2820.75	2256.25	1964.75	2396.5	1908.5	1811.75	#DIV/0!	#DIV/0!	#DIV/0!	#DIV/0!	#DIV/0!	#DIV/0!	#DIV/0!	#DIV/0!	#DIV/0!	#DIV/0!	#DIV/0!	#DIV/0!	#DIV/0!	#DIV/0!	#DIV/0!	#DIV/0!
11	9	126.5	357.5	291.25	325.5	282.5	314.5	266	274	#DIV/0!	#DIV/0!	#DIV/0!	#DIV/0!	#DIV/0!	#DIV/0!	#DIV/0!	#DIV/0!	#DIV/0!	#DIV/0!	#DIV/0!	#DIV/0!	#DIV/0!	#DIV/0!	#DIV/0!	#DIV/0!
12	10	1053.5	3518	3113.25	1826.5	1467.25	1532.75	835.25	619.25	#DIV/0!	#DIV/0!	#DIV/0!	#DIV/0!	#DIV/0!	#DIV/0!	#DIV/0!	#DIV/0!	#DIV/0!	#DIV/0!	#DIV/0!	#DIV/0!	#DIV/0!	#DIV/0!	#DIV/0!	#DIV/0!
13	11	40	214.25	206	82.5	238.75	238	184	190	#DIV/0!	#DIV/0!	#DIV/0!	#DIV/0!	#DIV/0!	#DIV/0!	#DIV/0!	#DIV/0!	#DIV/0!	#DIV/0!	#DIV/0!	#DIV/0!	#DIV/0!	#DIV/0!	#DIV/0!	#DIV/0!
14	12	58	249.75	212.75	179.75	151.25	219	133.75	309.75	#DIV/0!	#DIV/0!	#DIV/0!	#DIV/0!	#DIV/0!	#DIV/0!	#DIV/0!	#DIV/0!	#DIV/0!	#DIV/0!	#DIV/0!	#DIV/0!	#DIV/0!	#DIV/0!	#DIV/0!	#DIV/0!
15	13	148	388.75	311.5	220	189	258.5	209.5	318	#DIV/0!	#DIV/0!	#DIV/0!	#DIV/0!	#DIV/0!	#DIV/0!	#DIV/0!	#DIV/0!	#DIV/0!	#DIV/0!	#DIV/0!	#DIV/0!	#DIV/0!	#DIV/0!	#DIV/0!	#DIV/0!
16	14	46.75	251.25	264.25	168.5	170.75	297	219.75	393.25	#DIV/0!	#DIV/0!	#DIV/0!	#DIV/0!	#DIV/0!	#DIV/0!	#DIV/0!	#DIV/0!	#DIV/0!	#DIV/0!	#DIV/0!	#DIV/0!	#DIV/0!	#DIV/0!	#DIV/0!	#DIV/0!
17	15	16	216.25	214	225.5	258.25	285.75	273	420.5	#DIV/0!	#DIV/0!	#DIV/0!	#DIV/0!	#DIV/0!	#DIV/0!	#DIV/0!	#DIV/0!	#DIV/0!	#DIV/0!	#DIV/0!	#DIV/0!	#DIV/0!	#DIV/0!	#DIV/0!	#DIV/0!
18	16	81.75	329	292.5	369.25	254.25	392.5	345.25	492.75	#DIV/0!	#DIV/0!	#DIV/0!	#DIV/0!	#DIV/0!	#DIV/0!	#DIV/0!	#DIV/0!	#DIV/0!	#DIV/0!	#DIV/0!	#DIV/0!	#DIV/0!	#DIV/0!	#DIV/0!	#DIV/0!
19	17	-94	105	-24.25	39.75	-156.75	-31.5	-59.25	-82.5	#DIV/0!	#DIV/0!	#DIV/0!	#DIV/0!	#DIV/0!	#DIV/0!	#DIV/0!	#DIV/0!	#DIV/0!	#DIV/0!	#DIV/0!	#DIV/0!	#DIV/0!	#DIV/0!	#DIV/0!	#DIV/0!
20	18	84	290.5	251.75	261	248.25	277.25	281.5	316.5	#DIV/0!	#DIV/0!	#DIV/0!	#DIV/0!	#DIV/0!	#DIV/0!	#DIV/0!	#DIV/0!	#DIV/0!	#DIV/0!	#DIV/0!	#DIV/0!	#DIV/0!	#DIV/0!	#DIV/0!	#DIV/0!
21	19	376.25	1005	670.75	897	548.25	654.75	741.5	574	#DIV/0!	#DIV/0!	#DIV/0!	#DIV/0!	#DIV/0!	#DIV/0!	#DIV/0!	#DIV/0!	#DIV/0!	#DIV/0!	#DIV/0!	#DIV/0!	#DIV/0!	#DIV/0!	#DIV/0!	#DIV/0!
22	20	90.25	452.5	403.5	390	233	591	526.25	310.75	#DIV/0!	#DIV/0!	#DIV/0!	#DIV/0!	#DIV/0!	#DIV/0!	#DIV/0!	#DIV/0!	#DIV/0!	#DIV/0!	#DIV/0!	#DIV/0!	#DIV/0!	#DIV/0!	#DIV/0!	#DIV/0!
23	21	140.5	323.75	210	267.5	80.75	332.5	256.75	169.5	#DIV/0!	#DIV/0!	#DIV/0!	#DIV/0!	#DIV/0!	#DIV/0!	#DIV/0!	#DIV/0!	#DIV/0!	#DIV/0!	#DIV/0!	#DIV/0!	#DIV/0!	#DIV/0!	#DIV/0!	#DIV/0!
24	22	-18.75	359.25	273.75	318.5	159.75	311	307.5	-62.75	#DIV/0!	#DIV/0!	#DIV/0!	#DIV/0!	#DIV/0!	#DIV/0!	#DIV/0!	#DIV/0!	#DIV/0!	#DIV/0!	#DIV/0!	#DIV/0!	#DIV/0!	#DIV/0!	#DIV/0!	#DIV/0!
25	23	-10	282.5	119	273	155.25	172.5	315.25	-8.25	#DIV/0!	#DIV/0!	#DIV/0!	#DIV/0!	#DIV/0!	#DIV/0!	#DIV/0!	#DIV/0!	#DIV/0!	#DIV/0!	#DIV/0!	#DIV/0!	#DIV/0!	#DIV/0!	#DIV/0!	#DIV/0!
26	24	142.75	412.25	541	396.5	263.5	204.5	308.75	364.5	#DIV/0!	#DIV/0!	#DIV/0!	#DIV/0!	#DIV/0!	#DIV/0!	#DIV/0!	#DIV/0!	#DIV/0!	#DIV/0!	#DIV/0!	#DIV/0!	#DIV/0!	#DIV/0!	#DIV/0!	#DIV/0!
27	25	140.25	286.25	280.5	232	95	262	293	221.25	#DIV/0!	#DIV/0!	#DIV/0!	#DIV/0!	#DIV/0!	#DIV/0!	#DIV/0!	#DIV/0!	#DIV/0!	#DIV/0!	#DIV/0!	#DIV/0!	#DIV/0!	#DIV/0!	#DIV/0!	#DIV/0!
28	26	162.5	462.25	430.25	436	254.75	282.75	311.25	383	#DIV/0!	#DIV/0!	#DIV/0!	#DIV/0!	#DIV/0!	#DIV/0!	#DIV/0!	#DIV/0!	#DIV/0!	#DIV/0!	#DIV/0!	#DIV/0!	#DIV/0!	#DIV/0!	#DIV/0!	#DIV/0!
29	27	252	883.25	741.75	483	438.75	411.25	337.25	385	#DIV/0!	#DIV/0!	#DIV/0!	#DIV/0!	#DIV/0!	#DIV/0!	#DIV/0!	#DIV/0!	#DIV/0!	#DIV/0!	#DIV/0!	#DIV/0!	#DIV/0!	#DIV/0!	#DIV/0!	#DIV/0!
30	28	158.75	596.75	734	673.25	555.5	657.25	674.25	978.75	#DIV/0!	#DIV/0!	#DIV/0!	#DIV/0!	#DIV/0!	#DIV/0!	#DIV/0!	#DIV/0!	#DIV/0!	#DIV/0!	#DIV/0!	#DIV/0!	#DIV/0!	#DIV/0!	#DIV/0!	#DIV/0!
31	29	-89.75	-259	32	-302.75	-228	-230.75	-143	262.25	#DIV/0!	#DIV/0!	#DIV/0!	#DIV/0!	#DIV/0!	#DIV/0!	#DIV/0!	#DIV/0!	#DIV/0!	#DIV/0!	#DIV/0!	#DIV/0!	#DIV/0!	#DIV/0!	#DIV/0!	#DIV/0!
32	30	163.5	390.25	367.5	298	317.75	209.5	209	391.5	#DIV/0!	#DIV/0!	#DIV/0!	#DIV/0!	#DIV/0!	#DIV/0!	#DIV/0!	#DIV/0!	#DIV/0!	#DIV/0!	#DIV/0!	#DIV/0!	#DIV/0!	#DIV/0!	#DIV/0!	#DIV/0!
33	31	115.5	247	281	325	249.75	195	282.5	276	#DIV/0!	#DIV/0!	#DIV/0!	#DIV/0!	#DIV/0!	#DIV/0!	#DIV/0!	#DIV/0!	#DIV/0!	#DIV/0!	#DIV/0!	#DIV/0!	#DIV/0!	#DIV/0!	#DIV/0!	#DIV/0!
34	32	39.75	81.75	0.75	219	97.25	116.75	272	136.75	#DIV/0!	#DIV/0!	#DIV/0!	#DIV/0!	#DIV/0!	#DIV/0!	#DIV/0!	#DIV/0!	#DIV/0!	#DIV/0!	#DIV/0!	#DIV/0!	#DIV/0!	#DIV/0!	#DIV/0!	#DIV/0!
35	33	-12.75	134.5	205.25	102	145.25	136.25	130.5	179.75	#DIV/0!	#DIV/0!	#DIV/0!	#DIV/0!	#DIV/0!	#DIV/0!	#DIV/0!	#DIV/0!	#DIV/0!	#DIV/0!	#DIV/0!	#DIV/0!	#DIV/0!	#DIV/0!	#DIV/0!	#DIV/0!
36	34	135.25	290.5	264.5	285	269.75	272.25	265	342	#DIV/0!	#DIV/0!	#DIV/0!	#DIV/0!	#DIV/0!	#DIV/0!	#DIV/0!	#DIV/0!	#DIV/0!	#DIV/0!	#DIV/0!	#DIV/0!	#DIV/0!	#DIV/0!	#DIV/0!	#DIV/0!
37	35	-10.75	166.5	262.25	132	167.5	176.5	178.5	45.75	#DIV/0!	#DIV/0!	#DIV/0!	#DIV/0!	#DIV/0!	#DIV/0!	#DIV/0!	#DIV/0!	#DIV/0!	#DIV/0!	#DIV/0!	#DIV/0!	#DIV/0!	#DIV/0!	#DIV/0!	#DIV/0!
38	36	173.25	680.25	565	524	720	567.25	235.75	552.75	#DIV/0!	#DIV/0!	#DIV/0!	#DIV/0!	#DIV/0!	#DIV/0!	#DIV/0!	#DIV/0!	#DIV/0!	#DIV/0!	#DIV/0!	#DIV/0!	#DIV/0!	#DIV/0!	#DIV/0!	#DIV/0!
39	37	8.75	233.25	141	148.5	53	143.5	98.75	221.75	#DIV/0!	#DIV/0!	#DIV/0!	#DIV/0!	#DIV/0!	#DIV/0!	#DIV/0!	#DIV/0!	#DIV/0!	#DIV/0!	#DIV/0!	#DIV/0!	#DIV/0!	#DIV/0!	#DIV/0!	#DIV/0!
40	38	121.75	268	346.25	224.25	277.5	192.5	32.5	75.5	#DIV/0!	#DIV/0!	#DIV/0!	#DIV/0!	#DIV/0!	#DIV/0!	#DIV/0!	#DIV/0!	#DIV/0!	#DIV/0!	#DIV/0!	#DIV/0!	#DIV/0!	#DIV/0!	#DIV/0!	#DIV/0!
41	39	95.75	251.5	306.75	190.75	269.25	190	115.75	96.75	#DIV/0!	#DIV/0!	#DIV/0!	#DIV/0!	#DIV/0!	#DIV/0!	#DIV/0!	#DIV/0!	#DIV/0!	#DIV/0!	#DIV/0!	#DIV/0!	#DIV/0!	#DIV/0!	#DIV/0!	#DIV/0!
42	40	177.75	229	277.75	178.25	198.25	165.25	158	93.75	#DIV/0!	#DIV/0!	#DIV/0!	#DIV/0!	#DIV/0!	#DIV/0!	#DIV/0!	#DIV/0!	#DIV/0!	#DIV/0!	#DIV/0!	#DIV/0!	#DIV/0!	#DIV/0!	#DIV/0!	#DIV/0!
43	41	197	357	272.75	274.25	225.25	225.75	181.25	224.25	#DIV/0!	#DIV/0!	#DIV/0!	#DIV/0!	#DIV/0!	#DIV/0!	#DIV/0!	#DIV/0!	#DIV/0!	#DIV/0!	#DIV/0!	#DIV/0!	#DIV/0!	#DIV/0!	#DIV/0!	#DIV/0!
44	42	49.5	146.25	256.5	224.5	226	260	174	114.25	#DIV/0!	#DIV/0!	#DIV/0!	#DIV/0!	#DIV/0!	#DIV/0!	#DIV/0!	#DIV/0!	#DIV/0!	#DIV/0!	#DIV/0!	#DIV/0!	#DIV/0!	#DIV/0!	#DIV/0!	#DIV/0!
45	43	127.5	266.75	248.75	270.5	266	290.5	205.25	161.25	#DIV/0!	#DIV/0!	#DIV/0!	#DIV/0!	#DIV/0!	#DIV/0!	#DIV/0!	#DIV/0!	#DIV/0!	#DIV/0!	#DIV/0!	#DIV/0!	#DIV/0!	#DIV/0!	#DIV/0!	#DIV/0!
46	44	118.75	266.75	293.75	287.25	113.5	113.5	162.5	12.25	#DIV/0!	#DIV/0!	#DIV/0!	#DIV/0!	#DIV/0!	#DIV/0!	#DIV/0!	#DIV/0!	#DIV/0!	#DIV/0!	#DIV/0!	#DIV/0!	#DIV/0!	#DIV/0!	#DIV/0!	#DIV/0!
47	45	347.5	491	837.25	439.75	-272.75	-66.75	207.5	-267.5	#DIV/0!	#DIV/0!	#DIV/0!	#DIV/0!	#DIV/0!	#DIV/0!	#DIV/0!	#DIV/0!	#DIV/0!	#DIV/0!	#DIV/0!	#DIV/0!	#DIV/0!	#DIV/0!	#DIV/0!	#DIV/0!
48	46	-161.5	-184.5	-205	-179.5	-208.25	-180.75	-137.5	-170	#DIV/0!	#DIV/0!	#DIV/0!	#DIV/0!	#DIV/0!	#DIV/0!	#DIV/0!	#DIV/0!	#DIV/0!	#DIV/0!	#DIV/0!	#DIV/0!	#DIV/0!	#DIV/0!	#DIV/0!	#DIV/0!
49	47	29.75	182.25	147.5	159.5	-43	111.25	232.5	-166.25	#DIV/0!	#DIV/0!	#DIV/0!	#DIV/0!	#DIV/0!	#DIV/0!	#DIV/0!	#DIV/0!	#DIV/0!	#DIV/0!	#DIV/0!	#DIV/0!	#DIV/0!	#DIV/0!	#DIV/0!	#DIV/0!
50	48	152.75	338.25	334.25	279	117.25	143.5	43.25	17.5	#DIV/0!	#DIV/0!	#DIV/0!	#DIV/0!	#DIV/0!	#DIV/0!	#DIV/0!	#DIV/0!	#DIV/0!	#DIV/0!	#DIV/0!	#DIV/0!	#DIV/0!	#DIV/0!	#DIV/0!	#DIV/0!
51	49	-208.5	-271.25	193	164.5	-320.75	-245	215.25	-234.75	#DIV/0!	#DIV/0!	#DIV/0!	#DIV/0!	#DIV/0!	#DIV/0!	#DIV/0!	#DIV/0!	#DIV/0!	#DIV/0!	#DIV/0!	#DIV/0!	#DIV/0!	#DIV/0!	#DIV/0!	#DIV/0!
52	50	-175.75	-203	132.5	-39.75	-149.75	-10	-135.5	-324.75	#DIV/0!	#DIV/0!	#DIV/0!	#DIV/0!	#DIV/0!	#DIV/0!	#DIV/0!	#DIV/0!	#DIV/0!	#DIV/0!	#DIV/0!	#DIV/0!	#DIV/0!	#DIV/0!	#DIV/0!	#DIV/0!
53	51	-83.5	-94	70.25	23.25	-202	23.75	-1.5	38.25	#DIV/0!	#DIV/0!	#DIV/0!	#DIV/0!	#DIV/0!	#DIV/0!	#DIV/0!	#DIV/0!	#DIV/0!	#DIV/0!	#DIV/0!	#DIV/0!	#DIV/0!	#DIV/0!	#DIV/0!	#DIV/0!
54	52	736.5	1904.75	2174.25	1008	1437.75	1910.25	2088.5	1805.25	#DIV/0!	#DIV/0!	#DIV/0!	#DIV/0!	#DIV/0!	#DIV/0!	#DIV/0!	#DIV/0!	#DIV/0!	#DIV/0!	#DIV/0!	#DIV/0!	#DIV/0!	#DIV/0!	#DIV/0!	#DIV/0!
55	53	207	384.25	450.75	328.75	311	238.25	288	396.5	#DIV/0!	#DIV/0!	#DIV/0!	#DIV/0!	#DIV/0!	#DIV/0!	#DIV/0!	#DIV/0!	#DIV/0!	#DIV/0!	#DIV/0!	#DIV/0!	#DIV/0!	#DIV/0!	#DIV/0!	#DIV/0!
56	54	-7	258	292.75	325.5	168.5	-43	326.75	293.5	#DIV/0!	#DIV/0!	#DIV/0!	#DIV/0!	#DIV/0!	#DIV/0!	#DIV/0!	#DIV/0!	#DIV/0!	#DIV/0!	#DIV/0!	#DIV/0!	#DIV/0!	#DIV/0!	#DIV/0!	#DIV/0!
57	55	142	231.25	278.5	209	244.5	260.5	241.25	488.5	#DIV/0!	#DIV/0!	#DIV/0!	#DIV/0!	#DIV/0!	#DIV/0!	#DIV/0!	#DIV/0!	#DIV/0!	#DIV/0!	#DIV/0!	#DIV/0!	#DIV/0!	#DIV/0!	#DIV/0!	#DIV/0!
58	56	955.25	2160	2946	2379.75	2632.5	2887.25	2762.5	3020.25	#DIV/0!	#DIV/0!	#DIV/0!	#DIV/0!	#DIV/0!	#DIV/0!	#DIV/0!	#DIV/0!	#DIV/0!	#DIV/0!	#DIV/0!	#DIV/0!	#DIV/0!	#DIV/0!	#DIV/0!	#DIV/0!
59	57	112	235.5	242.25	300	247.5	86.5	204.75	309.5	#DIV/0!	#DIV/0!	#DIV/0!	#DIV/0!	#DIV/0!	#DIV/0!	#DIV/0!	#DIV/0!	#DIV/0!	#DIV/0!	#DIV/0!	#DIV/0!	#DIV/0!	#DIV/0!	#DIV/0!	#DIV/0!
60	58	148.25	157.5	227	23.25	-28.25	-61	170.75	-113.5	#DIV/0!	#DIV/0!	#DIV/0!	#DIV/0!	#DIV/0!	#DIV/0!	#DIV/0!	#DIV/0!	#DIV/0!	#DIV/0!	#DIV/0!	#DIV/0!	#DIV/0!	#DIV/0!	#DIV/0!	#DIV/0!
61	59	29.25	81.5	282.5	225	89.75	58.25	214.25	249.75	#DIV/0!	#DIV/0!	#DIV/0!	#DIV/0!	#DIV/0!	#DIV/0!	#DIV/0!	#DIV/0!	#DIV/0!	#DIV/0!	#DIV/0!	#DIV/0!	#DIV/0!	#DIV/0!	#DIV/0!	#DIV/0!
62	60	27.75	195.5	272.25	267	169	245.75	276.25	245.25	#DIV/0!	#DIV/0!	#DIV/0!	#DIV/0!	#DIV/0!	#DIV/0!	#DIV/0!	#DIV/0!	#DIV/0!	#DIV/0!	#DIV/0!	#DIV/0!	#DIV/0!	#DIV/0!	#DIV/0!	#DIV/0!
63	61	146.25	318.5	306.5	340	248.25	277.25	263.75	245	#DIV/0!	#DIV/0!	#DIV/0!	#DIV/0!	#DIV/0!	#DIV/0!	#DIV/0!	#DIV/0!	#DIV/0!	#DIV/0!	#DIV/0!	#DIV/0!	#DIV/0!	#DIV/0!	#DIV/0!	#DIV/0!
64	62	110.75	186.5	266.25	268.75	198	232.25	252	214	#DIV/0!	#DIV/0!	#DIV/0!	#DIV/0!	#DIV/0!	#DIV/0!	#DIV/0!	#DIV/0!	#DIV/0!	#DIV/0!	#DIV/0!	#DIV/0!	#DIV/0!	#DIV/0!	#DIV/0!	#DIV/0!
65	63	221.75	437.75	613.25	607.25	516.75	520.25	670	376.25	#DIV/0!	#DIV/0!	#DIV/0!	#DIV/0!	#DIV/0!	#DIV/0!	#DIV/0!	#DIV/0!	#DIV/0!	#DIV/0!	#DIV/0!	#DIV/0!	#DIV/0!	#DIV/0!	#DIV/0!	#DIV/0!
66	64	32	131.75	187	199	110	255.75	195.25	1.5	#DIV/0!	#DIV/0!	#DIV/0!	#DIV/0!	#DIV/0!	#DIV/0!	#DIV/0!	#DIV/0!	#DIV/0!	#DIV/0!	#DIV/0!	#DIV/0!	#DIV/0!	#DIV/0!	#DIV/0!	#DIV/0!
67	65	155.5	295	271.5	306	142.75	111.75	206.5	-74.25	#DIV/0!	#DIV/0!	#DIV/0!	#DIV/0!	#DIV/0!	#DIV/0!	#DIV/0!	#DIV/0!	#DIV/0!	#DIV/0!	#DIV/0!	#DIV/0!	#DIV/0!	#DIV/0!	#DIV/0!	#DIV/0!
68	66	184.25	424.5	371	401.25	321.5	278.5	286.75	258.75	#DIV/0!	#DIV/0!	#DIV/0!	#DIV/0!	#DIV/0!	#DIV/0!	#DIV/0!	#DIV/0!	#DIV/0!	#DIV/0!	#DIV/0!	#DIV/0!	#DIV/0!	#DIV/0!	#DIV/0!	#DIV/0!
69	67	878.25	1176	1058	1282	1009	841.75	888.25	591.5	#DIV/0!	#DIV/0!	#DIV/0!	#DIV/0!	#DIV/0!	#DIV/0!	#DIV/0!	#DIV/0!	#DIV/0!	#DIV/0!	#DIV/0!	#DIV/0!	#DIV/0!	#DIV/0!	#DIV/0!	#DIV/0!
70	68	35.5	133.25	215	247.75	187	230.75	128.5	131.25	#DIV/0!	#DIV/0!	#DIV/0!	#DIV/0!	#DIV/0!	#DIV/0!	#DIV/0!	#DIV/0!	#DIV/0!	#DIV/0!	#DIV/0!	#DIV/0!	#DIV/0!	#DIV/0!	#DIV/0!	#DIV/0!
71	69	278.25	507.25	507	512.5	416.5	424.5	546	362	#DIV/0!	#DIV/0!	#DIV/0!	#DIV/0!	#DIV/0!	#DIV/0!	#DIV/0!	#DIV/0!	#DIV/0!	#DIV/0!	#DIV/0!	#DIV/0!	#DIV/0!	#DIV/0!	#DIV/0!	#DIV/0!
72	70	140.25	255.75	337.25	312.75	285.75	309.25	373.25	360.25	#DIV/0!	#DIV/0!	#DIV/0!	#DIV/0!	#DIV/0!	#DIV/0!	#DIV/0!	#DIV/0!	#DIV/0!	#DIV/0!	#DIV/0!	#DIV/0!	#DIV/0!	#DIV/0!	#DIV/0!	#DIV/0!
73	71	112.5	252	251.5	238.5	-42	46	163.75	105.5	#DIV/0!	#DIV/0!	#DIV/0!	#DIV/0!	#DIV/0!	#DIV/0!	#DIV/0!	#DIV/0!	#DIV/0!	#DIV/0!	#DIV/0!	#DIV/0!	#DIV/0!	#DIV/0!	#DIV/0!	#DIV/0!
74	72	193.5	154.5	209.75	208.25	122.5	235.5	285.25	274.5	#DIV/0!	#DIV/0!	#DIV/0!	#DIV/0!	#DIV/0!	#DIV/0!	#DIV/0!	#DIV/0!	#DIV/0!	#DIV/0!	#DIV/0!	#DIV/0!	#DIV/0!	#DIV/0!	#DIV/0!	#DIV/0!
75	73	-19	-0.25	76.5	56.75	179.5	163.75	41.75	38	#DIV/0!	#DIV/0!	#DIV/0!	#DIV/0!	#DIV/0!	#DIV/0!	#DIV/0!	#DIV/0!	#DIV/0!	#DIV/0!	#DIV/0!	#DIV/0!	#DIV/0!	#DIV/0!	#DIV/0!	#DIV/0!
76	74	472.75	396.75	405.25	391.25	379.75	400.5	460	361.25	#DIV/0!	#DIV/0!	#DIV/0!	#DIV/0!	#DIV/0!	#DIV/0!	#DIV/0!	#DIV/0!	#DIV/0!	#DIV/0!	#DIV/0!	#DIV/0!	#DIV/0!	#DIV/0!	#DIV/0!	#DIV/0!
77	75	378.5	260	532.75	471.5	520	449.75	416	426	#DIV/0!	#DIV/0!	#DIV/0!	#DIV/0!	#DIV/0!	#DIV/0!	#DIV/0!	#DIV/0!	#DIV/0!	#DIV/0!	#DIV/0!	#DIV/0!	#DIV/0!	#DIV/0!	#DIV/0!	#DIV/0!
78	76	344.25	339	501.5	454.25	426.25	427.25	409	325.75	#DIV/0!	#DIV/0!	#DIV/0!	#DIV/0!	#DIV/0!	#DIV/0!	#DIV/0!	#DIV/0!	#DIV/0!	#DIV/0!	#DIV/0!	#DIV/0!	#DIV/0!	#DIV/0!	#DIV/0!	#DIV/0!
79	77	214.25	249.5	251.25	285.5	174.5	240.25	262	30	#DIV/0!	#DIV/0!	#DIV/0!	#DIV/0!	#DIV/0!	#DIV/0!	#DIV/0!	#DIV/0!	#DIV/0!	#DIV/0!	#DIV/0!	#DIV/0!	#DIV/0!	#DIV/0!	#DIV/0!	#DIV/0!
80	78	152.25	285.75	307.25	316.5	251	222.5	269	234	#DIV/0!	#DIV/0!	#DIV/0!	#DIV/0!	#DIV/0!	#DIV/0!	#DIV/0!	#DIV/0!	#DIV/0!	#DIV/0!	#DIV/0!	#DIV/0!	#DIV/0!	#DIV/0!	#DIV/0!	#DIV/0!
81	79	166	286.25	296	316.75	268.75	99.75	266	197.75	#DIV/0!	#DIV/0!	#DIV/0!	#DIV/0!	#DIV/0!	#DIV/0!	#DIV/0!	#DIV/0!	#DIV/0!	#DIV/0!	#DIV/0!	#DIV/0!	#DIV/0!	#DIV/0!	#DIV/0!	#DIV/0!
82	80	189.75	399.75	324.75	296.75	214.25	206.25	240.75	227.25	#DIV/0!	#DIV/0!	#DIV/0!	#DIV/0!	#DIV/0!	#DIV/0!	#DIV/0!	#DIV/0!	#DIV/0!	#DIV/0!	#DIV/0!	#DIV/0!	#DIV/0!	#DIV/0!	#DIV/0!	#DIV/0!
83	81	-10	118.25	133.25	250.5	76.75	5.5	114.25	261.5	#DIV/0!	#DIV/0!	#DIV/0!	#DIV/0!	#DIV/0!	#DIV/0!	#DIV/0!	#DIV/0!	#DIV/0!	#DIV/0!	#DIV/0!	#DIV/0!	#DIV/0!	#DIV/0!	#DIV/0!	#DIV/0!
84	82	76.5	134.25	299.75	287	183.25	84.75	317.75	243.25	#DIV/0!	#DIV/0!	#DIV/0!	#DIV/0!	#DIV/0!	#DIV/0!	#DIV/0!	#DIV/0!	#DIV/0!	#DIV/0!	#DIV/0!	#DIV/0!	#DIV/0!	#DIV/0!	#DIV/0!	#DIV/0!
85	83	202	316.5	394.5	359.5	238.25	-16	158.25	258.25	#DIV/0!	#DIV/0!	#DIV/0!	#DIV/0!	#DIV/0!	#DIV/0!	#DIV/0!	#DIV/0!	#DIV/0!	#DIV/0!	#DIV/0!	#DIV/0!	#DIV/0!	#DIV/0!	#DIV/0!	#DIV/0!
86	84	4.5	222	320	187.25	79	-244.25	217.25	144	#DIV/0!	#DIV/0!	#DIV/0!	#DIV/0!	#DIV/0!	#DIV/0!	#DIV/0!	#DIV/0!	#DIV/0!	#DIV/0!	#DIV/0!	#DIV/0!	#DIV/0!	#DIV/0!	#DIV/0!	#DIV/0!
87	85	13.75	72.25	86	135.25	222.25	110.75	191.25	189.75	#DIV/0!	#DIV/0!	#DIV/0!	#DIV/0!	#DIV/0!	#DIV/0!	#DIV/0!	#DIV/0!	#DIV/0!	#DIV/0!	#DIV/0!	#DIV/0!	#DIV/0!	#DIV/0!	#DIV/0!	#DIV/0!
88	86	-105	-258.5	51.25	22	-121.5	-94.5	-168.25	4.75	#DIV/0!	#DIV/0!	#DIV/0!	#DIV/0!	#DIV/0!	#DIV/0!	#DIV/0!	#DIV/0!	#DIV/0!	#DIV/0!	#DIV/0!	#DIV/0!	#DIV/0!	#DIV/0!	#DIV/0!	#DIV/0!
89	87	282.75	314.25	311.5	300.5	301.5	299.5	309.5	275	#DIV/0!	#DIV/0!	#DIV/0!	#DIV/0!	#DIV/0!	#DIV/0!	#DIV/0!	#DIV/0!	#DIV/0!	#DIV/0!	#DIV/0!	#DIV/0!	#DIV/0!	#DIV/0!	#DIV/0!	#DIV/0!
90	88	174.25	366.5	396	382.25	424.5	377.75	397.75	373.25	#DIV/0!	#DIV/0!	#DIV/0!	#DIV/0!	#DIV/0!	#DIV/0!	#DIV/0!	#DIV/0!	#DIV/0!	#DIV/0!	#DIV/0!	#DIV/0!	#DIV/0!	#DIV/0!	#DIV/0!	#DIV/0!
91	89	-56.25	190	187	209.25	9.75	124.5	235	97.25	#DIV/0!	#DIV/0!	#DIV/0!	#DIV/0!	#DIV/0!	#DIV/0!	#DIV/0!	#DIV/0!	#DIV/0!	#DIV/0!	#DIV/0!	#DIV/0!	#DIV/0!	#DIV/0!	#DIV/0!	#DIV/0!
92	90	-148	-103.25	-118.25	-121	-112.25	-209.25	-245.25	-103.5	#DIV/0!	#DIV/0!	#DIV/0!	#DIV/0!	#DIV/0!	#DIV/0!	#DIV/0!	#DIV/0!	#DIV/0!	#DIV/0!	#DIV/0!	#DIV/0!	#DIV/0!	#DIV/0!	#DIV/0!	#DIV/0!
93	91	140.75	190.75	249.25	287.75	228.25	190	244.5	196.5	#DIV/0!	#DIV/0!	#DIV/0!	#DIV/0!	#DIV/0!	#DIV/0!	#DIV/0!	#DIV/0!	#DIV/0!	#DIV/0!	#DIV/0!	#DIV/0!	#DIV/0!	#DIV/0!	#DIV/0!	#DIV/0!
94	92	292	612.25	593	564.75	365.75	349	370	313.25	#DIV/0!	#DIV/0!	#DIV/0!	#DIV/0!	#DIV/0!	#DIV/0!	#DIV/0!	#DIV/0!	#DIV/0!	#DIV/0!	#DIV/0!	#DIV/0!	#DIV/0!	#DIV/0!	#DIV/0!	#DIV/0!
95	93	174	240.25	248.75	281.25	162.75	-39.5	77.75	206	#DIV/0!	#DIV/0!	#DIV/0!	#DIV/0!	#DIV/0!	#DIV/0!	#DIV/0!	#DIV/0!	#DIV/0!	#DIV/0!	#DIV/0!	#DIV/0!	#DIV/0!	#DIV/0!	#DIV/0!	#DIV/0!
96	94	173.25	206.5	241.75	215.5	85	125.25	117	-3.25	#DIV/0!	#DIV/0!	#DIV/0!	#DIV/0!	#DIV/0!	#DIV/0!	#DIV/0!	#DIV/0!	#DIV/0!	#DIV/0!	#DIV/0!	#DIV/0!	#DIV/0!	#DIV/0!	#DIV/0!	#DIV/0!
97	95	173.5	229.5	206.75	137.75	125.5	154.75	185.5	152.5	#DIV/0!	#DIV/0!	#DIV/0!	#DIV/0!	#DIV/0!	#DIV/0!	#DIV/0!	#DIV/0!	#DIV/0!	#DIV/0!	#DIV/0!	#DIV/0!	#DIV/0!	#DIV/0!	#DIV/0!	#DIV/0!
98	96	1537.25	2440.75	2415.5	2334.75	2172.25	2195	2268	1822.5	#DIV/0!	#DIV/0!	#DIV/0!	#DIV/0!	#DIV/0!	#DIV/0!	#DIV/0!	#DIV/0!	#DIV/0!	#DIV/0!	#DIV/0!	#DIV/0!	#DIV/0!	#DIV/0!	#DIV/0!	#DIV/0!
99	97	571.5	596.75	500.75	523.5	769.75	601.25	584	724.25	#DIV/0!	#DIV/0!	#DIV/0!	#DIV/0!	#DIV/0!	#DIV/0!	#DIV/0!	#DIV/0!	#DIV/0!	#DIV/0!	#DIV/0!	#DIV/0!	#DIV/0!	#DIV/0!	#DIV/0!	#DIV/0!
100	98	1135.75	1721.5	1548	1583	912.75	807	1093.5	799.25	#DIV/0!	#DIV/0!	#DIV/0!	#DIV/0!	#DIV/0!	#DIV/0!	#DIV/0!	#DIV/0!	#DIV/0!	#DIV/0!	#DIV/0!	#DIV/0!	#DIV/0!	#DIV/0!	#DIV/0!	#DIV/0!
101	99	2346.25	3126.5	2858.5	2873.5	2093.5	2023.75	2193	1597	#DIV/0!	#DIV/0!	#DIV/0!	#DIV/0!	#DIV/0!	#DIV/0!	#DIV/0!	#DIV/0!	#DIV/0!	#DIV/0!	#DIV/0!	#DIV/0!	#DIV/0!	#DIV/0!	#DIV/0!	#DIV/0!
102	100	-59	28	72.75	-16.75	78.25	171.5	255.75	216.5	#DIV/0!	#DIV/0!	#DIV/0!	#DIV/0!	#DIV/0!	#DIV/0!	#DIV/0!	#DIV/0!	#DIV/0!	#DIV/0!	#DIV/0!	#DIV/0!	#DIV/0!	#DIV/0!	#DIV/0!	#DIV/0!

## Sheet: Normalized Data
	RayBio® Human Glycan Arrays, Glass Slide
	Positive Control Normalization without Background
		GLYCAN	Control 1	Control 2	Control 3	Control 4	Treament 1	Treament 2	Treament 3	Treament 4	Sample 9	Sample 10	Sample 11	Sample 12	Sample 13	Sample 14	Sample 15	Sample 16	Sample 17	Sample 18	Sample 19	Sample 20	Sample 21	Sample 22	Sample 23	Sample 24	T-test
1	Positive Control		28478.2	28478.2	28478.2	28478.2	28478.2	28478.2	28478.2	28478.2	#DIV/0!	#DIV/0!	#DIV/0!	#DIV/0!	#DIV/0!	#DIV/0!	#DIV/0!	#DIV/0!	#DIV/0!	#DIV/0!	#DIV/0!	#DIV/0!	#DIV/0!	#DIV/0!	#DIV/0!	#DIV/0!	1
2	Neg		255.375	104.862	296.594	245.248	110.415	242.664	186.561	151.007	#DIV/0!	#DIV/0!	#DIV/0!	#DIV/0!	#DIV/0!	#DIV/0!	#DIV/0!	#DIV/0!	#DIV/0!	#DIV/0!	#DIV/0!	#DIV/0!	#DIV/0!	#DIV/0!	#DIV/0!	#DIV/0!	0.472108
3	1	β-Glc-Sp	322.75	355.39	749.209	210.346	687.709	520.885	439.311	1144.07	#DIV/0!	#DIV/0!	#DIV/0!	#DIV/0!	#DIV/0!	#DIV/0!	#DIV/0!	#DIV/0!	#DIV/0!	#DIV/0!	#DIV/0!	#DIV/0!	#DIV/0!	#DIV/0!	#DIV/0!	#DIV/0!	0.343976
4	2	β-Gal-Sp	217.25	494.412	635.152	415.882	329.503	476.481	439.478	579.043	#DIV/0!	#DIV/0!	#DIV/0!	#DIV/0!	#DIV/0!	#DIV/0!	#DIV/0!	#DIV/0!	#DIV/0!	#DIV/0!	#DIV/0!	#DIV/0!	#DIV/0!	#DIV/0!	#DIV/0!	#DIV/0!	0.859247
5	3	α-Man-Sp	69.75	172.414	164.629	160.706	125.762	175.016	186.561	264.199	#DIV/0!	#DIV/0!	#DIV/0!	#DIV/0!	#DIV/0!	#DIV/0!	#DIV/0!	#DIV/0!	#DIV/0!	#DIV/0!	#DIV/0!	#DIV/0!	#DIV/0!	#DIV/0!	#DIV/0!	#DIV/0!	0.12893
6	4	α-Fuc-Sp	164	166.792	119.129	0.620488	0.663651	99.7366	0.666886	113.783	#DIV/0!	#DIV/0!	#DIV/0!	#DIV/0!	#DIV/0!	#DIV/0!	#DIV/0!	#DIV/0!	#DIV/0!	#DIV/0!	#DIV/0!	#DIV/0!	#DIV/0!	#DIV/0!	#DIV/0!	#DIV/0!	0.402878
7	5	α-Rha-Sp	2173	5308.71	6040.4	5611.54	8172.87	10111.6	9337.4	7793.78	#DIV/0!	#DIV/0!	#DIV/0!	#DIV/0!	#DIV/0!	#DIV/0!	#DIV/0!	#DIV/0!	#DIV/0!	#DIV/0!	#DIV/0!	#DIV/0!	#DIV/0!	#DIV/0!	#DIV/0!	#DIV/0!	0.0166482
8	6	β-GlcNAc-Sp	112.5	185.532	163.553	178.856	140.03	190.627	174.891	241.577	#DIV/0!	#DIV/0!	#DIV/0!	#DIV/0!	#DIV/0!	#DIV/0!	#DIV/0!	#DIV/0!	#DIV/0!	#DIV/0!	#DIV/0!	#DIV/0!	#DIV/0!	#DIV/0!	#DIV/0!	#DIV/0!	0.130816
9	7	β-GalNAc-Sp	110.25	205.976	190.607	191.266	154.631	196.178	180.726	179.453	#DIV/0!	#DIV/0!	#DIV/0!	#DIV/0!	#DIV/0!	#DIV/0!	#DIV/0!	#DIV/0!	#DIV/0!	#DIV/0!	#DIV/0!	#DIV/0!	#DIV/0!	#DIV/0!	#DIV/0!	#DIV/0!	0.82954
10	8	Tobramycin	744.5	1723.8	1734.37	1399.98	1303.91	1662.74	1272.75	1223.42	#DIV/0!	#DIV/0!	#DIV/0!	#DIV/0!	#DIV/0!	#DIV/0!	#DIV/0!	#DIV/0!	#DIV/0!	#DIV/0!	#DIV/0!	#DIV/0!	#DIV/0!	#DIV/0!	#DIV/0!	#DIV/0!	0.881319
11	9	Gal-β-1,3-GlcNAc-β-Sp	126.5	243.628	179.078	201.969	187.482	218.206	177.392	185.024	#DIV/0!	#DIV/0!	#DIV/0!	#DIV/0!	#DIV/0!	#DIV/0!	#DIV/0!	#DIV/0!	#DIV/0!	#DIV/0!	#DIV/0!	#DIV/0!	#DIV/0!	#DIV/0!	#DIV/0!	#DIV/0!	0.842456
12	10	Gal-α-1,3-Gal-β-1,3-GlcNAc-β-Sp	1053.5	2397.44	1914.22	1133.32	973.743	1063.45	557.016	418.16	#DIV/0!	#DIV/0!	#DIV/0!	#DIV/0!	#DIV/0!	#DIV/0!	#DIV/0!	#DIV/0!	#DIV/0!	#DIV/0!	#DIV/0!	#DIV/0!	#DIV/0!	#DIV/0!	#DIV/0!	#DIV/0!	0.0636784
13	11	Neu5Ac-α-2,3-Gal-β-1,3-GlcNAc-β-Sp	40	146.006	126.662	51.1903	158.447	165.129	122.707	128.301	#DIV/0!	#DIV/0!	#DIV/0!	#DIV/0!	#DIV/0!	#DIV/0!	#DIV/0!	#DIV/0!	#DIV/0!	#DIV/0!	#DIV/0!	#DIV/0!	#DIV/0!	#DIV/0!	#DIV/0!	#DIV/0!	0.154102
14	12	Neu5Ac-α-2,6-Gal-β-1,3-GlcNAc-β-Sp	58	170.199	130.812	111.533	100.377	151.947	89.196	209.165	#DIV/0!	#DIV/0!	#DIV/0!	#DIV/0!	#DIV/0!	#DIV/0!	#DIV/0!	#DIV/0!	#DIV/0!	#DIV/0!	#DIV/0!	#DIV/0!	#DIV/0!	#DIV/0!	#DIV/0!	#DIV/0!	0.568117
15	13	Neu5Gc-α-2,3-Gal-β-1,3-GlcNAc-β-Sp	148	264.924	191.529	136.507	125.43	179.353	139.713	214.735	#DIV/0!	#DIV/0!	#DIV/0!	#DIV/0!	#DIV/0!	#DIV/0!	#DIV/0!	#DIV/0!	#DIV/0!	#DIV/0!	#DIV/0!	#DIV/0!	#DIV/0!	#DIV/0!	#DIV/0!	#DIV/0!	0.603457
16	14	Neu5Gc-α-2,6-Gal-β-1,3-GlcNAc-β-Sp	46.75	171.221	162.477	104.552	113.318	206.065	146.548	265.549	#DIV/0!	#DIV/0!	#DIV/0!	#DIV/0!	#DIV/0!	#DIV/0!	#DIV/0!	#DIV/0!	#DIV/0!	#DIV/0!	#DIV/0!	#DIV/0!	#DIV/0!	#DIV/0!	#DIV/0!	#DIV/0!	0.196458
17	15	Neu5Gc-α-2,6-Gal-β-1,3-GlcNAc-β-Sp	16	147.369	131.58	139.92	171.388	198.259	182.06	283.951	#DIV/0!	#DIV/0!	#DIV/0!	#DIV/0!	#DIV/0!	#DIV/0!	#DIV/0!	#DIV/0!	#DIV/0!	#DIV/0!	#DIV/0!	#DIV/0!	#DIV/0!	#DIV/0!	#DIV/0!	#DIV/0!	0.039663
18	16	Gal-β-1,4-Glc-β-Sp	81.75	224.206	179.847	229.115	168.733	272.324	230.242	332.739	#DIV/0!	#DIV/0!	#DIV/0!	#DIV/0!	#DIV/0!	#DIV/0!	#DIV/0!	#DIV/0!	#DIV/0!	#DIV/0!	#DIV/0!	#DIV/0!	#DIV/0!	#DIV/0!	#DIV/0!	#DIV/0!	0.01335
19	17	Gal-α-1,3-Gal-β-1,4-Glc-β-Sp	1	71.5551	0.614862	24.6644	0.663651	0.69382	0.666886	0.675269	#DIV/0!	#DIV/0!	#DIV/0!	#DIV/0!	#DIV/0!	#DIV/0!	#DIV/0!	#DIV/0!	#DIV/0!	#DIV/0!	#DIV/0!	#DIV/0!	#DIV/0!	#DIV/0!	#DIV/0!	#DIV/0!	0.248902
20	18	Gal-α-1,4-Gal-β-1,4-Glc-β-Sp	84	197.969	154.791	161.947	164.751	192.362	187.728	213.723	#DIV/0!	#DIV/0!	#DIV/0!	#DIV/0!	#DIV/0!	#DIV/0!	#DIV/0!	#DIV/0!	#DIV/0!	#DIV/0!	#DIV/0!	#DIV/0!	#DIV/0!	#DIV/0!	#DIV/0!	#DIV/0!	0.114258
21	19	GlcNAc-β-1,3-Gal-β-1,4-Glc-β-Sp	376.25	684.885	412.419	556.578	363.847	454.279	494.496	387.604	#DIV/0!	#DIV/0!	#DIV/0!	#DIV/0!	#DIV/0!	#DIV/0!	#DIV/0!	#DIV/0!	#DIV/0!	#DIV/0!	#DIV/0!	#DIV/0!	#DIV/0!	#DIV/0!	#DIV/0!	#DIV/0!	0.332476
22	20	GalNAc-β-1,3-Gal-β-1,4-Glc-β-Sp	90.25	308.368	248.097	241.99	154.631	410.048	350.949	209.84	#DIV/0!	#DIV/0!	#DIV/0!	#DIV/0!	#DIV/0!	#DIV/0!	#DIV/0!	#DIV/0!	#DIV/0!	#DIV/0!	#DIV/0!	#DIV/0!	#DIV/0!	#DIV/0!	#DIV/0!	#DIV/0!	0.158974
23	21	Neu5Ac-α-2,3-Gal-β-1,4-Glc-β-Sp	140.5	220.628	129.121	165.981	53.5899	230.695	171.223	114.458	#DIV/0!	#DIV/0!	#DIV/0!	#DIV/0!	#DIV/0!	#DIV/0!	#DIV/0!	#DIV/0!	#DIV/0!	#DIV/0!	#DIV/0!	#DIV/0!	#DIV/0!	#DIV/0!	#DIV/0!	#DIV/0!	0.513514
24	22	Neu5Ac-α-2,6-Gal-β-1,4-Glc-β-Sp	1	244.821	168.318	197.626	106.018	215.778	205.067	0.675269	#DIV/0!	#DIV/0!	#DIV/0!	#DIV/0!	#DIV/0!	#DIV/0!	#DIV/0!	#DIV/0!	#DIV/0!	#DIV/0!	#DIV/0!	#DIV/0!	#DIV/0!	#DIV/0!	#DIV/0!	#DIV/0!	0.766233
25	23	Neu5Gc-α-2,3-Gal-β-1,4-Glc-β-Sp	-10	192.517	73.1685	169.393	103.032	119.684	210.236	-5.57097	#DIV/0!	#DIV/0!	#DIV/0!	#DIV/0!	#DIV/0!	#DIV/0!	#DIV/0!	#DIV/0!	#DIV/0!	#DIV/0!	#DIV/0!	#DIV/0!	#DIV/0!	#DIV/0!	#DIV/0!	#DIV/0!	0.99436
26	24	Neu5Ac-α-2,6-Gal-β-1,4-Glc-β-Sp	142.75	280.939	332.64	246.024	174.872	141.886	205.901	246.135	#DIV/0!	#DIV/0!	#DIV/0!	#DIV/0!	#DIV/0!	#DIV/0!	#DIV/0!	#DIV/0!	#DIV/0!	#DIV/0!	#DIV/0!	#DIV/0!	#DIV/0!	#DIV/0!	#DIV/0!	#DIV/0!	0.272771
27	25	Gal-β-1,4-(Fuc-α-1,3)-Glc-β-Sp	140.25	195.073	172.469	143.953	63.0469	181.781	195.398	149.403	#DIV/0!	#DIV/0!	#DIV/0!	#DIV/0!	#DIV/0!	#DIV/0!	#DIV/0!	#DIV/0!	#DIV/0!	#DIV/0!	#DIV/0!	#DIV/0!	#DIV/0!	#DIV/0!	#DIV/0!	#DIV/0!	0.528491
28	26	GalNAc-β-1,3-Gal-α-1,4-Gal-β-1,4-Glc-β- Sp	162.5	315.013	264.544	270.533	169.065	196.178	207.568	258.628	#DIV/0!	#DIV/0!	#DIV/0!	#DIV/0!	#DIV/0!	#DIV/0!	#DIV/0!	#DIV/0!	#DIV/0!	#DIV/0!	#DIV/0!	#DIV/0!	#DIV/0!	#DIV/0!	#DIV/0!	#DIV/0!	0.203148
29	27	GlcNAc-β-1,6-GlcNAc-β-Sp	252	601.915	456.074	299.696	291.177	285.334	224.907	259.978	#DIV/0!	#DIV/0!	#DIV/0!	#DIV/0!	#DIV/0!	#DIV/0!	#DIV/0!	#DIV/0!	#DIV/0!	#DIV/0!	#DIV/0!	#DIV/0!	#DIV/0!	#DIV/0!	#DIV/0!	#DIV/0!	0.195089
30	28	4-P-GlcNAc-β-1,4-Man-β-Sp	158.75	406.672	451.309	417.744	368.658	456.013	449.648	660.919	#DIV/0!	#DIV/0!	#DIV/0!	#DIV/0!	#DIV/0!	#DIV/0!	#DIV/0!	#DIV/0!	#DIV/0!	#DIV/0!	#DIV/0!	#DIV/0!	#DIV/0!	#DIV/0!	#DIV/0!	#DIV/0!	0.127438
31	29	Glc-α-1,2-Gal-α-1,3-Glc-α-Sp	1	0.681477	19.6756	0.620488	0.663651	0.69382	0.666886	177.089	#DIV/0!	#DIV/0!	#DIV/0!	#DIV/0!	#DIV/0!	#DIV/0!	#DIV/0!	#DIV/0!	#DIV/0!	#DIV/0!	#DIV/0!	#DIV/0!	#DIV/0!	#DIV/0!	#DIV/0!	#DIV/0!	0.455375
32	30	Gal-β-1,3-GalNAc-α-Sp	163.5	265.946	225.962	184.906	210.875	145.355	139.379	264.368	#DIV/0!	#DIV/0!	#DIV/0!	#DIV/0!	#DIV/0!	#DIV/0!	#DIV/0!	#DIV/0!	#DIV/0!	#DIV/0!	#DIV/0!	#DIV/0!	#DIV/0!	#DIV/0!	#DIV/0!	#DIV/0!	0.710209
33	31	Gal-β-1,4-GlcNAc-β-Sp	115.5	168.325	172.776	201.659	165.747	135.295	188.395	186.374	#DIV/0!	#DIV/0!	#DIV/0!	#DIV/0!	#DIV/0!	#DIV/0!	#DIV/0!	#DIV/0!	#DIV/0!	#DIV/0!	#DIV/0!	#DIV/0!	#DIV/0!	#DIV/0!	#DIV/0!	#DIV/0!	0.825903
34	32	Gal-β-1,4 -(Fuc-α-1,3)-GlcNAc-β- [Lewis X] –Sp	39.75	55.7108	0.614862	135.887	64.5401	81.0035	181.393	92.343	#DIV/0!	#DIV/0!	#DIV/0!	#DIV/0!	#DIV/0!	#DIV/0!	#DIV/0!	#DIV/0!	#DIV/0!	#DIV/0!	#DIV/0!	#DIV/0!	#DIV/0!	#DIV/0!	#DIV/0!	#DIV/0!	0.396762
35	33	Neu5Ac-α-2,3-Gal-β-1,4-(Fuc-α-1,3)- GlcNAc-β- [Sialyl Lewis X]-Sp	1	91.6587	126.2	63.2898	96.3954	94.533	87.0286	121.38	#DIV/0!	#DIV/0!	#DIV/0!	#DIV/0!	#DIV/0!	#DIV/0!	#DIV/0!	#DIV/0!	#DIV/0!	#DIV/0!	#DIV/0!	#DIV/0!	#DIV/0!	#DIV/0!	#DIV/0!	#DIV/0!	0.396634
36	34	Neu5Ac-α-2,3-Gal-β-1,3 -(Fuc-α-1,4)- GlcNAc-β- [Sialyl Lewis A]-Sp	135.25	197.969	162.631	176.839	179.02	188.893	176.725	230.942	#DIV/0!	#DIV/0!	#DIV/0!	#DIV/0!	#DIV/0!	#DIV/0!	#DIV/0!	#DIV/0!	#DIV/0!	#DIV/0!	#DIV/0!	#DIV/0!	#DIV/0!	#DIV/0!	#DIV/0!	#DIV/0!	0.171349
37	35	Neu5Gc-α-2,3-Gal-β-1,3-(Fuc-α-1,4)- GlcNAc-β- [Sialyl Lewis A]-Sp	-10.75	113.466	161.247	81.9045	111.162	122.459	119.039	30.8935	#DIV/0!	#DIV/0!	#DIV/0!	#DIV/0!	#DIV/0!	#DIV/0!	#DIV/0!	#DIV/0!	#DIV/0!	#DIV/0!	#DIV/0!	#DIV/0!	#DIV/0!	#DIV/0!	#DIV/0!	#DIV/0!	0.827956
38	36	Gal-α-1,4-Gal-β-1,3-GlcNAc-β-Sp	173.25	463.575	347.397	325.136	477.829	393.569	157.218	373.255	#DIV/0!	#DIV/0!	#DIV/0!	#DIV/0!	#DIV/0!	#DIV/0!	#DIV/0!	#DIV/0!	#DIV/0!	#DIV/0!	#DIV/0!	#DIV/0!	#DIV/0!	#DIV/0!	#DIV/0!	#DIV/0!	0.840804
39	37	Gal-β-1,4-GlcNAc-β-1,3-Gal-β-1,4-Glc-β- [LNnT]-Sp	8.75	158.955	86.6955	92.1425	35.1735	99.5632	65.855	149.741	#DIV/0!	#DIV/0!	#DIV/0!	#DIV/0!	#DIV/0!	#DIV/0!	#DIV/0!	#DIV/0!	#DIV/0!	#DIV/0!	#DIV/0!	#DIV/0!	#DIV/0!	#DIV/0!	#DIV/0!	#DIV/0!	0.972988
40	38	GlcA-β-1,4-GlcNAc-α-1,4-GlcA-β-Sp	121.75	182.636	212.896	139.145	184.163	133.56	21.6738	50.9828	#DIV/0!	#DIV/0!	#DIV/0!	#DIV/0!	#DIV/0!	#DIV/0!	#DIV/0!	#DIV/0!	#DIV/0!	#DIV/0!	#DIV/0!	#DIV/0!	#DIV/0!	#DIV/0!	#DIV/0!	#DIV/0!	0.293847
41	39	GlcNAc-β-1,6-(Gal-β-1,3)-GalNAc-α-OSer- Sp4	95.75	171.392	188.609	118.358	178.688	131.826	77.192	65.3323	#DIV/0!	#DIV/0!	#DIV/0!	#DIV/0!	#DIV/0!	#DIV/0!	#DIV/0!	#DIV/0!	#DIV/0!	#DIV/0!	#DIV/0!	#DIV/0!	#DIV/0!	#DIV/0!	#DIV/0!	#DIV/0!	0.512263
42	40	Neu5Ac-α-2,3Gal-β-1,4-(6S)GlcNAc-β-Sp	177.75	156.058	170.778	110.602	131.569	114.654	105.368	63.3064	#DIV/0!	#DIV/0!	#DIV/0!	#DIV/0!	#DIV/0!	#DIV/0!	#DIV/0!	#DIV/0!	#DIV/0!	#DIV/0!	#DIV/0!	#DIV/0!	#DIV/0!	#DIV/0!	#DIV/0!	#DIV/0!	0.00247142
43	41	GalNAc-β-1,4-GlcNAc-β-Sp2	197	243.287	167.704	170.169	149.487	156.63	120.873	151.429	#DIV/0!	#DIV/0!	#DIV/0!	#DIV/0!	#DIV/0!	#DIV/0!	#DIV/0!	#DIV/0!	#DIV/0!	#DIV/0!	#DIV/0!	#DIV/0!	#DIV/0!	#DIV/0!	#DIV/0!	#DIV/0!	0.0373371
44	42	Neu5Ac-α-2,8-Neu5Ac-α-2,3-Gal β-1,4- Glc-β-Sp	49.5	99.666	157.712	139.3	149.985	180.393	116.038	77.1495	#DIV/0!	#DIV/0!	#DIV/0!	#DIV/0!	#DIV/0!	#DIV/0!	#DIV/0!	#DIV/0!	#DIV/0!	#DIV/0!	#DIV/0!	#DIV/0!	#DIV/0!	#DIV/0!	#DIV/0!	#DIV/0!	0.673194
45	43	Neu5Gc-α-2,8-Neu5Ac-α-2,3-Gal-β-1,4- Glc-β-Sp	127.5	181.784	152.947	167.842	176.531	201.555	136.878	108.887	#DIV/0!	#DIV/0!	#DIV/0!	#DIV/0!	#DIV/0!	#DIV/0!	#DIV/0!	#DIV/0!	#DIV/0!	#DIV/0!	#DIV/0!	#DIV/0!	#DIV/0!	#DIV/0!	#DIV/0!	#DIV/0!	0.950993
46	44	GalNAc-α-1,3-(Fuc-α-1,2)-Gal-β-1,4-Glc- β- [Blood A antigen tetrose]-Sp1	118.75	181.784	180.616	178.235	75.3244	78.7486	108.369	8.27204	#DIV/0!	#DIV/0!	#DIV/0!	#DIV/0!	#DIV/0!	#DIV/0!	#DIV/0!	#DIV/0!	#DIV/0!	#DIV/0!	#DIV/0!	#DIV/0!	#DIV/0!	#DIV/0!	#DIV/0!	#DIV/0!	0.0373011
47	45	GlcNAc-β-1,2-Man-α-Sp	347.5	334.605	514.793	272.86	0.663651	0.69382	138.379	0.675269	#DIV/0!	#DIV/0!	#DIV/0!	#DIV/0!	#DIV/0!	#DIV/0!	#DIV/0!	#DIV/0!	#DIV/0!	#DIV/0!	#DIV/0!	#DIV/0!	#DIV/0!	#DIV/0!	#DIV/0!	#DIV/0!	0.000624297
48	46	Neu5Ac-α-2,3-Gal-β-Sp1	1	0.681477	0.614862	0.620488	0.663651	0.69382	0.666886	0.675269	#DIV/0!	#DIV/0!	#DIV/0!	#DIV/0!	#DIV/0!	#DIV/0!	#DIV/0!	#DIV/0!	#DIV/0!	#DIV/0!	#DIV/0!	#DIV/0!	#DIV/0!	#DIV/0!	#DIV/0!	#DIV/0!	0.60587
49	47	Gal-β-1,3 -GalNAc-β-1,3-Gal-β-Sp1	29.75	124.199	90.6921	98.9679	-28.537	77.1875	155.051	-112.263	#DIV/0!	#DIV/0!	#DIV/0!	#DIV/0!	#DIV/0!	#DIV/0!	#DIV/0!	#DIV/0!	#DIV/0!	#DIV/0!	#DIV/0!	#DIV/0!	#DIV/0!	#DIV/0!	#DIV/0!	#DIV/0!	0.346707
50	48	Glc-α-1,2-Gal-α-Sp	152.75	230.51	205.518	173.116	77.8131	99.5632	28.8428	11.8172	#DIV/0!	#DIV/0!	#DIV/0!	#DIV/0!	#DIV/0!	#DIV/0!	#DIV/0!	#DIV/0!	#DIV/0!	#DIV/0!	#DIV/0!	#DIV/0!	#DIV/0!	#DIV/0!	#DIV/0!	#DIV/0!	0.00903338
51	49	Gal-β-1,4-(Fuc-α-1,3)-GlcNAc-β-1,3-Gal- β-Sp1	1	0.681477	118.668	102.07	0.663651	0.69382	143.547	0.675269	#DIV/0!	#DIV/0!	#DIV/0!	#DIV/0!	#DIV/0!	#DIV/0!	#DIV/0!	#DIV/0!	#DIV/0!	#DIV/0!	#DIV/0!	#DIV/0!	#DIV/0!	#DIV/0!	#DIV/0!	#DIV/0!	0.542253
52	50	Neu5Ac-α-2,3-Gal-β-1,4-(Fuc-α-1,3)-Glc- β- [3-Sialyl-3-fucosyllactose/ F-SL]-Sp1	1	0.681477	81.4692	0.620488	0.663651	0.69382	0.666886	0.675269	#DIV/0!	#DIV/0!	#DIV/0!	#DIV/0!	#DIV/0!	#DIV/0!	#DIV/0!	#DIV/0!	#DIV/0!	#DIV/0!	#DIV/0!	#DIV/0!	#DIV/0!	#DIV/0!	#DIV/0!	#DIV/0!	0.389171
53	51	GlcNAc-β-1,4-GlcNAc-β-Sp1	-83.5	-64.0589	43.194	14.4264	-134.058	16.4782	-1.00033	25.829	#DIV/0!	#DIV/0!	#DIV/0!	#DIV/0!	#DIV/0!	#DIV/0!	#DIV/0!	#DIV/0!	#DIV/0!	#DIV/0!	#DIV/0!	#DIV/0!	#DIV/0!	#DIV/0!	#DIV/0!	#DIV/0!	0.983027
54	52	β-D-GlcA-Sp	736.5	1298.04	1336.86	625.452	954.165	1325.37	1392.79	1219.03	#DIV/0!	#DIV/0!	#DIV/0!	#DIV/0!	#DIV/0!	#DIV/0!	#DIV/0!	#DIV/0!	#DIV/0!	#DIV/0!	#DIV/0!	#DIV/0!	#DIV/0!	#DIV/0!	#DIV/0!	#DIV/0!	0.184482
55	53	Gal-β-1,4-(6S)GlNAc-β-Sp	207	261.858	277.149	203.986	206.396	165.303	192.063	267.744	#DIV/0!	#DIV/0!	#DIV/0!	#DIV/0!	#DIV/0!	#DIV/0!	#DIV/0!	#DIV/0!	#DIV/0!	#DIV/0!	#DIV/0!	#DIV/0!	#DIV/0!	#DIV/0!	#DIV/0!	#DIV/0!	0.490103
56	54	GlcNAc-α-1,3-(Glc-α-1,2-Glc-α-1,2)-Gal- α-1,3-Glc-α-Sp	1	175.821	180.001	201.969	111.825	0.69382	217.905	198.191	#DIV/0!	#DIV/0!	#DIV/0!	#DIV/0!	#DIV/0!	#DIV/0!	#DIV/0!	#DIV/0!	#DIV/0!	#DIV/0!	#DIV/0!	#DIV/0!	#DIV/0!	#DIV/0!	#DIV/0!	#DIV/0!	0.908913
57	55	Gal-β-1,3-GalNAc-β-1,4-(Neu5Gc-α-2,3)- Gal-β-1,4-Glc-β-Sp1	142	157.592	171.239	129.682	162.263	180.74	160.886	329.869	#DIV/0!	#DIV/0!	#DIV/0!	#DIV/0!	#DIV/0!	#DIV/0!	#DIV/0!	#DIV/0!	#DIV/0!	#DIV/0!	#DIV/0!	#DIV/0!	#DIV/0!	#DIV/0!	#DIV/0!	#DIV/0!	0.310453
58	56	Sisomicin Sulfate	955.25	1471.99	1811.38	1476.61	1747.06	2003.23	1842.27	2039.48	#DIV/0!	#DIV/0!	#DIV/0!	#DIV/0!	#DIV/0!	#DIV/0!	#DIV/0!	#DIV/0!	#DIV/0!	#DIV/0!	#DIV/0!	#DIV/0!	#DIV/0!	#DIV/0!	#DIV/0!	#DIV/0!	0.0581722
59	57	GalNAc-α-1,3-(Fuc-α-1,2)-Gal-β- [Blood A antigen trisaccharide]-Sp1	112	160.488	148.95	186.147	164.254	60.0154	136.545	208.996	#DIV/0!	#DIV/0!	#DIV/0!	#DIV/0!	#DIV/0!	#DIV/0!	#DIV/0!	#DIV/0!	#DIV/0!	#DIV/0!	#DIV/0!	#DIV/0!	#DIV/0!	#DIV/0!	#DIV/0!	#DIV/0!	0.793949
60	58	Fuc-α-1,2-Gal-β-1,4-GlcNAc-β- [Blood H antigen trisaccharide]-Sp1	148.25	107.333	139.574	14.4264	0.663651	0.69382	113.871	0.675269	#DIV/0!	#DIV/0!	#DIV/0!	#DIV/0!	#DIV/0!	#DIV/0!	#DIV/0!	#DIV/0!	#DIV/0!	#DIV/0!	#DIV/0!	#DIV/0!	#DIV/0!	#DIV/0!	#DIV/0!	#DIV/0!	0.106918
61	59	Gal-α-1,3-(Fuc-α-1,2)-Gal-β- [Blood B antigen trisaccharide]-Sp1	29.25	55.5404	173.698	139.61	59.5627	40.415	142.88	168.648	#DIV/0!	#DIV/0!	#DIV/0!	#DIV/0!	#DIV/0!	#DIV/0!	#DIV/0!	#DIV/0!	#DIV/0!	#DIV/0!	#DIV/0!	#DIV/0!	#DIV/0!	#DIV/0!	#DIV/0!	#DIV/0!	0.842998
62	60	Fuc-α-1,2-Gal-β-1,3-GlcNAc-β-1,3-Gal-β- 1,4-Glc-β- [LNFP I]-Sp1	27.75	133.229	167.396	165.67	112.157	170.506	184.227	165.61	#DIV/0!	#DIV/0!	#DIV/0!	#DIV/0!	#DIV/0!	#DIV/0!	#DIV/0!	#DIV/0!	#DIV/0!	#DIV/0!	#DIV/0!	#DIV/0!	#DIV/0!	#DIV/0!	#DIV/0!	#DIV/0!	0.154439
63	61	Fuc-α-1,2-Gal-β-1,4-Glc-β- [Blood H antigen trisaccharide]-Sp1	146.25	217.05	188.455	210.966	164.751	192.362	175.891	165.441	#DIV/0!	#DIV/0!	#DIV/0!	#DIV/0!	#DIV/0!	#DIV/0!	#DIV/0!	#DIV/0!	#DIV/0!	#DIV/0!	#DIV/0!	#DIV/0!	#DIV/0!	#DIV/0!	#DIV/0!	#DIV/0!	0.316034
64	62	Gal-α-1,3-(Fuc-α-1,2)-Gal-β-1,4-Glc-β- [Blood B antigen tetrasaccharide]-Sp1	110.75	127.096	163.707	166.756	131.403	161.14	168.055	144.508	#DIV/0!	#DIV/0!	#DIV/0!	#DIV/0!	#DIV/0!	#DIV/0!	#DIV/0!	#DIV/0!	#DIV/0!	#DIV/0!	#DIV/0!	#DIV/0!	#DIV/0!	#DIV/0!	#DIV/0!	#DIV/0!	0.502839
65	63	(Fuc-α-1,2)-Gal-β-1,4-(Fuc-α-1,3)- GlcNAc-β- [ Lewis Y]-Sp1	221.75	298.317	377.064	376.792	342.942	360.96	446.814	254.07	#DIV/0!	#DIV/0!	#DIV/0!	#DIV/0!	#DIV/0!	#DIV/0!	#DIV/0!	#DIV/0!	#DIV/0!	#DIV/0!	#DIV/0!	#DIV/0!	#DIV/0!	#DIV/0!	#DIV/0!	#DIV/0!	0.583612
66	64	(Fuc-α-1,2)-Gal-β-1,3-(Fuc-α-1,4)- GlcNAc-β- [ Lewis B]-Sp1	32	89.7846	114.979	123.477	73.0017	177.445	130.209	1.0129	#DIV/0!	#DIV/0!	#DIV/0!	#DIV/0!	#DIV/0!	#DIV/0!	#DIV/0!	#DIV/0!	#DIV/0!	#DIV/0!	#DIV/0!	#DIV/0!	#DIV/0!	#DIV/0!	#DIV/0!	#DIV/0!	0.913085
67	65	Gal-β-1,3-(Fuc-α-1,4)-GlcNAc-β-1,3-Gal- β-1,4-(Fuc-α-1,4)-Glc-β- [Lewis A]-Sp1	155.5	201.036	166.935	189.869	94.7362	77.5344	137.712	0.675269	#DIV/0!	#DIV/0!	#DIV/0!	#DIV/0!	#DIV/0!	#DIV/0!	#DIV/0!	#DIV/0!	#DIV/0!	#DIV/0!	#DIV/0!	#DIV/0!	#DIV/0!	#DIV/0!	#DIV/0!	#DIV/0!	0.0655284
68	66	Gal-β-1,3-GalNAc-β-Sp1	184.25	289.287	228.114	248.971	213.364	193.229	191.23	174.726	#DIV/0!	#DIV/0!	#DIV/0!	#DIV/0!	#DIV/0!	#DIV/0!	#DIV/0!	#DIV/0!	#DIV/0!	#DIV/0!	#DIV/0!	#DIV/0!	#DIV/0!	#DIV/0!	#DIV/0!	#DIV/0!	0.202885
69	67	Gal-β-1,3-(Neu5Ac-α-2,6)-GalNAc-β-Sp	878.25	801.417	650.524	795.466	669.624	584.023	592.361	399.421	#DIV/0!	#DIV/0!	#DIV/0!	#DIV/0!	#DIV/0!	#DIV/0!	#DIV/0!	#DIV/0!	#DIV/0!	#DIV/0!	#DIV/0!	#DIV/0!	#DIV/0!	#DIV/0!	#DIV/0!	#DIV/0!	0.0499399
70	68	Neu5Ac-α-2,6-Gal-β-1,3-GalNAc-β-Sp	35.5	90.8068	132.195	153.726	124.103	160.099	85.6948	88.629	#DIV/0!	#DIV/0!	#DIV/0!	#DIV/0!	#DIV/0!	#DIV/0!	#DIV/0!	#DIV/0!	#DIV/0!	#DIV/0!	#DIV/0!	#DIV/0!	#DIV/0!	#DIV/0!	#DIV/0!	#DIV/0!	0.787469
71	69	Neu5Ac-α-2,6-Gal-β-1,3-(Neu5Ac-α- 2,6)-GalNAc-β-Sp	278.25	345.679	311.735	318	276.411	294.527	364.12	244.447	#DIV/0!	#DIV/0!	#DIV/0!	#DIV/0!	#DIV/0!	#DIV/0!	#DIV/0!	#DIV/0!	#DIV/0!	#DIV/0!	#DIV/0!	#DIV/0!	#DIV/0!	#DIV/0!	#DIV/0!	#DIV/0!	0.555029
72	70	Neu5Ac-α-2,3-Gal-β-1,3-(Neu5Ac-α- 2,6)-GalNAc-β-Sp	140.25	174.288	207.362	194.058	189.638	214.564	248.915	243.266	#DIV/0!	#DIV/0!	#DIV/0!	#DIV/0!	#DIV/0!	#DIV/0!	#DIV/0!	#DIV/0!	#DIV/0!	#DIV/0!	#DIV/0!	#DIV/0!	#DIV/0!	#DIV/0!	#DIV/0!	#DIV/0!	0.000343082
73	71	Neu5Ac-α-2,6-(Neu5Ac-α-2,3)-Gal-β- 1,3-GalNAc-β-Sp	112.5	171.732	154.638	147.986	-27.8734	31.9157	109.203	71.2409	#DIV/0!	#DIV/0!	#DIV/0!	#DIV/0!	#DIV/0!	#DIV/0!	#DIV/0!	#DIV/0!	#DIV/0!	#DIV/0!	#DIV/0!	#DIV/0!	#DIV/0!	#DIV/0!	#DIV/0!	#DIV/0!	0.0239158
74	72	GalNAc-β-1,4-(Neu5Ac-α-2,3)-Gal-β-1,4- Glc-β- [GM2]-Sp	193.5	105.288	128.967	129.217	81.2973	163.395	190.229	185.361	#DIV/0!	#DIV/0!	#DIV/0!	#DIV/0!	#DIV/0!	#DIV/0!	#DIV/0!	#DIV/0!	#DIV/0!	#DIV/0!	#DIV/0!	#DIV/0!	#DIV/0!	#DIV/0!	#DIV/0!	#DIV/0!	0.735451
75	73	GalNAc-β-1,4-(Neu5Ac-α-2,8-Neu5Ac-α- 2,3)-Gal-β-1,4-Glc-β- [GD2]-Sp	1	0.681477	47.0369	35.2127	119.125	113.613	27.8425	25.6602	#DIV/0!	#DIV/0!	#DIV/0!	#DIV/0!	#DIV/0!	#DIV/0!	#DIV/0!	#DIV/0!	#DIV/0!	#DIV/0!	#DIV/0!	#DIV/0!	#DIV/0!	#DIV/0!	#DIV/0!	#DIV/0!	0.270876
76	74	Gal-α-1,4-Gal-β-1,4-GlcNAc-β-Sp1	472.75	270.376	249.173	242.766	252.022	277.875	306.768	243.941	#DIV/0!	#DIV/0!	#DIV/0!	#DIV/0!	#DIV/0!	#DIV/0!	#DIV/0!	#DIV/0!	#DIV/0!	#DIV/0!	#DIV/0!	#DIV/0!	#DIV/0!	#DIV/0!	#DIV/0!	#DIV/0!	0.577549
77	75	β-D-Rha-Sp	378.5	177.184	327.568	292.56	345.099	312.046	277.425	287.665	#DIV/0!	#DIV/0!	#DIV/0!	#DIV/0!	#DIV/0!	#DIV/0!	#DIV/0!	#DIV/0!	#DIV/0!	#DIV/0!	#DIV/0!	#DIV/0!	#DIV/0!	#DIV/0!	#DIV/0!	#DIV/0!	0.800859
78	76	Glc-α-1,4-Glc-β-Sp1	344.25	231.021	308.353	281.857	282.881	296.435	272.756	219.969	#DIV/0!	#DIV/0!	#DIV/0!	#DIV/0!	#DIV/0!	#DIV/0!	#DIV/0!	#DIV/0!	#DIV/0!	#DIV/0!	#DIV/0!	#DIV/0!	#DIV/0!	#DIV/0!	#DIV/0!	#DIV/0!	0.495855
79	77	Glc-α-1,6-Glc-α-1,4-Glc-β-Sp1	214.25	170.029	154.484	177.149	115.807	166.69	174.724	20.2581	#DIV/0!	#DIV/0!	#DIV/0!	#DIV/0!	#DIV/0!	#DIV/0!	#DIV/0!	#DIV/0!	#DIV/0!	#DIV/0!	#DIV/0!	#DIV/0!	#DIV/0!	#DIV/0!	#DIV/0!	#DIV/0!	0.245059
80	78	Maltotriose-β-Sp1	152.25	194.732	188.916	196.385	166.577	154.375	179.392	158.013	#DIV/0!	#DIV/0!	#DIV/0!	#DIV/0!	#DIV/0!	#DIV/0!	#DIV/0!	#DIV/0!	#DIV/0!	#DIV/0!	#DIV/0!	#DIV/0!	#DIV/0!	#DIV/0!	#DIV/0!	#DIV/0!	0.250508
81	79	Glc-α-1,6-Glc-α-1,6-Glc-β-Sp1	166	195.073	181.999	196.54	178.356	69.2086	177.392	133.534	#DIV/0!	#DIV/0!	#DIV/0!	#DIV/0!	#DIV/0!	#DIV/0!	#DIV/0!	#DIV/0!	#DIV/0!	#DIV/0!	#DIV/0!	#DIV/0!	#DIV/0!	#DIV/0!	#DIV/0!	#DIV/0!	0.244225
82	80	Maltotetraose-β-Sp1	189.75	272.421	199.676	184.13	142.187	143.1	160.553	153.455	#DIV/0!	#DIV/0!	#DIV/0!	#DIV/0!	#DIV/0!	#DIV/0!	#DIV/0!	#DIV/0!	#DIV/0!	#DIV/0!	#DIV/0!	#DIV/0!	#DIV/0!	#DIV/0!	#DIV/0!	#DIV/0!	0.0735719
83	81	GlcNAc-α-1,4-GlcA-β-1,4-GlcNAc-α1,4- GlcA-β-Sp	1	80.5847	81.9303	155.432	50.9352	3.81601	76.1917	176.583	#DIV/0!	#DIV/0!	#DIV/0!	#DIV/0!	#DIV/0!	#DIV/0!	#DIV/0!	#DIV/0!	#DIV/0!	#DIV/0!	#DIV/0!	#DIV/0!	#DIV/0!	#DIV/0!	#DIV/0!	#DIV/0!	0.92283
84	82	Maltohexaose-β-Sp1	76.5	91.4883	184.305	178.08	121.614	58.8013	211.903	164.259	#DIV/0!	#DIV/0!	#DIV/0!	#DIV/0!	#DIV/0!	#DIV/0!	#DIV/0!	#DIV/0!	#DIV/0!	#DIV/0!	#DIV/0!	#DIV/0!	#DIV/0!	#DIV/0!	#DIV/0!	#DIV/0!	0.739932
85	83	Maltoheptaose-β-Sp1	202	215.688	242.563	223.066	158.115	-11.1011	105.535	174.388	#DIV/0!	#DIV/0!	#DIV/0!	#DIV/0!	#DIV/0!	#DIV/0!	#DIV/0!	#DIV/0!	#DIV/0!	#DIV/0!	#DIV/0!	#DIV/0!	#DIV/0!	#DIV/0!	#DIV/0!	#DIV/0!	0.0777399
86	84	Acarbose-β-Sp1	4.5	151.288	196.756	116.186	52.4285	0.69382	144.881	97.2387	#DIV/0!	#DIV/0!	#DIV/0!	#DIV/0!	#DIV/0!	#DIV/0!	#DIV/0!	#DIV/0!	#DIV/0!	#DIV/0!	#DIV/0!	#DIV/0!	#DIV/0!	#DIV/0!	#DIV/0!	#DIV/0!	0.371104
87	85	D-pentamannuronic acid-β-Sp1	13.75	49.2367	52.8781	83.9211	147.497	76.8406	127.542	128.132	#DIV/0!	#DIV/0!	#DIV/0!	#DIV/0!	#DIV/0!	#DIV/0!	#DIV/0!	#DIV/0!	#DIV/0!	#DIV/0!	#DIV/0!	#DIV/0!	#DIV/0!	#DIV/0!	#DIV/0!	#DIV/0!	0.057711
88	86	L-pentaguluronic acid-β-Sp1	1	0.681477	31.5117	13.6507	0.663651	0.69382	0.666886	3.20753	#DIV/0!	#DIV/0!	#DIV/0!	#DIV/0!	#DIV/0!	#DIV/0!	#DIV/0!	#DIV/0!	#DIV/0!	#DIV/0!	#DIV/0!	#DIV/0!	#DIV/0!	#DIV/0!	#DIV/0!	#DIV/0!	0.245903
89	87	D-cellose-β-Sp1	282.75	214.154	191.529	186.457	200.091	207.799	206.401	185.699	#DIV/0!	#DIV/0!	#DIV/0!	#DIV/0!	#DIV/0!	#DIV/0!	#DIV/0!	#DIV/0!	#DIV/0!	#DIV/0!	#DIV/0!	#DIV/0!	#DIV/0!	#DIV/0!	#DIV/0!	#DIV/0!	0.453142
90	88	Gal-α-1,3-Gal-β-Sp1	174.25	249.761	243.485	237.182	281.72	262.091	265.254	252.044	#DIV/0!	#DIV/0!	#DIV/0!	#DIV/0!	#DIV/0!	#DIV/0!	#DIV/0!	#DIV/0!	#DIV/0!	#DIV/0!	#DIV/0!	#DIV/0!	#DIV/0!	#DIV/0!	#DIV/0!	#DIV/0!	0.185861
91	89	β-1,4-Xylotetrose-Sp1	1	129.481	114.979	129.837	6.4706	86.3806	156.718	65.6699	#DIV/0!	#DIV/0!	#DIV/0!	#DIV/0!	#DIV/0!	#DIV/0!	#DIV/0!	#DIV/0!	#DIV/0!	#DIV/0!	#DIV/0!	#DIV/0!	#DIV/0!	#DIV/0!	#DIV/0!	#DIV/0!	0.574192
92	90	Chitin-trisaccharide-Sp1	1	0.681477	0.614862	0.620488	0.663651	0.69382	0.666886	0.675269	#DIV/0!	#DIV/0!	#DIV/0!	#DIV/0!	#DIV/0!	#DIV/0!	#DIV/0!	#DIV/0!	#DIV/0!	#DIV/0!	#DIV/0!	#DIV/0!	#DIV/0!	#DIV/0!	#DIV/0!	#DIV/0!	0.60587
93	91	KDN-α-2,8-Neu5Ac-α-2,3-Gal-β-1,4-Glc- β-Sp	140.75	129.992	153.254	178.546	151.478	131.826	163.054	132.69	#DIV/0!	#DIV/0!	#DIV/0!	#DIV/0!	#DIV/0!	#DIV/0!	#DIV/0!	#DIV/0!	#DIV/0!	#DIV/0!	#DIV/0!	#DIV/0!	#DIV/0!	#DIV/0!	#DIV/0!	#DIV/0!	0.692409
94	92	Neu5Ac-α-2,8-Neu5Gc-α-2,3-Gal-β-1,4- Glc-β-Sp	292	417.234	364.613	350.421	242.731	242.143	246.748	211.528	#DIV/0!	#DIV/0!	#DIV/0!	#DIV/0!	#DIV/0!	#DIV/0!	#DIV/0!	#DIV/0!	#DIV/0!	#DIV/0!	#DIV/0!	#DIV/0!	#DIV/0!	#DIV/0!	#DIV/0!	#DIV/0!	0.0199325
95	93	Neu5Ac-α-2,8-Neu5Ac-α-2,8-Neu5Ac-α- 2,3-Gal-β-1,4-Glc-β-Sp3	174	163.725	152.947	174.512	108.009	0.69382	51.8504	139.105	#DIV/0!	#DIV/0!	#DIV/0!	#DIV/0!	#DIV/0!	#DIV/0!	#DIV/0!	#DIV/0!	#DIV/0!	#DIV/0!	#DIV/0!	#DIV/0!	#DIV/0!	#DIV/0!	#DIV/0!	#DIV/0!	0.0445303
96	94	Neu5Ac-α-2,8-Neu5Ac-α-2,6-Gal-β-1,4- Glc-Sp5	173.25	140.725	148.643	133.715	56.4104	86.901	78.0256	0.675269	#DIV/0!	#DIV/0!	#DIV/0!	#DIV/0!	#DIV/0!	#DIV/0!	#DIV/0!	#DIV/0!	#DIV/0!	#DIV/0!	#DIV/0!	#DIV/0!	#DIV/0!	#DIV/0!	#DIV/0!	#DIV/0!	0.0154047
97	95	Gal-β-1,3-GalNAc-β-1,4-(Neu5Ac-α-2,3)- Gal-β-1,4-Glc-β-Sp1	173.5	156.399	127.123	85.4723	83.2883	107.369	123.707	102.978	#DIV/0!	#DIV/0!	#DIV/0!	#DIV/0!	#DIV/0!	#DIV/0!	#DIV/0!	#DIV/0!	#DIV/0!	#DIV/0!	#DIV/0!	#DIV/0!	#DIV/0!	#DIV/0!	#DIV/0!	#DIV/0!	0.284287
98	96	Gentamicin Sulfate	1537.25	1663.32	1485.2	1448.69	1441.62	1522.94	1512.5	1230.68	#DIV/0!	#DIV/0!	#DIV/0!	#DIV/0!	#DIV/0!	#DIV/0!	#DIV/0!	#DIV/0!	#DIV/0!	#DIV/0!	#DIV/0!	#DIV/0!	#DIV/0!	#DIV/0!	#DIV/0!	#DIV/0!	0.129146
99	97	Kanamycin sulfate	571.5	406.672	307.892	324.826	510.846	417.159	389.461	489.063	#DIV/0!	#DIV/0!	#DIV/0!	#DIV/0!	#DIV/0!	#DIV/0!	#DIV/0!	#DIV/0!	#DIV/0!	#DIV/0!	#DIV/0!	#DIV/0!	#DIV/0!	#DIV/0!	#DIV/0!	#DIV/0!	0.384724
100	98	Geneticin Disulfate Salt (G418)	1135.75	1173.16	951.806	982.233	605.748	559.913	729.24	539.709	#DIV/0!	#DIV/0!	#DIV/0!	#DIV/0!	#DIV/0!	#DIV/0!	#DIV/0!	#DIV/0!	#DIV/0!	#DIV/0!	#DIV/0!	#DIV/0!	#DIV/0!	#DIV/0!	#DIV/0!	#DIV/0!	0.0125939
101	99	Neomycin trisulfate	2346.25	2130.64	1757.58	1782.97	1389.35	1404.12	1462.48	1078.4	#DIV/0!	#DIV/0!	#DIV/0!	#DIV/0!	#DIV/0!	#DIV/0!	#DIV/0!	#DIV/0!	#DIV/0!	#DIV/0!	#DIV/0!	#DIV/0!	#DIV/0!	#DIV/0!	#DIV/0!	#DIV/0!	0.016502
102	100	SGP	1	19.0814	44.7312	0.620488	51.9307	118.99	170.556	146.196	#DIV/0!	#DIV/0!	#DIV/0!	#DIV/0!	#DIV/0!	#DIV/0!	#DIV/0!	#DIV/0!	#DIV/0!	#DIV/0!	#DIV/0!	#DIV/0!	#DIV/0!	#DIV/0!	#DIV/0!	#DIV/0!	0.0141397
