# Supplementary material for: Alterations in the glycome after HDAC inhibition impact oncogenic potential in epigenetically plastic SW13 cells
Source: BMC Cancer. 2019 Jan 16;19:79. doi: 10.1186/s12885-018-5129-4 (PMC6335691; doi:10.1186/s12885-018-5129-4)
Supplement: Supplementary file 1 — Table S1. Table S2. Table S3. Table S4. (ZIP 16600 kb) [file 12885_2018_5129_MOESM1_ESM.zip › Supplemental Table 3 - Microarray Results.xlsx]

## Sheet: Normalized Data
	P-value (Detected)						Normalized Intensity						Normalized Intensity_Group		CV						CV_Group		log2 (Ratio)	P-value (Differentially expressed)	Annotation
ID	C1	C2	C3	H241	H242	H243	C1	C2	C3	H241	H242	H243	C	H24	C1	C2	C3	H241	H242	H243	C	H24	H24/C	H24/C	Gene_Symbol	Description	Group	Entrez_gene	RefSeq	Protein_accession.version	Ensembl_gene	Ensembl_transcript	Ensembl_protein
PH_hs_0000002	0.053309	0.0886701	0.267287	0.0763846	0.0825399	0.0528838	186.446	146.738	139.417	177.04	159.017	179.414	170.678	168.644	0.309	0.425621	0.898308	0.347572	0.395784	0.316632	0.155158	0.0942166	-0.1166	0.683708	CEACAM4	Homo sapiens carcinoembryonic antigen-related cell adhesion molecule 4 (CEACAM4)	1	1089	NM_001817	NP_001808.2	ENSG00000105352	"ENST00000221954,ENST00000600925,ENST00000472081"	"ENSP00000221954,ENSP00000473018"
PH_hs_0000003	0.983777	0.864098	0.799167	0.684236	0.226736	0.366057	28.2495	40.0193	50.7703	68.7926	112.521	88.5713	42.9905	88.2967	0.676786	0.729386	0.692313	0.499673	0.449781	0.413747	0.232694	0.182373	0.895102	0.128548	LTA	Homo sapiens lymphotoxin alpha (LTA)	1	4049	"NM_000595,NM_001159740"	"NP_000586.2,NP_001153212.1"	ENSG00000223919	"ENST00000432632,ENST00000487391,ENST00000441939,ENST00000464821"	"ENSP00000416337,ENSP00000387924"
PH_hs_0000004	3.36767e-06	3.69973e-06	2.7512e-06	3.19829e-06	4.35964e-06	4.06461e-06	2469	2259.76	2503.86	2548.36	2156.5	2279.01	2612.03	2284.87	0.190173	0.243001	0.264658	0.211559	0.233216	0.190936	0.0624328	0.0747636	-0.0367107	0.809921	ACAT1	Homo sapiens acetyl-CoA acetyltransferase 1 (ACAT1)	1	38	NM_000019	NP_000010.1	ENSG00000075239	"ENST00000265838,ENST00000524833,ENST00000299355,ENST00000531813,ENST00000531853,ENST00000527942,ENST00000526119,ENST00000528370,ENST00000534773,ENST00000532792,ENST00000533610,ENST00000533597"	"ENSP00000265838,ENSP00000299355,ENSP00000435965,ENSP00000433568,ENSP00000436096"
PH_hs_0000005	0.821447	0.990281	0.948584	0.607392	0.718766	0.723108	50.849	21.3437	34.6527	75.8742	56.7255	54.5054	38.5868	61.2141	0.516649	0.976653	0.820952	0.479663	0.596756	0.508788	0.290218	0.175439	0.568094	0.260216	PTN	Homo sapiens pleiotrophin (PTN)	1	5764	NM_002825	NP_002816.1	ENSG00000105894	"ENST00000348225,ENST00000393083"	"ENSP00000341170,ENSP00000376798"
PH_hs_0000006	0.00277333	0.00883548	0.00854813	0.00717558	0.00483084	0.00697237	379.673	271.242	274.804	316.648	326.404	300.915	334.32	308.833	0.250621	0.348126	0.372321	0.291185	0.316254	0.268727	0.134237	0.0730493	-0.136684	0.487397	PTAFR	Homo sapiens platelet-activating factor receptor (PTAFR)	1	5724	"NM_001164723,NM_001164722,NM_001164721,NM_000952"	"NP_001158195.1,NP_001158194.1,NP_001158193.1,NP_000943.1"	ENSG00000169403	"ENST00000373857,ENST00000305392,ENST00000539896"	"ENSP00000362965,ENSP00000301974,ENSP00000442658"
PH_hs_0000007	2.4225e-05	2.05096e-05	2.33751e-05	1.92689e-05	7.16923e-06	7.18639e-06	1201.17	1202.36	1119.36	1302	1765	1805.49	1272.28	1594.11	0.203158	0.257879	0.283724	0.224029	0.237053	0.194633	0.0597295	0.109434	0.403988	0.0507781	PIGA	"Homo sapiens phosphatidylinositol glycan anchor biosynthesis, class A (PIGA)"	1	5277	"NM_002641,NR_033836,NR_033835,NM_020473"	"NP_002632.1,-,-,NP_065206.3"	ENSG00000165195	"ENST00000333590,ENST00000482148,ENST00000475746,ENST00000463173,ENST00000474662,ENST00000542278"	"ENSP00000369820,ENSP00000442653"
PH_hs_0000008	2.00908e-06	1.77875e-06	1.10992e-06	3.24054e-05	2.46018e-06	2.85771e-06	3224.96	3317.16	4412.18	2952.01	2830.7	2688.93	3956.1	2771.62	0.187167	0.237378	0.257659	0.240178	0.229025	0.188753	0.110385	0.0612304	-0.325918	0.0798879	PRPS1	Homo sapiens phosphoribosyl pyrophosphate synthetase 1 (PRPS1)	1	5631	"NM_001204402,NM_002764"	"NP_001191331.1,NP_002755.1"	ENSG00000147224	"ENST00000372435,ENST00000372419,ENST00000372418,ENST00000372428"	"ENSP00000361512,ENSP00000361496,ENSP00000361495,ENSP00000361505"
PH_hs_0000009	7.92602e-07	7.62176e-07	7.78202e-07	8.79945e-07	7.25957e-07	8.61016e-07	6521.1	6516.93	6102.1	5906.05	7042.33	6054.64	6912.38	6217.11	0.182096	0.231331	0.255068	0.203793	0.220786	0.181844	0.0541253	0.0772833	0.0217382	0.872323	PTPN12	"Homo sapiens protein tyrosine phosphatase, non-receptor type 12 (PTPN12)"	1	5782	"NM_001131009,NM_001131008,NM_002835"	"NP_001124481.1,NP_001124480.1,NP_002826.3"	ENSG00000127947	"ENST00000248594,ENST00000460731,ENST00000523952,ENST00000433369,ENST00000415482,ENST00000435495,ENST00000418110,ENST00000522115,ENST00000440186,ENST00000447995,ENST00000481154,ENST00000494248,ENST00000464313,ENST00000407343,ENST00000520947,ENST00000519553"	"ENSP00000248594,ENSP00000428735,ENSP00000404050,ENSP00000392429,ENSP00000397991,ENSP00000392526,ENSP00000430726,ENSP00000413449,ENSP00000397364,ENSP00000385079"
PH_hs_0000010	3.95086e-07	3.96516e-07	3.88965e-07	4.32006e-07	4.16013e-07	4.17898e-07	21494.4	20561.9	20741.7	16790.5	18130.8	18425.1	22679.3	17453	0.178558	0.226975	0.250224	0.199862	0.217308	0.178027	0.047932	0.057793	-0.19061	0.143928	SDHB	"Homo sapiens succinate dehydrogenase complex, subunit B, iron sulfur (Ip)"	1	6390	NM_003000	NP_002991.2	ENSG00000117118	"ENST00000375499,ENST00000485092,ENST00000475049,ENST00000485515,ENST00000491274,ENST00000475506,ENST00000463045,ENST00000466613"	"ENSP00000364649,ENSP00000480482,ENSP00000481376"
PH_hs_0000011	0.000113918	0.000238564	0.000249406	0.000976848	0.000181019	0.000244453	790.985	625.191	606.02	720.299	690.935	652.93	730.308	675.321	0.215482	0.284971	0.31067	0.280387	0.267673	0.223596	0.106196	0.0696558	-0.0930521	0.537133	IL1RL1	Homo sapiens interleukin 1 receptor-like 1 (IL1RL1)	1	9173	NM_003856	NP_003847.2	ENSG00000115602	"ENST00000233954,ENST00000473175,ENST00000447231,ENST00000311734,ENST00000463990,ENST00000409584,ENST00000482701,ENST00000427077,ENST00000404917"	"ENSP00000233954,ENSP00000409437,ENSP00000310371,ENSP00000386618,ENSP00000391120,ENSP00000384822"
PH_hs_0000012	0.00131155	0.00425274	0.00516986	0.00411541	0.00268101	0.00243789	448.601	321.933	307.845	358.126	372.901	383.809	389.452	364.734	0.24076	0.331777	0.361044	0.2819	0.305463	0.251614	0.138248	0.0682202	-0.103252	0.611899	IL2RG	"Homo sapiens interleukin 2 receptor, gamma (IL2RG)"	1	3561	NM_000206	NP_000197.1	ENSG00000147168	"ENST00000276110,ENST00000374202,ENST00000512747,ENST00000482750,ENST00000464642,ENST00000487883,ENST00000473378,ENST00000374188,ENST00000456850"	"ENSP00000363318,ENSP00000421262,ENSP00000425233,ENSP00000423966,ENSP00000423601,ENSP00000363303,ENSP00000388967"
PH_hs_0000013	7.59581e-06	6.1399e-06	7.40717e-06	1.35844e-05	1.79954e-05	2.05565e-05	1761.64	1823.99	1636.74	1453.75	1288.88	1263.84	1886.04	1310.77	0.195215	0.247131	0.272986	0.221425	0.244687	0.202059	0.0634872	0.0734572	-0.410021	0.00464263	RBL1	Homo sapiens retinoblastoma-like 1 (RBL1)	1	5933	NM_002895	NP_002886.2	ENSG00000080839	"ENST00000373664,ENST00000344359,ENST00000525052,ENST00000527999"	"ENSP00000362768,ENSP00000343646,ENSP00000434711,ENSP00000437240"
PH_hs_0000014	0.0340448	0.0304341	0.08191	0.0299451	0.0469574	0.0285083	210.176	199.207	155.534	226.611	186.915	212.344	204.018	204.762	0.297054	0.383123	0.444716	0.320824	0.374376	0.299002	0.125557	0.101982	-0.049922	0.832167	AMT	Homo sapiens aminomethyltransferase (AMT)	1	275	"NM_001164712,NM_001164711,NM_001164710,NM_000481,NR_028435"	"NP_001158184.1,NP_001158183.1,NP_001158182.1,NP_000472.2,-"	ENSG00000145020	"ENST00000465925,ENST00000427987,ENST00000458307,ENST00000476226,ENST00000273588,ENST00000476127,ENST00000495436,ENST00000399379,ENST00000473163,ENST00000430521,ENST00000491800,ENST00000487589,ENST00000461210,ENST00000478594,ENST00000480957,ENST00000493046,ENST00000485108,ENST00000476828,ENST00000462048,ENST00000498571,ENST00000395338,ENST00000538581"	"ENSP00000403821,ENSP00000415619,ENSP00000273588,ENSP00000399943,ENSP00000388068,ENSP00000378747,ENSP00000443200"
PH_hs_0000015	0.567682	0.46624	0.703294	0.494415	0.349622	0.366177	73.4486	73.8135	58.829	87.0024	92.9927	88.5713	74.4289	87.8653	0.440823	0.557125	0.649703	0.453337	0.48506	0.414154	0.145271	0.101875	0.130121	0.670539	HGFAC	Homo sapiens HGF activator (HGFAC)	1	3083	NM_001528	NP_001519.1	ENSG00000109758	"ENST00000382774,ENST00000511533,ENST00000509689,ENST00000506132"	"ENSP00000372224,ENSP00000421801"
PH_hs_0000016	0.821345	0.671452	0.625254	0.396236	0.427379	0.84151	50.849	56.0271	65.2761	98.1307	83.6934	44.2857	62.172	73.975	0.516896	0.627372	0.623023	0.43205	0.506249	0.559305	0.153892	0.237679	0.119783	0.802343	FGL1	Homo sapiens fibrinogen-like 1 (FGL1)	1	2267	"NM_201553,NM_201552,NM_147203,NM_004467"	"NP_963847.1,NP_963846.1,NP_671736.2,NP_004458.3"	ENSG00000104760	"ENST00000398056,ENST00000522444,ENST00000518650,ENST00000522636,ENST00000523097,ENST00000518769,ENST00000519055,ENST00000427924,ENST00000381841,ENST00000398054,ENST00000381840"	"ENSP00000381133,ENSP00000429757,ENSP00000428430,ENSP00000401952,ENSP00000371263,ENSP00000381131,ENSP00000371262"
PH_hs_0000017	0.888509	0.999628	0.985248	0.962806	0.997114	0.994856	38.4193	12.4505	26.5939	37.4313	18.5985	20.4395	27.9757	25.018	0.744275	1.26648	0.927101	0.653398	0.999261	0.80199	0.367826	0.311347	-0.170875	0.822041	DPEP1	Homo sapiens dipeptidase 1 (renal)	1	1800	"NM_001128141,NM_004413"	"NP_001121613.1,NP_004404.1"	ENSG00000015413	"ENST00000570029,ENST00000565249,ENST00000564281,ENST00000568281,ENST00000393092,ENST00000561484,ENST00000261615,ENST00000564645,ENST00000421184"	"ENSP00000455916,ENSP00000455142,ENSP00000376807,ENSP00000261615,ENSP00000397313"
PH_hs_0000018	5.35064e-05	8.75818e-05	0.000147397	2.68555e-05	1.41259e-05	1.23167e-05	961.611	801.276	686.607	1181.61	1392.1	1489.81	884.625	1329.44	0.209201	0.272899	0.304	0.226623	0.242604	0.198333	0.111819	0.0885175	0.645748	0.00155307	PREPL	Homo sapiens prolyl endopeptidase-like (PREPL)	1	9581	"NM_001171617,NM_001171613,NM_001171606,NM_001171603,NM_001042386,NM_001042385,NM_006036"	"NP_001165088.1,NP_001165084.1,NP_001165077.1,NP_001165074.1,NP_001035845.1,NP_001035844.1,NP_006027.2"	ENSG00000138078	"ENST00000425263,ENST00000426481,ENST00000409411,ENST00000409957,ENST00000409936,ENST00000444696,ENST00000260648,ENST00000409272,ENST00000410081,ENST00000378520,ENST00000378511,ENST00000420756,ENST00000540817,ENST00000438314,ENST00000477410,ENST00000541738"	"ENSP00000391456,ENSP00000409480,ENSP00000387095,ENSP00000387241,ENSP00000386543,ENSP00000390618,ENSP00000260648,ENSP00000386909,ENSP00000386509,ENSP00000367781,ENSP00000367772,ENSP00000395692,ENSP00000395034,ENSP00000439626"
PH_hs_0000019	0.012765	0.0139787	0.0164099	0.00162195	0.00616061	0.0130466	267.805	242.784	236.122	439.059	308.736	258.901	269.672	329.355	0.275638	0.35985	0.388914	0.268373	0.321089	0.280922	0.0865009	0.163603	0.232165	0.382074	FGF9	Homo sapiens fibroblast growth factor 9 (FGF9)	1	2254	NM_002010	NP_002001.1	ENSG00000102678	"ENST00000382353,ENST00000461657,ENST00000478546"	ENSP00000371790
PH_hs_0000021	0.0522531	0.030417	0.117583	0.0207243	0.0329326	0.0233314	187.576	199.207	139.417	247.856	205.514	223.699	190.035	221.513	0.308561	0.383071	0.462053	0.312166	0.362845	0.29398	0.137726	0.0994877	0.165811	0.51935	CCKAR	Homo sapiens cholecystokinin A receptor (CCKAR)	1	886	NM_000730	NP_000721.1	ENSG00000163394	ENST00000295589	ENSP00000295589
PH_hs_0000022	0.0857388	0.164467	0.209751	0.091777	0.0329334	0.0188551	162.717	119.169	114.435	167.935	205.514	236.19	143.129	199.452	0.323837	0.459787	0.496738	0.353919	0.362847	0.288954	0.152857	0.130431	0.401124	0.203134	CREB5	Homo sapiens cAMP responsive element binding protein 5 (CREB5)	1	9586	"NM_001011666,NM_004904,NM_182899,NM_182898"	"NP_001011666.1,NP_004895.2,NP_878902.2,NP_878901.2"	ENSG00000146592	"ENST00000396299,ENST00000469531,ENST00000478078,ENST00000482692,ENST00000424599,ENST00000357727,ENST00000396300,ENST00000409603,ENST00000461921,ENST00000426500,ENST00000396298,ENST00000468391,ENST00000484383,ENST00000468813,ENST00000498316"	"ENSP00000379593,ENSP00000394088,ENSP00000350359,ENSP00000379594,ENSP00000387197,ENSP00000394979,ENSP00000379592,ENSP00000440429"
PH_hs_0000023	1.92354e-05	5.10273e-06	4.6572e-06	1.10945e-05	7.58883e-06	1.24247e-05	2127.75	1965.39	1966.34	1554.92	1727.8	1489.81	2188.36	1561.4	0.206856	0.245598	0.268987	0.219959	0.237504	0.198426	0.0608912	0.0727011	-0.355271	0.00521249	MAP2	Homo sapiens microtubule-associated protein 2 (MAP2)	1	4133	"NM_001039538,NM_002374,NM_031845,NM_031847"	"NP_001034627.1,NP_002365.3,NP_114033.2,NP_114035.2"	ENSG00000078018	"ENST00000199940,ENST00000392193,ENST00000360351,ENST00000361559,ENST00000445941,ENST00000392194,ENST00000447185,ENST00000452717,ENST00000471619,ENST00000482864,ENST00000461253,ENST00000481649,ENST00000475600,ENST00000464007,ENST00000478233,ENST00000473543"	"ENSP00000199940,ENSP00000376031,ENSP00000353508,ENSP00000355290,ENSP00000409969,ENSP00000376032,ENSP00000392164,ENSP00000388824"
PH_hs_0000024	8.74119e-07	7.87651e-07	7.73387e-07	5.50066e-07	4.47566e-07	4.76852e-07	5915.44	6292.82	6142.4	10429.2	15094.6	13544.6	6627.26	12781.8	0.182611	0.231557	0.255023	0.201171	0.217756	0.178706	0.0515966	0.109699	1.09828	6.35168e-07	PIGH	"Homo sapiens phosphatidylinositol glycan anchor biosynthesis, class H (PIGH)"	1	5283	NM_004569	NP_004560.1	ENSG00000100564	"ENST00000561272,ENST00000216452,ENST00000558987,ENST00000559118,ENST00000560722,ENST00000558493,ENST00000558198,ENST00000561303,ENST00000558001,ENST00000559581,ENST00000559415,ENST00000559097"	"ENSP00000453759,ENSP00000216452,ENSP00000452816,ENSP00000453394,ENSP00000453158,ENSP00000452924,ENSP00000452974,ENSP00000454061,ENSP00000453733,ENSP00000452996"
PH_hs_0000025	0.821398	0.771475	0.713125	0.504133	0.729605	0.490476	50.849	48.0232	58.0232	85.9908	55.7956	76.0805	56.6621	71.2782	0.516769	0.670917	0.65331	0.455496	0.601347	1.01912	0.147017	0.236818	0.146943	0.761133	ACKR1	Homo sapiens atypical chemokine receptor 1 (Duffy blood group)	1	2532	NM_001122951	NP_001116423.1	ENSG00000213088	"ENST00000368122,ENST00000435307,ENST00000368121,ENST00000537147"	"ENSP00000357104,ENSP00000398406,ENSP00000357103,ENSP00000441985"
PH_hs_0000027	0.924917	0.466242	0.713056	0.967361	0.928627	0.944794	39.5492	73.8135	58.0232	36.4196	36.2671	32.9304	61.8953	34.5541	0.579554	0.557163	0.653577	0.661538	0.729298	0.639674	0.221046	0.154384	-0.926111	0.0867189	PDE4B	"Homo sapiens phosphodiesterase 4B, cAMP-specific (PDE4B)"	1	5142	"NM_001037341,NM_001037340,NM_001037339,NM_002600"	"NP_001032418.1,NP_001032417.1,NP_001032416.1,NP_002591.2"	ENSG00000184588	"ENST00000329654,ENST00000341517,ENST00000423207,ENST00000531358,ENST00000532040,ENST00000526666,ENST00000412480,ENST00000371048,ENST00000490695,ENST00000491340,ENST00000528771,ENST00000371045,ENST00000531025,ENST00000526197,ENST00000480109,ENST00000534463,ENST00000524999,ENST00000483863"	"ENSP00000332116,ENSP00000342637,ENSP00000392947,ENSP00000397548,ENSP00000432400,ENSP00000431909,ENSP00000360084,ENSP00000437249,ENSP00000436104,ENSP00000432592"
PH_hs_0000028	1.4175e-06	1.11175e-06	1.04191e-06	1.28577e-06	9.99696e-07	1.27845e-06	4011.42	4597.78	4645.08	4348.1	5146.21	4349.08	4786.73	4529.06	0.185216	0.233968	0.257191	0.206013	0.222862	0.184036	0.0708873	0.0785935	0.0978269	0.49616	TSPO	Homo sapiens translocator protein (18kDa)	1	706	"NR_046308,NM_001256531,NM_001256530,NM_000714"	"-,NP_001243460.1,NP_001243459.1,NP_000705.2"	ENSG00000100300	"ENST00000337554,ENST00000583777,ENST00000472378,ENST00000428336,ENST00000329563,ENST00000396265"	"ENSP00000338004,ENSP00000463495,ENSP00000405685,ENSP00000328973,ENSP00000379563"
PH_hs_0000029	0.287376	0.553436	0.00734356	0.00804349	0.0329312	0.0433343	106.218	65.8096	284.475	308.555	205.514	189.633	164.864	230.226	0.379399	0.584737	0.368797	0.293188	0.362841	0.310465	0.36874	0.168882	0.44899	0.507999	CCKBR	Homo sapiens cholecystokinin B receptor (CCKBR)	1	887	NM_176875	NP_795344.1	ENSG00000110148	"ENST00000334619,ENST00000532715,ENST00000525014,ENST00000531712,ENST00000525462,ENST00000532396"	"ENSP00000335544,ENSP00000432079,ENSP00000437001,ENSP00000435675,ENSP00000435534"
PH_hs_0000031	6.11392e-05	5.82283e-05	6.38139e-05	5.19234e-05	0.00015455	7.35718e-05	927.712	891.987	846.977	982.318	717.903	881.171	963.059	844.539	0.210262	0.26841	0.294245	0.231955	0.265882	0.21232	0.0633189	0.106198	-0.155472	0.426074	KIF20B	Homo sapiens kinesin family member 20B (KIF20B)	1	9585	NM_016195	NP_057279.2	ENSG00000138182	"ENST00000260753,ENST00000371728,ENST00000447580,ENST00000478929"	"ENSP00000260753,ENSP00000360793,ENSP00000390946"
PH_hs_0000032	0.0129866	0.0118935	0.000464343	0.000636982	0.0235033	0.0130389	266.675	252.567	525.432	539.213	224.112	258.901	377.279	334.436	0.275952	0.355587	0.31918	0.256713	0.352973	0.280893	0.226493	0.253334	-0.197636	0.708448	XDH	Homo sapiens xanthine dehydrogenase (XDH)	1	7498	NM_000379	NP_000370.2	ENSG00000158125	"ENST00000379416,ENST00000491727,ENST00000476043"	ENSP00000368727
PH_hs_0000034	0.933304	0.792791	0.816923	0.607345	0.740526	0.85396	38.4193	46.2446	49.1585	75.8742	54.8657	43.1501	48.3294	56.8906	0.586461	0.683443	0.703811	0.4799	0.605663	0.565171	0.165167	0.216464	0.103001	0.818143	PNPLA4	Homo sapiens patatin-like phospholipase domain containing 4 (PNPLA4)	1	8228	"NM_001172672,NM_001142389,NM_004650"	"NP_001166143.1,NP_001135861.1,NP_004641.1"	ENSG00000006757	"ENST00000381042,ENST00000442940,ENST00000537427,ENST00000444736"	"ENSP00000370430,ENSP00000406698,ENSP00000443157,ENSP00000415245"
PH_hs_0000036	0.924724	0.950659	0.989329	0.889489	0.979801	0.841702	39.5492	30.2368	24.9822	48.5595	26.9679	44.2857	34.2252	39.1985	0.580199	0.829011	0.95576	0.581264	0.836404	0.558812	0.227895	0.236005	0.107805	0.822153	CYTIP	Homo sapiens cytohesin 1 interacting protein (CYTIP)	1	9595	NM_004288	NP_004279.3	ENSG00000115165	"ENST00000264192,ENST00000418920,ENST00000457793,ENST00000497432,ENST00000439355,ENST00000462109,ENST00000483929,ENST00000435117"	"ENSP00000264192,ENSP00000394308,ENSP00000407205,ENSP00000402771,ENSP00000402155"
PH_hs_0000037	3.05872e-05	1.6693e-05	1.57272e-05	0.00039591	0.000415557	0.000725661	1122.07	1282.4	1265.23	599.912	568.185	506.446	1325.29	547.851	0.204878	0.255944	0.279891	0.251374	0.277737	0.235603	0.0716505	0.0828043	-1.22448	7.78031e-10	FNTB|CHURC1-FNTB	"Homo sapiens farnesyltransferase, CAAX box, beta (FNTB)|Homo sapiens CHURC1-FNTB readthrough (CHURC1-FNTB)"	4	2342|100529261	"NM_002028|NM_001202559,NM_001202558"	"NP_002019.1|NP_001189488.1,NP_001189487.1"	ENSG00000257365|ENSG00000125954	"ENST00000246166,ENST00000555372,ENST00000555742,ENST00000554210,ENST00000554334,ENST00000556709,ENST00000555618,ENST00000557300|ENST00000552941,ENST00000549987,ENST00000553743,ENST00000551823"	"ENSP00000246166|ENSP00000449668,ENSP00000447121,ENSP00000450692,ENSP00000449709"
PH_hs_0000038	1.69882e-05	1.74445e-05	1.85394e-05	1.82336e-05	8.56969e-06	6.72299e-06	1339.02	1264.61	1200.76	1324.26	1652.48	1852.05	1373.94	1579.81	0.200626	0.256354	0.281454	0.223611	0.238477	0.194189	0.064764	0.106882	0.28874	0.147357	XPC	"Homo sapiens xeroderma pigmentosum, complementation group C (XPC)"	1	7508	"NM_004628,NR_027299"	"NP_004619.3,-"	ENSG00000154767	"ENST00000285021,ENST00000476581,ENST00000427795,ENST00000477324,ENST00000455144,ENST00000452172,ENST00000511155"	"ENSP00000285021,ENSP00000424548,ENSP00000423867"
PH_hs_0000039	1.12322e-05	7.1779e-06	5.6257e-06	3.38857e-05	3.11078e-05	9.56544e-05	1533.38	1717.27	1820.48	1103.72	1101.03	823.259	1831.42	990.656	0.19779	0.248447	0.270599	0.228438	0.249714	0.214637	0.0756626	0.106935	-0.787881	0.000199409	TARBP2	Homo sapiens TAR (HIV-1)	1	6895	"NM_134324,NM_004178,NM_134323"	"NP_599151.2,NP_004169.3,NP_599150.1"	ENSG00000139546	"ENST00000550147,ENST00000266987,ENST00000456234,ENST00000552857,ENST00000549610,ENST00000546889,ENST00000548971,ENST00000547388,ENST00000552650,ENST00000547064,ENST00000551741,ENST00000552817,ENST00000549028,ENST00000549572,ENST00000549679,ENST00000394357,ENST00000550407,ENST00000551157,ENST00000547541,ENST00000546763"	"ENSP00000450320,ENSP00000266987,ENSP00000416077,ENSP00000449537,ENSP00000447993,ENSP00000448199,ENSP00000447262,ENSP00000458011,ENSP00000448948,ENSP00000448943,ENSP00000377885,ENSP00000447767"
PH_hs_0000041	4.85457e-05	2.88111e-05	3.17206e-05	4.65118e-05	2.86111e-05	1.79219e-05	986.471	1085.86	1024.27	1011.66	1120.56	1319.49	1118.32	1129.27	0.208418	0.26117	0.286798	0.231032	0.248818	0.201046	0.0635602	0.0968783	0.0704944	0.723104	GTF3C1	"Homo sapiens general transcription factor IIIC, polypeptide 1, alpha 220kDa (GTF3C1)"	1	2975	NM_001520	NP_001511.2	ENSG00000077235	"ENST00000567806,ENST00000561623,ENST00000564747,ENST00000356183,ENST00000569653,ENST00000562609,ENST00000567843,ENST00000571886,ENST00000569394,ENST00000564664,ENST00000566779,ENST00000568569,ENST00000570129"	"ENSP00000455417,ENSP00000348510,ENSP00000457449,ENSP00000459231,ENSP00000457476,ENSP00000456187"
PH_hs_0000043	0.925254	0.771489	0.258106	0.259605	0.349574	0.990433	39.5492	48.0232	105.57	118.364	92.9927	22.7106	69.7526	76.5784	0.578428	0.67087	0.512197	0.401769	0.484885	0.765727	0.315212	0.339587	0.0490129	0.954166	P2RY2	"Homo sapiens purinergic receptor P2Y, G-protein coupled, 2 (P2RY2)"	1	5029	"NM_002564,NM_176072,NM_176071"	"NP_002555.3,NP_788086.2,NP_788085.2"	ENSG00000175591	"ENST00000393597,ENST00000311131,ENST00000393596"	"ENSP00000377222,ENSP00000310305,ENSP00000377221"
PH_hs_0000044	0.10341	0.107842	0.119764	0.158401	0.0841658	0.0813306	153.677	137.844	138.611	141.632	158.088	157.839	155.341	149.697	0.33046	0.435436	0.46301	0.375865	0.396616	0.331027	0.0967359	0.095989	-0.131828	0.56472	NA	NA	1	NA	NA	NA	ENSG00000203690	ENSG00000203690	"ENSP00000355792,ENSP00000380929,ENSP00000426065,ENSP00000427675,ENSP00000423829,ENSP00000484621"
PH_hs_0000045	0.464333	0.457213	0.514998	0.504133	0.349632	0.467263	83.6184	74.7028	74.9466	85.9908	92.9927	77.216	84.2437	83.8193	0.417728	0.554442	0.586808	0.455543	0.485097	0.438164	0.117424	0.125827	-0.118423	0.662556	OPRD1	"Homo sapiens opioid receptor, delta 1 (OPRD1)"	1	4985	NM_000911	NP_000902.3	ENSG00000116329	"ENST00000234961,ENST00000621425"	"ENSP00000234961,ENSP00000477970"
PH_hs_0000046	0.579943	0.950798	0.606351	0.596683	0.518367	0.375236	72.3186	30.2368	66.8878	76.8859	74.3941	87.4358	61.1937	78.0993	0.443703	0.828187	0.615557	0.476791	0.53156	0.415912	0.262137	0.126459	0.243528	0.606914	FLT3	Homo sapiens fms-related tyrosine kinase 3 (FLT3)	1	2322	NM_004119	NP_004110.2	ENSG00000122025	"ENST00000241453,ENST00000380987,ENST00000469894"	"ENSP00000241453,ENSP00000370374"
PH_hs_0000047	0.602394	0.382094	0.523767	0.695317	0.63154	0.467283	62.1488	82.7066	74.1407	67.781	64.1649	77.216	79.0896	68.4303	0.964551	0.531452	0.589407	0.502832	0.566107	0.438443	0.184998	0.135539	-0.402923	0.367192	ADH7	Homo sapiens alcohol dehydrogenase 7 (class IV)	1	131	"NM_001166504,NM_000673"	"NP_001159976.1,NP_000664.2"	ENSG00000196344	"ENST00000437033,ENST00000482593,ENST00000485660,ENST00000476959,ENST00000474027,ENST00000209665"	"ENSP00000414254,ENSP00000420613,ENSP00000420269,ENSP00000420300,ENSP00000209665"
PH_hs_0000048	0.00145349	0.000654748	0.000662064	2.18469e-05	5.947e-06	1.08038e-05	438.431	493.572	485.138	1253.44	1897.05	1557.95	511.795	1540.43	0.242038	0.298956	0.324379	0.224987	0.235589	0.197413	0.075563	0.122373	1.59488	3.32467e-09	MLLT3	"Homo sapiens myeloid/lymphoid or mixed-lineage leukemia (trithorax homolog, Drosophila)"	1	4300	NM_004529	NP_004520.2	ENSG00000171843	"ENST00000380338,ENST00000380323,ENST00000630269,ENST00000469261,ENST00000488705,ENST00000380321,ENST00000468513,ENST00000491137,ENST00000475957,ENST00000629733"	"ENSP00000369695,ENSP00000485996,ENSP00000369678,ENSP00000486193"
PH_hs_0000049	0.579919	0.721352	0.808248	0.596602	0.51837	0.467266	72.3186	46.2446	49.9644	76.8859	74.3941	77.216	60.863	74.7557	0.443848	0.979237	0.697501	0.477243	0.531483	0.4382	0.217368	0.102407	0.171071	0.654044	COL4A6	"Homo sapiens collagen, type IV, alpha 6 (COL4A6)"	1	1288	"NM_033641,NM_001847"	"NP_378667.1,NP_001838.2"	ENSG00000197565	"ENST00000334504,ENST00000372216,ENST00000487645,ENST00000468338,ENST00000461897,ENST00000477085,ENST00000621266,ENST00000394872,ENST00000538570,ENST00000545689"	"ENSP00000334733,ENSP00000361290,ENSP00000482970,ENSP00000378340,ENSP00000445236,ENSP00000443707"
PH_hs_0000050	0.043838	0.112209	0.144098	0.112923	0.0694765	0.0852332	196.616	136.066	130.552	157.818	167.387	155.568	167.295	157.292	0.303573	0.437546	0.473077	0.361639	0.388861	0.332761	0.162709	0.0859585	-0.15034	0.575992	REG3A	Homo sapiens regenerating islet-derived 3 alpha (REG3A)	1	5068	"NM_138938,NM_138937,NM_002580"	"NP_620355.1,NP_620354.1,NP_002571.1"	ENSG00000172016	"ENST00000409839,ENST00000305165,ENST00000490901,ENST00000464746,ENST00000393878"	"ENSP00000386630,ENSP00000304311,ENSP00000377456"
PH_hs_0000051	0.00282161	0.00883714	0.00517061	0.0183077	0.00541233	0.00322382	449.731	271.242	307.845	269.101	318.035	359.963	371.554	309.857	0.262025	0.348136	0.361052	0.318075	0.318482	0.255816	0.164497	0.1136	-0.25675	0.355169	FLT3LG	Homo sapiens fms-related tyrosine kinase 3 ligand (FLT3LG)	1	2323	"NM_001459,NM_001204503,NM_001204502"	"NP_001450.2,NP_001191432.1,NP_001191431.1"	ENSG00000090554	"ENST00000601800,ENST00000596435,ENST00000597551,ENST00000600084,ENST00000204637,ENST00000600429,ENST00000594009,ENST00000593422,ENST00000595510,ENST00000598555,ENST00000598472,ENST00000597914"	"ENSP00000471860,ENSP00000469942,ENSP00000468977,ENSP00000472628,ENSP00000204637,ENSP00000470453,ENSP00000469613,ENSP00000471226,ENSP00000469181,ENSP00000473098"
PH_hs_0000052	3.71458e-07	3.60688e-07	3.58776e-07	3.4174e-07	3.44924e-07	3.52209e-07	26699.1	28959.8	28330.6	39694.4	36869.7	34053.4	30332.5	36190.1	0.178254	0.226356	0.249677	0.198616	0.216174	0.177159	0.054805	0.0682057	0.436644	0.00171276	ATP5G3	"Homo sapiens ATP synthase, H+ transporting, mitochondrial Fo complex, subunit C3 (subunit 9)"	1	518	"NM_001190329,NM_001689,NM_001002258"	"NP_001177258.1,NP_001680.1,NP_001002258.1"	ENSG00000154518	"ENST00000284727,ENST00000409194,ENST00000392541,ENST00000497075,ENST00000472782"	"ENSP00000284727,ENSP00000387317,ENSP00000376324"
PH_hs_0000053	0.103316	0.20611	0.177026	0.0911232	0.482685	0.310445	153.677	109.386	121.687	168.947	121.82	157.839	138.951	146.768	0.330319	0.475175	0.485425	0.355232	9.28069	0.944696	0.144604	0.855965	0.0818078	0.900725	MEOX1	Homo sapiens mesenchyme homeobox 1 (MEOX1)	1	4222	"NM_001040002,NM_013999,NM_004527"	"NP_001035091.1,NP_054705.1,NP_004518.1"	ENSG00000005102	"ENST00000318579,ENST00000549132,ENST00000393661,ENST00000329168"	"ENSP00000321684,ENSP00000449049,ENSP00000377271,ENSP00000328678"
PH_hs_0000056	0.224665	0.374427	0.354454	0.259583	0.188526	0.221506	117.518	83.596	91.87	118.364	120.89	111.282	105.81	114.683	0.364882	0.529074	0.54056	0.401724	0.438187	0.377669	0.154056	0.096071	0.0181653	0.943815	FUT7	"Homo sapiens fucosyltransferase 7 (alpha (1,3)"	1	2529	NM_004479	NP_004470.1	ENSG00000180549	ENST00000314412	ENSP00000318142
PH_hs_0000057	0.0347326	0.0261814	0.0220152	1.62074e-05	2.19774e-06	2.18667e-06	209.046	207.211	220.004	1373.83	3008.31	3095.45	229.783	2446.4	0.297514	0.378208	0.397283	0.222728	0.228225	0.187144	0.0761977	0.19289	3.24034	4.07503e-10	ATF3	Homo sapiens activating transcription factor 3 (ATF3)	1	467	"NM_001206488,NM_001206486,NM_001206484,NM_001040619,NM_001030287,NM_001674"	"NP_001193417.2,NP_001193415.1,NP_001193413.2,NP_001035709.1,NP_001025458.1,NP_001665.1"	ENSG00000162772	"ENST00000366981,ENST00000465155,ENST00000341491,ENST00000366985,ENST00000492118,ENST00000336937,ENST00000464547,ENST00000366983,ENST00000613104,ENST00000366987,ENST00000613954"	"ENSP00000355948,ENSP00000344352,ENSP00000355952,ENSP00000336908,ENSP00000432208,ENSP00000355950,ENSP00000480606,ENSP00000355954,ENSP00000483576"
PH_hs_0000058	2.20876e-05	7.14776e-05	5.55506e-05	0.062993	2.30799e-05	1.29236e-05	1235.07	845.742	878.406	1101.69	1194.03	1465.97	1068.71	1230.69	0.202492	0.270666	0.29272	0.595241	0.246877	0.198674	0.129921	0.128165	0.334388	0.23631	KCNJ1	"Homo sapiens potassium channel, inwardly rectifying subfamily J, member 1 (KCNJ1)"	1	3758	"NM_000220,NM_153766,NM_153764,NM_153767,NM_153765"	"NP_000211.1,NP_722450.1,NP_722448.1,NP_722451.1,NP_722449.3"	ENSG00000151704	"ENST00000392665,ENST00000440599,ENST00000324036,ENST00000392664,ENST00000324003,ENST00000531562,ENST00000392666"	"ENSP00000376433,ENSP00000406320,ENSP00000316233,ENSP00000376432,ENSP00000316136,ENSP00000376434"
PH_hs_0000059	0.00765784	0.0186785	0.0144393	0.0126717	0.00237763	0.013046	301.704	225.887	243.375	278.206	383.13	258.901	278.431	301.068	0.266352	0.36794	0.385455	0.301786	0.303411	0.28092	0.119717	0.141977	0.0664994	0.804142	HSD17B3	Homo sapiens hydroxysteroid (17-beta)	1	3293	NM_000197	NP_000188.1	ENSG00000130948	"ENST00000467499,ENST00000494814,ENST00000464104,ENST00000375263,ENST00000484816,ENST00000463517,ENST00000375262"	"ENSP00000364412,ENSP00000364411"
PH_hs_0000061	0.103601	0.000119365	0.000107269	1.22429e-05	0.00107779	0.0015101	757.085	740.803	742.213	1504.33	457.524	428.095	809.003	781.907	0.62741	0.276467	0.300181	0.220669	0.290869	0.244875	0.0931229	0.348799	-0.191252	0.761148	ISL1	Homo sapiens ISL LIM homeobox 1 (ISL1)	1	3670	NM_002202	NP_002193.2	ENSG00000016082	"ENST00000505475,ENST00000511384,ENST00000230658"	"ENSP00000422676,ENSP00000230658"
PH_hs_0000062	0.000339603	0.000321195	0.000444219	0.00028889	0.00031963	0.000183799	609.058	582.504	549.608	800.22	709.534	699.486	628.816	722.784	0.225712	0.288879	0.320474	0.255757	0.28058	0.220753	0.0691826	0.0785595	0.211233	0.154161	CCNH	Homo sapiens cyclin H (CCNH)	1	902	"NM_001199189,NM_001239"	"NP_001186118.1,NP_001230.1"	ENSG00000134480	"ENST00000505587,ENST00000510921,ENST00000508855,ENST00000256897,ENST00000504878,ENST00000511207,ENST00000504115,ENST00000513499,ENST00000510020,ENST00000505230"	"ENSP00000426454,ENSP00000256897,ENSP00000426075"
PH_hs_0000063	0.00117304	0.00159406	0.000970428	0.000642497	0.000179979	0.000227917	459.901	402.861	445.65	538.201	691.865	664.285	472.528	619.764	0.239393	0.313231	0.330309	0.256815	0.267606	0.2229	0.0784979	0.0989123	0.381425	0.0577697	WWOX	Homo sapiens WW domain containing oxidoreductase (WWOX)	1	51741	NM_016373	NP_057457.1	ENSG00000186153	"ENST00000566780,ENST00000569332,ENST00000402655,ENST00000406884,ENST00000539474,ENST00000562214,ENST00000566662,ENST00000569818,ENST00000355860,ENST00000408984,ENST00000565562,ENST00000561846,ENST00000563358,ENST00000562639,ENST00000565791,ENST00000566103,ENST00000627394,ENST00000620008"	"ENSP00000457230,ENSP00000454788,ENSP00000384238,ENSP00000384495,ENSP00000445210,ENSP00000454331,ENSP00000454485,ENSP00000348119,ENSP00000386161,ENSP00000485925,ENSP00000482648"
PH_hs_0000064	0.983272	0.990322	0.998949	0.994407	0.999965	0.992973	28.2495	21.3437	16.9234	26.3031	9.29927	21.5751	24.0222	18.7064	0.681691	0.975802	1.14922	0.770095	1.40094	0.781362	0.262421	0.35533	-0.636748	0.570317	PDC	Homo sapiens phosducin (PDC)	1	5132	"NM_022576,NM_002597"	"NP_072098.1,NP_002588.3"	ENSG00000116703	"ENST00000391997,ENST00000497198"	"ENSP00000375855,ENSP00000422775"
PH_hs_0000065	0.280475	0.457202	0.615686	0.596661	0.610235	0.575468	107.348	74.7028	66.0819	76.8859	66.0248	66.9962	89.6121	68.674	0.37798	0.554293	0.619855	0.476916	0.558878	0.465245	0.191889	0.131032	-0.483535	0.143864	ADRA1D	Homo sapiens adrenoceptor alpha 1D (ADRA1D)	1	146	NM_000678	NP_000669.1	ENSG00000171873	"ENST00000379453,ENST00000621688"	ENSP00000368766
PH_hs_0000066	0.464334	0.475953	0.58559	0.494416	0.419002	0.299632	83.6184	72.9241	66.0819	87.0024	84.6233	97.6555	80.3999	88.0992	0.41774	0.573565	0.865752	0.453493	0.503968	0.397583	0.152427	0.118246	0.00977702	0.976831	APOBEC1	"Homo sapiens apolipoprotein B mRNA editing enzyme, catalytic polypeptide 1 (APOBEC1)"	1	339	NM_001644	NP_001635.2	ENSG00000111701	"ENST00000229304,ENST00000467171"	"ENSP00000229304,ENSP00000436415"
PH_hs_0000067	7.45303e-06	5.32974e-06	4.70773e-06	1.45369e-06	8.28634e-07	8.19398e-07	1774.07	1930.71	1957.48	3965.69	6117.99	6358.97	2044.9	5379.45	0.195092	0.245957	0.269078	0.20671	0.221636	0.181574	0.0623059	0.133066	1.48971	1.31144e-07	FUCA1	"Homo sapiens fucosidase, alpha-L- 1, tissue (FUCA1)"	1	2517	NM_000147	NP_000138.2	ENSG00000179163	ENST00000374479	ENSP00000363603
PH_hs_0000068	7.9526e-07	6.67378e-07	6.78704e-07	5.39167e-07	4.32465e-07	4.60775e-07	6498.5	7600.12	7124.76	10771.1	16385.3	14551.8	7664.74	13645.4	0.182113	0.230424	0.25409	0.201062	0.217545	0.178529	0.0696151	0.118809	0.975327	5.77334e-05	GOT1	"Homo sapiens glutamic-oxaloacetic transaminase 1, soluble (GOT1)"	1	2805	NM_002079	NP_002070.1	ENSG00000120053	"ENST00000370508,ENST00000489349,ENST00000471741"	ENSP00000359539
PH_hs_0000069	0.000946596	0.00265818	0.001988	0.00149151	0.000985705	0.000980808	482.501	359.285	380.374	447.152	466.823	472.38	441.378	453.566	0.236838	0.322635	0.342398	0.267253	0.289556	0.239265	0.115651	0.0631044	0.0342984	0.83748	CXCL8	Homo sapiens chemokine (C-X-C motif)	1	3576	NM_000584	NP_000575.1	ENSG00000169429	"ENST00000307407,ENST00000401931,ENST00000483500"	"ENSP00000306512,ENSP00000385908"
PH_hs_0000070	0.933325	0.873758	0.891875	0.545581	0.834714	0.708716	38.4193	39.13	41.9056	55.6411	46.4963	55.641	43.1406	51.6194	0.586387	0.735868	0.753813	4.77055	0.65166	0.506217	0.141089	0.613063	0.22226	0.698994	CACNB1	"Homo sapiens calcium channel, voltage-dependent, beta 1 subunit (CACNB1)"	1	782	NM_000723	NP_000714.3	ENSG00000067191	"ENST00000394303,ENST00000539338,ENST00000394310,ENST00000344140,ENST00000582544,ENST00000577582,ENST00000536613,ENST00000492737,ENST00000582877,ENST00000582414,ENST00000577926,ENST00000622445"	"ENSP00000377840,ENSP00000377847,ENSP00000345461,ENSP00000477612"
PH_hs_0000071	1	1	0.999935	0.999678	0.999965	0.999961	3.38993	2.66796	11.2823	17.1982	9.29927	10.2198	6.26233	12.0126	1.96763	2.77813	1.39874	0.944143	1.40026	1.12942	0.62937	0.356022	NA	NA	S100G	Homo sapiens S100 calcium binding protein G (S100G)	1	795	NM_004057	NP_004048.1	ENSG00000169906	ENST00000380200	ENSP00000369547
PH_hs_0000072	0.171453	0.16445	0.117571	0.0613218	0.0564299	0.0832727	129.947	119.169	139.417	188.168	177.616	156.703	140.317	170.939	0.351295	0.459754	0.462028	0.340539	0.380881	0.331915	0.105536	0.104246	0.201882	0.342718	CALCR	Homo sapiens calcitonin receptor (CALCR)	1	799	"NM_001164738,NM_001164737,NM_001742"	"NP_001158210.1,NP_001158209.1,NP_001733.1"	ENSG00000004948	"ENST00000421592,ENST00000394441,ENST00000426151,ENST00000423724,ENST00000415529,ENST00000359558,ENST00000360249"	"ENSP00000399552,ENSP00000377959,ENSP00000389295,ENSP00000391369,ENSP00000413179,ENSP00000352561,ENSP00000353385"
PH_hs_0000073	0.592287	0.79312	0.713102	0.618237	0.620883	0.227098	71.1886	46.2446	58.0232	74.8626	65.0949	110.146	63.3653	81.825	0.446897	0.682358	0.653399	0.482249	0.562314	0.379091	0.18641	0.201184	0.244838	0.580129	CPA3	Homo sapiens carboxypeptidase A3 (mast cell)	1	1359	NM_001870	NP_001861.2	ENSG00000163751	"ENST00000296046,ENST00000477926"	ENSP00000296046
PH_hs_0000074	0.287391	0.389875	0.440504	0.321362	0.518372	0.381231	106.218	81.8173	82.1995	108.247	74.3941	88.5713	97.5942	88.7311	0.379431	0.533755	0.565201	0.415703	0.531418	0.471229	0.146812	0.16493	-0.24591	0.421863	CD40LG	Homo sapiens CD40 ligand (CD40LG)	1	959	NM_000074	NP_000065.1	ENSG00000102245	"ENST00000370629,ENST00000370628"	"ENSP00000359663,ENSP00000359662"
PH_hs_0000076	2.26908e-05	6.5505e-05	8.37799e-05	6.34847e-05	6.17415e-05	0.000134729	1224.9	864.418	789.76	931.736	905.749	755.127	1039.77	848.21	0.202684	0.269682	0.297314	0.233671	0.256174	0.21778	0.139269	0.0888146	-0.234218	0.249639	IL12A	Homo sapiens interleukin 12A (IL12A)	1	3592	NM_000882	NP_000873.2	ENSG00000168811	"ENST00000305579,ENST00000480088,ENST00000468862,ENST00000496308,ENST00000480787,ENST00000466512"	"ENSP00000303231,ENSP00000420184,ENSP00000419046"
PH_hs_0000077	0.986992	0.999621	0.999978	0.994434	0.997074	0.994797	27.1195	12.4505	9.67053	26.3031	18.5985	20.4395	17.783	21.3773	0.688947	1.26968	1.50833	0.769399	1.00163	0.803556	0.409101	0.237748	-0.00838302	0.993333	IL12B	Homo sapiens interleukin 12B (IL12B)	1	3593	NM_002187	NP_002178.2	ENSG00000113302	ENST00000231228	ENSP00000231228
PH_hs_0000078	0.219171	0.311534	0.299879	0.270945	0.28471	0.284896	118.648	91.5998	99.1229	116.34	102.292	99.9266	111.728	104.221	0.363508	0.509821	0.524662	0.404333	0.466812	0.393891	0.134562	0.11478	-0.20295	0.360411	EPCAM	Homo sapiens epithelial cell adhesion molecule (EPCAM)	1	4072	NM_002354	NP_002345.2	ENSG00000119888	"ENST00000405271,ENST00000456133,ENST00000263735,ENST00000474691,ENST00000419334,ENST00000490733"	"ENSP00000385476,ENSP00000410675,ENSP00000263735,ENSP00000389028"
PH_hs_0000079	0.034038	0.0354638	0.0192516	0.0203735	0.0329283	0.0329088	210.176	191.204	227.257	248.867	205.514	204.395	227.03	215.528	0.297039	0.388283	0.393373	0.311782	0.362833	0.302762	0.097035	0.108268	-0.136104	0.515858	IL3	Homo sapiens interleukin 3 (IL3)	1	3562	NM_000588	NP_000579.2	ENSG00000164399	ENST00000296870	ENSP00000296870
PH_hs_0000080	3.21348e-07	3.23215e-07	3.18345e-07	3.19203e-07	3.29879e-07	3.33034e-07	61040.3	55765.6	61017.8	65059.6	48695.6	46911	64220.3	52564.2	0.177547	0.225653	0.248874	0.198257	0.215907	0.176877	0.0583756	0.11096	-0.175242	0.330568	CSTB	Homo sapiens cystatin B (stefin B)	1	1476	NM_000100	NP_000091.1	ENSG00000160213	"ENST00000291568,ENST00000480147"	ENSP00000291568
PH_hs_0000081	0.681668	0.882708	0.799152	0.706382	0.834703	0.829354	63.2788	38.2407	50.7703	66.7693	46.4963	45.4212	54.9988	51.9167	0.469819	0.744238	0.692361	0.506098	0.651692	0.55219	0.205919	0.198146	-0.208368	0.574316	KRT2	"Homo sapiens keratin 2, type II (KRT2)"	1	3849	NM_000423	NP_000414.2	ENSG00000172867	"ENST00000309680,ENST00000547106"	ENSP00000310861
PH_hs_0000084	3.43114e-06	3.10028e-06	3.5254e-06	2.69783e-06	2.08233e-06	2.39353e-06	2447.53	2455.41	2222.61	2769.92	3100.38	2946.7	2573.36	2884.6	0.190284	0.241607	0.266671	0.210483	0.227845	0.187683	0.0628278	0.0626161	0.326866	0.0125777	IER2	Homo sapiens immediate early response 2 (IER2)	1	9592	NM_004907	NP_004898.2	ENSG00000160888	"ENST00000587885,ENST00000292433,ENST00000588173"	"ENSP00000467294,ENSP00000292433,ENSP00000465617"
PH_hs_0000085	1.36124e-06	1.20041e-06	1.13588e-06	1.0708e-06	8.13784e-07	1.00116e-06	4125.55	4330.98	4332.4	4971.28	6230.51	5276.81	4618.67	5391.21	0.184994	0.234514	0.25783	0.204919	0.221519	0.182671	0.0508708	0.0860116	0.395251	0.00630658	FGFR1	Homo sapiens fibroblast growth factor receptor 1 (FGFR1)	1	2260	"NM_023106,NM_023105,NM_015850,NM_001174067,NM_001174066,NM_001174065,NM_001174064,NM_001174063,NM_023110"	"NP_075594.1,NP_075593.1,NP_056934.2,NP_001167538.1,NP_001167537.1,NP_001167536.1,NP_001167535.1,NP_001167534.1,NP_075598.2"	ENSG00000077782	"ENST00000397091,ENST00000532791,ENST00000526688,ENST00000397113,ENST00000356207,ENST00000335922,ENST00000326324,ENST00000526570,ENST00000397103,ENST00000531196,ENST00000397108,ENST00000533619,ENST00000527114,ENST00000487647,ENST00000466021,ENST00000527745,ENST00000524528,ENST00000475621,ENST00000530701,ENST00000464163,ENST00000470826,ENST00000496296,ENST00000527203,ENST00000533668,ENST0000052500…	"ENSP00000380280,ENSP00000432972,ENSP00000380302,ENSP00000348537,ENSP00000337247,ENSP00000327229,ENSP00000380292,ENSP00000434800,ENSP00000380297,ENSP00000435254,ENSP00000434869,ENSP00000434712,ENSP00000433569,ENSP00000435283,ENSP00000433163,ENSP00000434473,ENSP00000392645,ENSP00000400708,ENSP00000398318,ENSP00000393312,ENSP00000400162,ENSP00000484553,ENSP00000340636"
PH_hs_0000086	0.0110951	0.016767	0.0264316	0.00133328	7.24585e-05	0.000144213	276.845	232.112	210.334	458.28	868.551	742.636	259.769	677.056	0.272998	0.364876	0.40282	0.265787	0.257791	0.218426	0.115964	0.166249	1.29678	0.000244942	FBN1	Homo sapiens fibrillin 1 (FBN1)	1	2200	NM_000138	NP_000129.3	ENSG00000166147	"ENST00000316623,ENST00000559133,ENST00000561429,ENST00000560720,ENST00000537463,ENST00000560820,ENST00000560355,ENST00000558230"	"ENSP00000325527,ENSP00000453958,ENSP00000440294,ENSP00000453901"
PH_hs_0000088	5.82512e-05	5.65384e-05	6.15479e-05	3.07844e-05	1.74112e-05	3.11291e-05	940.142	899.101	855.036	1134.07	1306.55	1116.23	973.028	1163.67	0.209882	0.268095	0.293846	0.227669	0.244451	0.205229	0.0639774	0.0784885	0.311125	0.0277568	RASA1	Homo sapiens RAS p21 protein activator (GTPase activating protein)	1	5921	"NM_022650,NM_002890"	"NP_072179.1,NP_002881.1"	ENSG00000145715	"ENST00000274376,ENST00000515800,ENST00000456692,ENST00000512763,ENST00000506290,ENST00000509953"	"ENSP00000274376,ENSP00000423395,ENSP00000411221,ENSP00000422008,ENSP00000420905"
PH_hs_0000089	0.0003731	0.000269172	0.000263589	0.00026156	0.000229189	0.000331114	598.888	607.405	612.467	659.6	654.668	607.508	656.838	628.737	0.226843	0.286536	0.312501	0.246996	0.270509	0.226749	0.0532994	0.0659544	-0.0558819	0.712783	GATA1	Homo sapiens GATA binding protein 1 (globin transcription factor 1)	1	2623	NM_002049	NP_002040.1	ENSG00000102145	"ENST00000376670,ENST00000376665"	"ENSP00000365858,ENSP00000365853"
PH_hs_0000090	0.555553	0.457203	0.891919	0.21395	0.419005	0.438437	74.5786	74.7028	41.9056	127.469	84.6233	111.282	69.0464	105.796	0.438068	0.55431	0.753639	0.390772	0.503992	1.90454	0.215311	0.333987	0.44565	0.448406	GHRHR	Homo sapiens growth hormone releasing hormone receptor (GHRHR)	1	2692	NM_000823	NP_000814.2	ENSG00000106128	"ENST00000466427,ENST00000326139,ENST00000409904,ENST00000396227,ENST00000409316,ENST00000337750,ENST00000489974,ENST00000461424,ENST00000461390,ENST00000463164,ENST00000473133,ENST00000611037"	"ENSP00000320180,ENSP00000387113,ENSP00000379529,ENSP00000386602,ENSP00000338184,ENSP00000480159"
PH_hs_0000092	0.294607	0.305242	0.514998	0.335246	0.349761	0.285526	105.088	92.4892	74.9466	106.224	92.9927	99.9266	98.4208	97.8689	0.38119	0.508002	0.586794	0.418749	0.485568	0.395238	0.151069	0.110404	-0.111278	0.689902	GPR183	Homo sapiens G protein-coupled receptor 183 (GPR183)	1	1880	NM_004951	NP_004942.1	ENSG00000169508	ENST00000376414	ENSP00000365596
PH_hs_0000093	0.36881	0.0309285	0.0220142	0.024625	0.00144247	0.0780145	230.516	198.318	220.004	237.739	428.696	324.761	234.325	324.284	1.72489	0.383613	0.39728	0.316102	0.295317	0.478733	0.265431	0.187177	0.381868	0.471917	TRIM23	Homo sapiens tripartite motif containing 23 (TRIM23)	1	373	NM_001656	NP_001647.1	ENSG00000113595	"ENST00000231524,ENST00000381018,ENST00000274327,ENST00000508808,ENST00000506400,ENST00000505205,ENST00000513794"	"ENSP00000231524,ENSP00000370406,ENSP00000274327,ENSP00000427103,ENSP00000424044,ENSP00000422144"
PH_hs_0000094	0.000163122	7.05949e-05	4.68307e-05	7.1626e-06	2.58904e-06	2.81246e-06	724.316	847.521	919.506	1816.93	2756.3	2710.51	899.738	2382.98	0.218684	0.2705	0.290877	0.216889	0.22939	0.188656	0.0921103	0.12595	1.44441	1.1405e-06	HBEGF	Homo sapiens heparin-binding EGF-like growth factor (HBEGF)	1	1839	NM_001945	NP_001936.1	ENSG00000113070	"ENST00000230990,ENST00000482211,ENST00000498452"	ENSP00000230990
PH_hs_0000095	2.07401e-06	3.98718e-07	3.97943e-07	5.15993e-07	6.44283e-07	7.09622e-07	19189.3	20048.8	19275	11603.7	8135.93	7430.91	21131.8	8889.23	0.191424	0.227005	0.250379	0.200822	0.220026	0.180799	0.0491128	0.134973	-1.07749	1.98049e-06	HNRNPF	Homo sapiens heterogeneous nuclear ribonucleoprotein F (HNRNPF)	1	3185	"NM_001098206,NM_001098204,NM_001098205,NM_001098207,NM_001098208,NM_004966"	"NP_001091676.1,NP_001091674.1,NP_001091675.1,NP_001091677.1,NP_001091678.1,NP_004957.1"	ENSG00000169813	"ENST00000357065,ENST00000356053,ENST00000337970,ENST00000477108,ENST00000498176,ENST00000544000,ENST00000443950"	"ENSP00000349573,ENSP00000348345,ENSP00000338477,ENSP00000438061,ENSP00000400433"
PH_hs_0000096	4.57469e-07	4.63514e-07	4.89092e-07	7.48643e-07	1.54462e-06	3.70126e-06	14634.3	13649.3	11702.9	6962.22	3716.92	2856.99	14441	4428.54	0.179286	0.227989	0.251793	0.20288	0.225776	0.191386	0.082255	0.227599	-1.50673	0.000190277	SOX2	Homo sapiens SRY (sex determining region Y)	1	6657	NM_003106	NP_003097.1	ENSG00000181449	ENST00000325404	ENSP00000323588
PH_hs_0000097	0.000365711	0.000212229	0.000171965	0.00804295	0.0694146	0.108088	598.888	642.977	661.625	308.555	167.387	144.212	687.438	202.892	0.226472	0.283475	0.305908	0.293185	0.388734	0.342044	0.0679363	0.231835	-1.76648	1.93456e-05	HOXC6	Homo sapiens homeobox C6 (HOXC6)	1	3223	"NM_153693,NM_004503"	"NP_710160.1,NP_004494.1"	ENSG00000197757	"ENST00000504315,ENST00000509328,ENST00000394331,ENST00000243108"	"ENSP00000424124,ENSP00000423898,ENSP00000377864,ENSP00000243108"
PH_hs_0000098	5.29097e-05	0.201321	8.39411e-06	1.08848e-05	1.35936e-05	1.51958e-05	963.871	1166.79	1563.4	1565.03	1409.77	1389.89	1334.09	1427.97	0.209099	1.26224	0.274096	0.219823	0.24228	0.199834	0.219258	0.068672	0.196842	0.586769	BGN	Homo sapiens biglycan (BGN)	1	633	NM_001711	NP_001702.1	ENSG00000182492	"ENST00000331595,ENST00000472615,ENST00000480756,ENST00000431891,ENST00000492658"	"ENSP00000327336,ENSP00000402525"
PH_hs_0000099	0.999738	0.999868	0.99887	0.995563	0.997863	0.999986	14.6897	10.6718	16.9234	25.2914	17.6686	9.08424	15.271	17.027	0.926275	1.37135	1.1617	0.785557	1.02378	1.19533	0.288537	0.365415	0.0680928	0.927943	CD80	Homo sapiens CD80 molecule (CD80)	1	941	NM_005191	NP_005182.1	ENSG00000121594	"ENST00000264246,ENST00000478182,ENST00000463729,ENST00000383669"	"ENSP00000264246,ENSP00000418364,ENSP00000373165"
PH_hs_0000100	0.986996	0.563722	0.514998	0.803799	0.620841	0.942101	27.1195	64.9203	74.9466	57.6644	65.0949	32.9304	60.3064	50.9361	0.688904	0.58822	0.586791	0.53901	0.562536	0.65079	0.281069	0.236979	-0.353896	0.627362	IDO1	"Homo sapiens indoleamine 2,3-dioxygenase 1 (IDO1)"	1	3620	NM_002164	NP_002155.1	ENSG00000131203	"ENST00000523779,ENST00000521480,ENST00000521636,ENST00000253513,ENST00000518237,ENST00000522840,ENST00000522495,ENST00000519154,ENST00000518804"	"ENSP00000253513,ENSP00000430950,ENSP00000429933,ENSP00000430505,ENSP00000428716,ENSP00000429297"
PH_hs_0000101	0.567673	0.137011	0.0998047	0.112917	0.122611	0.10663	73.4486	127.173	146.67	157.818	140.419	145.348	125.423	145.125	0.440886	0.448613	0.453901	0.361628	0.413867	0.342764	0.205179	0.0964118	0.123047	0.765276	IL13	Homo sapiens interleukin 13 (IL13)	1	3596	NM_002188	NP_002179.2	ENSG00000169194	"ENST00000468334,ENST00000459878,ENST00000487267,ENST00000462480,ENST00000304506,ENST00000617259"	"ENSP00000304915,ENSP00000479835"
PH_hs_0000102	0.933452	0.882944	0.826407	0.717505	0.834733	0.723142	38.4193	38.2407	48.3526	65.7577	46.4963	54.5054	45.1478	54.5577	0.585932	0.743369	0.70705	0.509225	0.651599	0.508693	0.17404	0.175247	0.142123	0.719861	CXCR2	Homo sapiens chemokine (C-X-C motif)	1	3579	"NM_001168298,NM_001557"	"NP_001161770.1,NP_001548.1"	ENSG00000180871	"ENST00000453237,ENST00000415392,ENST00000449014,ENST00000318507,ENST00000454148,ENST00000428565,ENST00000418878"	"ENSP00000413686,ENSP00000392348,ENSP00000410506,ENSP00000319635,ENSP00000415148,ENSP00000392698,ENSP00000416815"
PH_hs_0000103	9.19286e-07	8.08396e-07	6.09693e-07	9.38505e-07	1.65908e-06	1.78818e-06	5643.11	6125.63	8186.1	5565.12	3550.46	3479.26	7206.61	4120.58	0.182877	0.231736	0.253332	0.20416	0.226266	0.185961	0.118199	0.149736	-0.61666	0.0249265	FKBP4	"Homo sapiens FK506 binding protein 4, 59kDa (FKBP4)"	1	2288	NM_002014	NP_002005.1	ENSG00000004478	"ENST00000630279,ENST00000544366,ENST00000539181,ENST00000543037,ENST00000538622,ENST00000540260,ENST00000543769,ENST00000001008"	"ENSP00000486800,ENSP00000442193,ENSP00000438491,ENSP00000446368,ENSP00000439703,ENSP00000001008"
PH_hs_0000104	0.0227652	0.0257444	0.0189786	0.0246375	0.0234937	0.0343263	232.775	208.101	228.063	237.739	224.112	202.124	241.585	217.229	0.2876	0.377655	0.392988	0.316138	0.352941	0.303927	0.0852954	0.0948679	-0.211242	0.21476	IFNG	"Homo sapiens interferon, gamma (IFNG)"	1	3458	NM_000619	NP_000610.2	ENSG00000111537	ENST00000229135	ENSP00000229135
PH_hs_0000105	0.00359449	0.048414	0.00734235	0.00108389	0.00477036	0.00488388	358.203	199.207	284.475	479.525	327.334	327.033	304.043	370.969	0.25434	0.43352	0.368788	0.263136	0.316008	0.262509	0.170014	0.144606	0.249414	0.424281	RBP3	"Homo sapiens retinol binding protein 3, interstitial (RBP3)"	1	5949	NM_002900	NP_002891.1	ENSG00000265203	ENST00000584701	ENSP00000463151
PH_hs_0000106	0.00024896	0.000125167	3.88258e-05	3.30144e-05	2.49133e-05	2.89487e-05	655.387	731.909	967.859	1111.81	1167.06	1140.07	850.555	1118.55	0.222678	0.277019	0.288892	0.228228	0.247562	0.204662	0.126898	0.0538256	0.446212	0.0640809	MAPK3	Homo sapiens mitogen-activated protein kinase 3 (MAPK3)	1	5595	"NM_001109891,NM_001040056,NM_002746"	"NP_001103361.1,NP_001035145.1,NP_002737.2"	ENSG00000102882	"ENST00000263025,ENST00000466521,ENST00000484663,ENST00000490298,ENST00000485579,ENST00000461737,ENST00000494643,ENST00000473431,ENST00000395200,ENST00000395202,ENST00000478356,ENST00000395199,ENST00000483869,ENST00000481230,ENST00000322266"	"ENSP00000263025,ENSP00000433746,ENSP00000432742,ENSP00000432479,ENSP00000436772,ENSP00000378626,ENSP00000378628,ENSP00000432292,ENSP00000378625,ENSP00000433639,ENSP00000327293"
PH_hs_0000107	0.000143977	0.00468254	0.0593398	0.000464521	6.14943e-05	0.000994829	861.043	314.819	171.652	578.667	906.678	573.442	486.649	673.562	0.221125	0.333782	0.433937	0.25313	0.256133	0.247674	0.371642	0.156871	0.568349	0.352002	CLC	Homo sapiens Charcot-Leyden crystal galectin (CLC)	1	1178	NM_001828	NP_001819.2	ENSG00000105205	ENST00000221804	ENSP00000221804
PH_hs_0000108	1	1	0.999994	0.643256	0.999965	0.999986	2.25996	2.66796	8.05877	15.1748	9.29927	9.08424	4.69009	10.9791	2.58796	2.85468	1.65696	12.6155	1.40002	1.19306	0.655595	2.05025	NA	NA	FCER1A	"Homo sapiens Fc fragment of IgE, high affinity I, receptor for; alpha polypeptide (FCER1A)"	1	2205	NM_002001	NP_001992.1	ENSG00000179639	"ENST00000368115,ENST00000368114"	"ENSP00000357097,ENSP00000357096"
PH_hs_0000109	0.0354751	0.0523898	0.0686655	0.112934	0.0202933	0.0233408	207.916	171.639	163.593	157.818	232.482	223.699	196.156	200.879	0.298062	0.402744	0.437087	0.361657	0.34893	0.294006	0.117437	0.142348	-0.0287935	0.925566	DMPK	Homo sapiens dystrophia myotonica-protein kinase (DMPK)	1	1760	"NM_001081563,NM_001081562,NM_001081560,NM_004409"	"NP_001075032.1,NP_001075031.1,NP_001075029.1,NP_004400.4"	ENSG00000104936	"ENST00000291270,ENST00000588522,ENST00000596686,ENST00000600757,ENST00000343373,ENST00000447742,ENST00000458663,ENST00000598272,ENST00000354227,ENST00000593574,ENST00000597660,ENST00000600370,ENST00000595361,ENST00000599002,ENST00000598191,ENST00000596920,ENST00000598180,ENST00000596067,ENST00000599392,ENST00000618091"	"ENSP00000291270,ENSP00000468013,ENSP00000472965,ENSP00000345997,ENSP00000413417,ENSP00000401753,ENSP00000346168,ENSP00000469220,ENSP00000471832,ENSP00000470192,ENSP00000482746"
PH_hs_0000111	1.78997e-06	1.36251e-06	1.73102e-06	1.30332e-06	6.22726e-07	7.60252e-07	3452.08	3948.58	3237.21	4278.29	8508.83	6877.9	3841.82	6433.69	0.186514	0.235426	0.261015	0.206065	0.219811	0.181169	0.080175	0.166188	0.825447	0.0085291	NF2	Homo sapiens neurofibromin 2 (merlin)	1	4771	"NM_181833,NM_181832,NM_181830,NM_181829,NM_181828,NM_016418,NM_000268"	"NP_861971.1,NP_861970.1,NP_861968.1,NP_861967.1,NP_861966.1,NP_057502.2,NP_000259.1"	ENSG00000186575	"ENST00000338641,ENST00000403435,ENST00000361452,ENST00000403999,ENST00000334961,ENST00000353887,ENST00000432151,ENST00000361166,ENST00000361676,ENST00000397789,ENST00000413209"	"ENSP00000344666,ENSP00000384029,ENSP00000354897,ENSP00000384797,ENSP00000335652,ENSP00000340626,ENSP00000395885,ENSP00000354529,ENSP00000355183,ENSP00000380891,ENSP00000409921"
PH_hs_0000112	1.45147e-05	8.937e-06	1.42842e-05	1.83708e-05	1.10234e-05	2.80795e-05	1407.95	1583.88	1303.91	1321.22	1512.99	1150.29	1551.39	1303.59	0.199531	0.250331	0.278967	0.223668	0.240535	0.204426	0.0813147	0.0964704	-0.152342	0.395281	AGL	"Homo sapiens amylo-alpha-1, 6-glucosidase, 4-alpha-glucanotransferase (AGL)"	1	178	"NM_000644,NM_000643,NM_000646,NM_000645,NM_000642,NM_000028"	"NP_000635.2,NP_000634.2,NP_000637.2,NP_000636.2,NP_000633.2,NP_000019.2"	ENSG00000162688	"ENST00000361915,ENST00000370165,ENST00000370163,ENST00000294724,ENST00000361302,ENST00000361522,ENST00000477753,ENST00000370161"	"ENSP00000355106,ENSP00000359184,ENSP00000359182,ENSP00000294724,ENSP00000354971,ENSP00000354635,ENSP00000359180"
PH_hs_0000113	0.0228356	0.0304165	0.0166508	6.62182e-05	5.22e-06	6.32573e-06	232.775	199.207	235.316	921.619	1999.34	1896.33	240.992	1576.05	0.287791	0.383069	0.389324	0.234036	0.234585	0.193787	0.0976375	0.186967	2.55315	9.73184e-08	HLA-DPA1	"Homo sapiens major histocompatibility complex, class II, DP alpha 1 (HLA-DPA1)"	1	3113	"NM_001242525,NM_001242524,NM_033554"	"NP_001229454.1,NP_001229453.1,NP_291032.2"	ENSG00000168384	"ENST00000374808,ENST00000480689,ENST00000429960,ENST00000441306,ENST00000414177,ENST00000480481,ENST00000488565,ENST00000432811"	"ENSP00000363941,ENSP00000393305,ENSP00000413558,ENSP00000400133,ENSP00000408416"
PH_hs_0000114	0.00105255	0.000583515	0.00104419	0.000344578	0.000358949	0.000416252	471.201	508.69	438.397	619.134	587.714	575.714	512.209	583.19	0.238093	0.297435	0.331469	0.24988	0.275875	0.229218	0.0800683	0.0638874	0.185719	0.273729	ARID5A	Homo sapiens AT rich interactive domain 5A (MRF1-like)	1	10865	NM_212481	NP_997646.1	ENSG00000196843	"ENST00000470579,ENST00000357485,ENST00000412735,ENST00000467498,ENST00000454558,ENST00000497920"	"ENSP00000350078,ENSP00000397286,ENSP00000400785"
PH_hs_0000115	3.57032e-07	3.5381e-07	3.57078e-07	3.84889e-07	3.93226e-07	4.02212e-07	31584	31642.9	28950.3	23512.9	21428.3	20550.8	33289.4	21426.7	0.17806	0.226233	0.249645	0.199245	0.216965	0.177832	0.0580163	0.0657129	-0.443486	0.000350274	SSBP1	"Homo sapiens single-stranded DNA binding protein 1, mitochondrial (SSBP1)"	1	6742	"NM_001256513,NM_001256512,NM_001256511,NM_003143,NM_001256510,NR_046269"	"NP_001243442.1,NP_001243441.1,NP_001243440.1,NP_003134.1,NP_001243439.1,-"	ENSG00000106028	"ENST00000265304,ENST00000496622,ENST00000498107,ENST00000489378,ENST00000469123,ENST00000467681,ENST00000465582,ENST00000461433,ENST00000463093,ENST00000465167,ENST00000468267,ENST00000484178,ENST00000473783,ENST00000481508,ENST00000612337"	"ENSP00000265304,ENSP00000419541,ENSP00000418068,ENSP00000420485,ENSP00000419579,ENSP00000419388,ENSP00000418181,ENSP00000419665,ENSP00000480488"
PH_hs_0000116	0.082082	0.0746031	0.156264	1.25014e-06	1.17101e-06	1.23078e-06	166.107	154.741	147.476	4409.81	4522.23	4472.85	169.133	4385.6	0.32483	0.417601	0.584941	0.205821	0.223907	0.183822	0.100642	0.044961	4.74812	0	CRYM	"Homo sapiens crystallin, mu (CRYM)"	1	1428	NM_001888	NP_001879.1	ENSG00000103316	"ENST00000574448,ENST00000570401,ENST00000219599,ENST00000572113,ENST00000576703,ENST00000571666,ENST00000572914,ENST00000571358,ENST00000574787,ENST00000543948"	"ENSP00000459982,ENSP00000460820,ENSP00000219599,ENSP00000460126,ENSP00000461904,ENSP00000460510,ENSP00000440227"
PH_hs_0000117	0.940785	0.992236	0.987422	0.994444	0.998458	0.952244	37.2893	20.4543	25.7881	26.3031	16.7387	31.7948	30.1671	24.4838	0.59521	0.996954	0.940748	0.769147	1.04982	0.650343	0.265015	0.274235	-0.352857	0.567518	MX2	Homo sapiens MX dynamin-like GTPase 2 (MX2)	1	4600	NM_002463	NP_002454.1	ENSG00000183486	"ENST00000330714,ENST00000436410,ENST00000435611,ENST00000494252,ENST00000495892,ENST00000416447,ENST00000418103,ENST00000482953,ENST00000496774,ENST00000493753,ENST00000481838,ENST00000474368,ENST00000398632"	"ENSP00000333657,ENSP00000393975,ENSP00000389256,ENSP00000411179,ENSP00000410188"
PH_hs_0000118	1	1	0.999961	0.999679	0.999981	0.999994	4.51991	3.55728	10.4764	17.1982	8.36934	7.94871	6.70055	10.9653	1.67088	2.36977	1.4509	0.943913	1.48662	1.30018	0.533389	0.41133	NA	NA	MYBPH	Homo sapiens myosin binding protein H (MYBPH)	1	4608	NM_004997	NP_004988.2	ENSG00000133055	"ENST00000255416,ENST00000621380"	"ENSP00000255416,ENSP00000483045"
PH_hs_0000119	0.230325	0.167856	0.311432	0.126227	0.0841706	0.105673	116.388	118.279	97.5111	185.133	158.088	145.348	119.965	159.842	0.366324	0.461095	0.528473	0.456146	0.396626	0.341292	0.120184	0.128373	0.316304	0.217353	PRTN3	Homo sapiens proteinase 3 (PRTN3)	1	5657	NM_002777	NP_002768.3	ENSG00000196415	"ENST00000234347,ENST00000544537"	"ENSP00000234347,ENSP00000475174"
PH_hs_0000121	0.681679	0.563716	0.4405	0.695294	0.718655	0.575467	63.2788	64.9203	82.1995	67.781	56.7255	66.9962	75.9846	62.6528	0.469784	0.588278	0.565159	0.502903	0.597141	0.465246	0.153682	0.139199	-0.394352	0.264841	TACR3	Homo sapiens tachykinin receptor 3 (TACR3)	1	6870	NM_001059	NP_001050.1	ENSG00000169836	ENST00000304883	ENSP00000303325
PH_hs_0000122	0.475133	0.466242	0.523766	0.41286	0.342535	0.221403	82.4884	73.8135	74.1407	96.1074	93.9226	111.282	83.2234	98.5785	0.420125	0.557149	0.589457	0.435643	0.482992	0.377491	0.117387	0.120841	0.133678	0.634856	IL32	Homo sapiens interleukin 32 (IL32)	1	9235	"NM_001012636,NM_001012635,NM_001012634,NM_001012633,NM_001012632,NM_001012718,NM_001012631,NM_004221"	"NP_001012654.1,NP_001012653.1,NP_001012652.1,NP_001012651.1,NP_001012650.1,NP_001012736.1,NP_001012649.1,NP_004212.4"	ENSG00000008517	"ENST00000325568,ENST00000534507,ENST00000531965,ENST00000396887,ENST00000532086,ENST00000529699,ENST00000526464,ENST00000440815,ENST00000529550,ENST00000551122,ENST00000525643,ENST00000548807,ENST00000528163,ENST00000530890,ENST00000444393,ENST00000533097,ENST00000534748,ENST00000008180,ENST00000532247,ENST00000396890,ENST00000525228,ENST00000548652,ENST00000525377,ENST00000530538,ENST0000054921…	"ENSP00000324742,ENSP00000431775,ENSP00000433177,ENSP00000380096,ENSP00000436937,ENSP00000450364,ENSP00000405063,ENSP00000437020,ENSP00000447496,ENSP00000432218,ENSP00000448354,ENSP00000432850,ENSP00000433747,ENSP00000411958,ENSP00000432917,ENSP00000008180,ENSP00000380099,ENSP00000431740,ENSP00000446624,ENSP00000433866,ENSP00000436929,ENSP00000447812,ENSP00000447033,ENSP00000449483,ENSP0000044868…
PH_hs_0000123	0.707668	0.660439	0.523764	0.172525	0.28471	0.221386	61.0188	56.9164	74.1407	137.585	102.292	111.282	69.3674	114.887	0.477172	0.622796	0.589503	0.379803	0.466813	0.377462	0.154034	0.139963	0.6117	0.0513375	NCF2	Homo sapiens neutrophil cytosolic factor 2 (NCF2)	1	4688	"NM_001190789,NM_001190794,NM_001127651,NM_000433"	"NP_001177718.1,NP_001177723.1,NP_001121123.1,NP_000424.2"	ENSG00000116701	"ENST00000367536,ENST00000367535,ENST00000469280,ENST00000420553,ENST00000419402,ENST00000418089,ENST00000413720"	"ENSP00000356506,ENSP00000356505,ENSP00000397228,ENSP00000406198,ENSP00000407217,ENSP00000399294"
PH_hs_0000124	0.933427	0.990327	0.998106	0.962852	0.976358	0.974157	38.4193	21.3437	18.5352	37.4313	27.8978	21.5751	28.277	28.4319	0.58602	0.975697	1.10217	0.653144	0.822997	1.02967	0.309896	0.264389	-0.0244571	0.970422	SLC10A1	Homo sapiens solute carrier family 10 (sodium/bile acid cotransporter)	1	6554	NM_003049	NP_003040.1	ENSG00000100652	ENST00000216540	ENSP00000216540
PH_hs_0000126	0.999734	0.999627	0.999976	0.9715	0.99787	0.999999	14.6897	12.4505	8.86465	35.408	17.6686	6.81318	13.003	19.5938	0.928237	1.26686	1.70014	0.670387	1.02323	1.38795	0.31752	0.452067	NA	NA	ENDOU	"Homo sapiens endonuclease, polyU-specific (ENDOU)"	1	8909	"NM_001172439,NM_001172440,NM_006025"	"NP_001165910.1,NP_001165911.1,NP_006016.1"	ENSG00000111405	"ENST00000229003,ENST00000422538,ENST00000545824,ENST00000551186"	"ENSP00000229003,ENSP00000397679,ENSP00000445004"
PH_hs_0000128	0.925203	0.950767	0.985188	0.897746	0.61022	0.84163	39.5492	30.2368	26.5939	47.5479	66.0248	44.2857	34.8072	51.6456	0.578598	0.828371	0.928	0.586874	0.558965	0.558998	0.216661	0.196788	0.464244	0.371439	PROZ	"Homo sapiens protein Z, vitamin K-dependent plasma glycoprotein (PROZ)"	1	8858	"NM_003891,NM_001256134"	"NP_003882.1,NP_001243063.1"	ENSG00000126231	"ENST00000375547,ENST00000342783,ENST00000493630"	"ENSP00000364697,ENSP00000344458"
PH_hs_0000129	0.22023	0.30519	0.177074	0.265228	0.448635	0.277857	118.648	92.4892	121.687	117.352	103.222	101.062	120.198	105.228	0.365278	0.507846	0.485527	0.403066	2.17932	0.392224	0.135878	0.259001	-0.291092	0.436953	C4BPA	"Homo sapiens complement component 4 binding protein, alpha (C4BPA)"	1	722	NM_000715	NP_000706.1	ENSG00000123838	"ENST00000367070,ENST00000421786,ENST00000424088"	"ENSP00000356037,ENSP00000403386,ENSP00000395968"
PH_hs_0000130	0.821342	0.956398	0.89921	0.90585	0.976252	0.959181	50.849	29.3475	41.0997	46.5362	27.8978	30.6593	43.8056	34.3828	0.516905	0.840495	0.760256	0.592221	0.824026	0.661211	0.22531	0.243746	-0.444438	0.297266	PTH1R	Homo sapiens parathyroid hormone 1 receptor (PTH1R)	1	5745	"NM_001184744,NM_000316"	"NP_001171673.1,NP_000307.1"	ENSG00000160801	"ENST00000449590,ENST00000418619,ENST00000427125,ENST00000313049,ENST00000428220,ENST00000490109,ENST00000422115,ENST00000430002"	"ENSP00000402723,ENSP00000411424,ENSP00000400977,ENSP00000321999,ENSP00000389811,ENSP00000396176,ENSP00000413774"
PH_hs_0000131	5.99478e-07	5.79492e-07	5.51598e-07	5.2716e-07	5.58552e-07	5.97037e-07	9134.74	9216.9	9490.01	11182.8	9957.65	9273.87	10054.9	9950.5	0.180652	0.229475	0.252629	0.200939	0.219128	0.179881	0.0469643	0.0760431	0.156917	0.185977	PDHA1	Homo sapiens pyruvate dehydrogenase (lipoamide)	1	5160	"NM_001173456,NM_000284,NM_001173455,NM_001173454"	"NP_001166927.1,NP_000275.1,NP_001166926.1,NP_001166925.1"	ENSG00000131828	"ENST00000423505,ENST00000417819,ENST00000422285,ENST00000492364,ENST00000355808,ENST00000379805,ENST00000479146,ENST00000481733,ENST00000379804,ENST00000478795,ENST00000540249,ENST00000545074,ENST00000379806"	"ENSP00000406473,ENSP00000404616,ENSP00000394382,ENSP00000348062,ENSP00000369133,ENSP00000369132,ENSP00000440761,ENSP00000438550,ENSP00000369134"
PH_hs_0000132	0.0573048	0.0190034	0.0305049	0.0514406	0.0487124	0.0279408	185.316	224.998	203.081	197.273	185.055	213.48	221.525	194.927	0.31466	0.368512	0.407551	0.33529	0.375665	0.298494	0.102237	0.0935763	-0.249404	0.303961	RRAD	Homo sapiens Ras-related associated with diabetes (RRAD)	1	6236	"NM_001128850,NM_004165"	"NP_001122322.1,NP_004156.1"	ENSG00000166592	"ENST00000299759,ENST00000567791,ENST00000568915,ENST00000566577,ENST00000420652"	"ENSP00000299759,ENSP00000461995,ENSP00000462559,ENSP00000388744"
PH_hs_0000134	0.00186618	0.00601236	0.00450154	0.00401159	0.00378575	0.00278016	414.702	297.032	317.516	360.15	345.003	372.454	371.709	352.554	0.245244	0.339199	0.358139	0.281499	0.311644	0.253567	0.126276	0.0700825	-0.0924156	0.618641	ROS1	"Homo sapiens ROS proto-oncogene 1 , receptor tyrosine kinase (ROS1)"	1	6098	NM_002944	NP_002935.2	ENSG00000047936	"ENST00000368508,ENST00000368507,ENST00000403284"	"ENSP00000357494,ENSP00000357493,ENSP00000384647"
PH_hs_0000135	0.0152828	0.0135619	0.0142368	0.000590799	0.000311932	0.000352902	256.505	244.563	244.181	548.318	607.242	598.424	269.143	573.841	0.279154	0.359017	0.385076	0.255843	0.274129	0.227427	0.071506	0.0704754	1.06409	1.42204e-09	TRIM21	Homo sapiens tripartite motif containing 21 (TRIM21)	1	6737	NM_003141	NP_003132.2	ENSG00000132109	"ENST00000533692,ENST00000254436"	"ENSP00000434053,ENSP00000254436"
PH_hs_0000136	0.0158775	0.00782165	0.00749674	0.00817087	0.0564421	0.108312	254.245	279.246	283.669	307.544	177.616	144.212	295.114	205.908	0.279969	0.345234	0.369538	0.293502	0.380908	0.342388	0.0814708	0.224124	-0.581064	0.128785	KITLG	Homo sapiens KIT ligand (KITLG)	1	4254	"NM_003994,NM_000899"	"NP_003985.2,NP_000890.1"	ENSG00000049130	"ENST00000378535,ENST00000228280,ENST00000347404,ENST00000357116,ENST00000552044,ENST00000613305"	"ENSP00000228280,ENSP00000054216,ENSP00000474021,ENSP00000475042,ENSP00000479271"
PH_hs_0000137	1.25785e-05	5.38935e-06	4.9758e-06	2.97389e-06	2.30351e-06	3.09475e-06	1475.75	1921.82	1917.18	2639.41	2932.06	2585.6	1919.4	2668.7	0.198552	0.246048	0.269573	0.211098	0.228557	0.18924	0.0981994	0.0675582	0.629201	0.000644482	CYTH1	Homo sapiens cytohesin 1 (CYTH1)	1	9267	"NM_017456,NM_004762"	"NP_059430.2,NP_004753.1"	ENSG00000108669	"ENST00000585509,ENST00000589297,ENST00000591455,ENST00000446868,ENST00000589296,ENST00000586299,ENST00000586175,ENST00000591574,ENST00000586430,ENST00000590775,ENST00000589768,ENST00000586043,ENST00000587308,ENST00000590300,ENST00000591095,ENST00000592497,ENST00000361101"	"ENSP00000465940,ENSP00000466512,ENSP00000465665,ENSP00000389095,ENSP00000465252,ENSP00000465945,ENSP00000467052,ENSP00000468433,ENSP00000465530,ENSP00000466949,ENSP00000354398"
PH_hs_0000138	0.99925	0.999628	0.999961	0.999645	0.999962	0.999902	16.9497	12.4505	10.4764	17.1982	9.29927	11.3553	14.4012	12.3841	0.86779	1.26669	1.45318	0.955431	1.41435	1.08049	0.304794	0.344282	NA	NA	GZMB	"Homo sapiens granzyme B (granzyme 2, cytotoxic T-lymphocyte-associated serine esterase 1)"	1	3002	NM_004131	NP_004122.2	ENSG00000100453	"ENST00000415355,ENST00000216341,ENST00000532263,ENST00000554242,ENST00000530830,ENST00000526004,ENST00000382540,ENST00000382542,ENST00000616551"	"ENSP00000387385,ENSP00000216341,ENSP00000432074,ENSP00000450535,ENSP00000435084,ENSP00000434213,ENSP00000371980,ENSP00000371982,ENSP00000479643"
PH_hs_0000140	0.999718	0.992286	0.985219	0.991381	0.99713	0.999986	14.6897	20.4543	26.5939	28.3264	18.5985	9.08424	22.2964	18.3242	0.93451	0.995696	0.927542	0.743005	0.998327	1.19342	0.278962	0.377197	-0.111419	0.912707	SFTPC	Homo sapiens surfactant protein C (SFTPC)	1	6440	"NM_003018,NM_001172357,NM_001172410"	"NP_003009.2,NP_001165828.1,NP_001165881.1"	ENSG00000168484	"ENST00000522880,ENST00000524350,ENST00000524318,ENST00000318561,ENST00000521315,ENST00000437090,ENST00000520605,ENST00000522109,ENST00000524255,ENST00000523296,ENST00000518615,ENST00000522630"	"ENSP00000316152,ENSP00000430410,ENSP00000407931,ENSP00000430266,ENSP00000429496,ENSP00000429552,ENSP00000429619"
PH_hs_0000141	0.0288719	0.160863	0.0723505	0.0504757	0.0478271	0.0350269	219.216	152.963	161.175	198.285	185.985	200.989	192.619	191.476	0.293009	0.606546	0.43926	0.334768	0.375021	0.304442	0.155571	0.0820614	-0.0806495	0.760498	SPRR1B	Homo sapiens small proline-rich protein 1B (SPRR1B)	1	6699	NM_003125	NP_003116.2	ENSG00000169469	ENST00000307098	ENSP00000306461
PH_hs_0000142	0.0227407	2.49528e-05	1.5349e-05	1.61693e-05	2.23754e-05	0.0516066	232.775	1132.99	1274.09	1374.84	1205.18	180.549	953.374	903.161	0.287534	0.259763	0.279646	0.222711	0.2466	0.315717	0.29707	0.321002	-0.0352264	0.966808	TACR1	Homo sapiens tachykinin receptor 1 (TACR1)	1	6869	NM_001058	NP_001049.1	ENSG00000115353	"ENST00000305249,ENST00000409848,ENST00000497764"	"ENSP00000303522,ENSP00000386448"
PH_hs_0000143	1.0105e-05	1.08545e-05	9.88039e-06	4.35308e-06	6.1911e-06	3.39732e-06	1589.88	1478.94	1475.56	2217.55	1867.29	2473.18	1641.18	2145.55	0.197082	0.252037	0.275562	0.213549	0.235902	0.189816	0.0594634	0.095517	0.504326	0.00789224	DNAJC10	Homo sapiens DnaJ (Hsp40)	1	54431	"NM_001271581,NM_018981,NR_073367,NR_073366,NR_073365"	"NP_001258510.1,NP_061854.1,-,-,-"	ENSG00000077232	"ENST00000264065,ENST00000491074,ENST00000469118,ENST00000418559,ENST00000494462,ENST00000459930,ENST00000444005,ENST00000616986,ENST00000613960,ENST00000537515"	"ENSP00000264065,ENSP00000389483,ENSP00000400096,ENSP00000479930,ENSP00000481044,ENSP00000441560"
PH_hs_0000144	1.4432e-06	1.33268e-06	1.00836e-06	1.50942e-06	1.54405e-06	1.2649e-06	3963.96	4010.83	4774.82	3867.56	3717.85	4383.14	4604.47	3915.68	0.185317	0.235265	0.256951	0.206934	0.225773	0.183976	0.0814844	0.0740635	-0.0518907	0.753624	TBP	Homo sapiens TATA box binding protein (TBP)	1	6908	"NM_001172085,NM_003194"	"NP_001165556.1,NP_003185.1"	ENSG00000112592	"ENST00000421512,ENST00000230354,ENST00000423353,ENST00000446829,ENST00000540980,ENST00000392092,ENST00000616883"	"ENSP00000400008,ENSP00000230354,ENSP00000416482,ENSP00000404905,ENSP00000442132,ENSP00000375942,ENSP00000484118"
PH_hs_0000145	0.000172709	0.000284641	5.93855e-05	5.87201e-05	5.4886e-05	0.000126888	723.186	599.401	863.094	950.957	934.576	766.482	789.35	867.645	0.219554	0.287271	0.293452	0.233002	0.255006	0.217219	0.11727	0.0906576	0.169787	0.438808	LTBR	"Homo sapiens lymphotoxin beta receptor (TNFR superfamily, member 3)"	1	4055	"NM_001270987,NM_002342"	"NP_001257916.1,NP_002333.1"	ENSG00000111321	"ENST00000546296,ENST00000542830,ENST00000539925,ENST00000228918,ENST00000536876,ENST00000535739,ENST00000543190,ENST00000545445,ENST00000544454,ENST00000541102,ENST00000440421,ENST00000444814,ENST00000541005,ENST00000543542,ENST00000441074"	"ENSP00000440875,ENSP00000228918,ENSP00000437647,ENSP00000438955,ENSP00000437954,ENSP00000438605"
PH_hs_0000146	0.0288998	0.0309879	0.17051	0.00932311	0.00483091	0.00151033	219.216	198.318	123.299	298.439	326.404	428.095	195.32	344.483	0.293076	0.383791	0.48309	0.295891	0.316255	0.244879	0.175643	0.130893	0.760529	0.0259445	NR4A1	"Homo sapiens nuclear receptor subfamily 4, group A, member 1 (NR4A1)"	1	3164	"NM_001202233,NM_173157,NM_002135"	"NP_001189162.1,NP_775180.1,NP_002126.2"	ENSG00000123358	"ENST00000548977,ENST00000546842,ENST00000553200,ENST00000545748,ENST00000550082,ENST00000549102,ENST00000478250,ENST00000547206,ENST00000550763,ENST00000394824,ENST00000548232,ENST00000562373,ENST00000548733,ENST00000550557,ENST00000564201,ENST00000550339,ENST00000567890,ENST00000550582,ENST00000565848,ENST00000394825,ENST00000360284,ENST00000243050"	"ENSP00000456633,ENSP00000457070,ENSP00000456776,ENSP00000440864,ENSP00000449539,ENSP00000449858,ENSP00000378301,ENSP00000449587,ENSP00000455399,ENSP00000455767,ENSP00000378302,ENSP00000353427,ENSP00000243050"
PH_hs_0000148	0.0420396	0.0118862	0.0186964	0.585983	0.41898	0.575482	198.876	252.567	228.869	77.8975	84.6233	66.9962	245.692	75.0898	0.302507	0.35555	0.392547	0.474359	0.503821	0.465149	0.108111	0.139116	-1.78614	1.49182e-08	WT1	Homo sapiens Wilms tumor 1 (WT1)	1	7490	"NM_001198552,NM_000378,NM_001198551,NM_024426,NM_024424"	"NP_001185481.1,NP_000369.3,NP_001185480.1,NP_077744.3,NP_077742.2"	ENSG00000184937	"ENST00000379079,ENST00000379077,ENST00000332351,ENST00000530998,ENST00000452863,ENST00000448076,ENST00000527882,ENST00000526685,ENST00000527775"	"ENSP00000368370,ENSP00000368368,ENSP00000331327,ENSP00000435307,ENSP00000415516,ENSP00000413452,ENSP00000435624,ENSP00000436292,ENSP00000435351"
PH_hs_0000149	0.175646	0.0429972	0.101606	0.172529	0.419281	0.284887	128.818	181.421	145.864	137.585	84.6233	99.9266	164.719	105.391	0.352359	0.395203	0.454728	0.37981	0.505887	0.39387	0.13938	0.180332	-0.724518	0.042579	ZKSCAN7	Homo sapiens zinc finger with KRAB and SCAN domains 7 (ZKSCAN7)	1	55888	NM_018651	NP_061121.2	ENSG00000196345	"ENST00000426540,ENST00000431636,ENST00000341840,ENST00000273320,ENST00000418719,ENST00000447279,ENST00000496563,ENST00000419137"	"ENSP00000395524,ENSP00000416681,ENSP00000345404,ENSP00000273320,ENSP00000415710,ENSP00000405034,ENSP00000389243"
PH_hs_0000150	1	0.992168	0.99895	0.99968	0.9798	0.994584	4.51991	20.4543	16.9234	17.1982	26.9679	20.4395	15.1312	21.1366	1.66851	0.998659	1.14905	0.943306	0.836418	0.809068	0.4332	0.257077	-0.0574848	0.972144	LMO1	Homo sapiens LIM domain only 1 (rhombotin 1)	1	4004	"NM_002315,NR_073006"	"NP_002306.1,-"	ENSG00000166407	"ENST00000335790,ENST00000428101,ENST00000524379,ENST00000534484"	"ENSP00000338207,ENSP00000404538,ENSP00000435456"
PH_hs_0000151	0.933357	0.950665	0.953423	0.897641	0.979784	0.841791	38.4193	30.2368	33.8468	47.5479	26.9679	44.2857	37.0185	38.8676	0.586269	0.828975	0.830419	0.587193	0.836596	0.558584	0.178598	0.233833	-0.0302297	0.942038	OVGP1	"Homo sapiens oviductal glycoprotein 1, 120kDa (OVGP1)"	1	5016	NM_002557	NP_002548.3	ENSG00000085465	"ENST00000369732,ENST00000494622,ENST00000481495"	ENSP00000358747
PH_hs_0000152	0.84255	0.891744	0.79921	1.55104e-05	8.30935e-06	6.6171e-06	48.5891	37.3514	50.7703	1393.05	1671.08	1863.4	49.3725	1612.11	0.532992	0.751564	0.692164	0.222401	0.238229	0.194084	0.177286	0.0984084	4.99297	1.16343e-32	HLA-DMB	"Homo sapiens major histocompatibility complex, class II, DM beta (HLA-DMB)"	1	3109	NM_002118	NP_002109.2	ENSG00000242386	"ENST00000465965,ENST00000497661,ENST00000413696,ENST00000433242,ENST00000482267,ENST00000456428,ENST00000450897,ENST00000448590"	"ENSP00000405790,ENSP00000401238,ENSP00000416157,ENSP00000408453,ENSP00000389736"
PH_hs_0000153	0.980309	0.873856	0.884434	0.889549	0.976348	0.999913	29.3794	39.13	42.7115	48.5595	27.8978	11.3553	40.167	28.7291	0.663375	0.735519	0.74711	0.581086	0.8231	1.06763	0.198838	0.390172	-0.581301	0.461954	THPO	Homo sapiens thrombopoietin (THPO)	1	7066	"NM_001177598,NM_001177597,NM_000460"	"NP_001171069.1,NP_001171068.1,NP_000451.1"	ENSG00000090534	"ENST00000204615,ENST00000445696,ENST00000421442,ENST00000477594"	"ENSP00000204615,ENSP00000410763,ENSP00000411704"
PH_hs_0000155	0.000936974	0.000665228	0.00090872	0.00320424	0.00129675	0.000982425	483.631	491.793	452.097	378.359	438.925	472.38	515.543	421.932	0.236721	0.299196	0.329253	0.278044	0.293655	0.239303	0.0682479	0.0957468	-0.301825	0.135728	TAF1	"Homo sapiens TAF1 RNA polymerase II, TATA box binding protein (TBP)"	1	6872	"NM_138923,NM_004606"	"NP_620278.1,NP_004597.2"	ENSG00000147133	"ENST00000373790,ENST00000276072,ENST00000483365,ENST00000472567,ENST00000478305,ENST00000474917,ENST00000483985,ENST00000463163,ENST00000437147,ENST00000373775,ENST00000462588,ENST00000485087,ENST00000468167,ENST00000461764,ENST00000492404,ENST00000482544,ENST00000461157,ENST00000467309,ENST00000497222,ENST00000423759"	"ENSP00000362895,ENSP00000276072,ENSP00000424526,ENSP00000421611,ENSP00000406517,ENSP00000362880,ENSP00000406549"
PH_hs_0000156	0.00104828	0.000561592	0.000431268	0.0108465	0.00175843	0.00120671	472.331	511.358	534.297	288.322	410.098	450.805	548.214	375.985	0.23812	0.296695	0.318129	0.298746	0.298454	0.241937	0.0744418	0.139894	-0.558978	0.0513267	DUSP2	Homo sapiens dual specificity phosphatase 2 (DUSP2)	1	1844	NM_004418	NP_004409.1	ENSG00000158050	"ENST00000288943,ENST00000488952"	ENSP00000288943
PH_hs_0000157	3.20829e-05	1.86301e-05	2.63415e-05	0.000116057	0.000294254	0.000879036	1110.77	1238.82	1080.68	800.22	615.611	484.871	1238.83	621.842	0.205293	0.256971	0.284916	0.239068	0.273415	0.23795	0.0725981	0.145584	-0.949081	0.000320996	PPWD1	Homo sapiens peptidylprolyl isomerase domain and WD repeat containing 1 (PPWD1)	1	23398	NM_015342	NP_056157.1	ENSG00000113593	"ENST00000508982,ENST00000261308,ENST00000503435,ENST00000515447,ENST00000510930,ENST00000511908,ENST00000502703,ENST00000505380,ENST00000507608,ENST00000514172,ENST00000511334,ENST00000515151,ENST00000513773,ENST00000535264,ENST00000538977"	"ENSP00000261308,ENSP00000427642,ENSP00000424519,ENSP00000423486,ENSP00000425390,ENSP00000427054,ENSP00000423234,ENSP00000421595,ENSP00000442371,ENSP00000444496"
PH_hs_0000159	0.131225	0.167897	0.243882	0.172591	0.153275	0.176638	142.377	118.279	107.988	137.585	130.19	121.502	133.134	127.357	0.339614	0.461177	0.507682	0.379912	0.425587	0.364838	0.132493	0.100396	-0.151089	0.509343	GRIN2B	"Homo sapiens glutamate receptor, ionotropic, N-methyl D-aspartate 2B (GRIN2B)"	1	2904	NM_000834	NP_000825.2	ENSG00000273079	"ENST00000609686,ENST00000628166,ENST00000627535,ENST00000630791"	"ENSP00000477455,ENSP00000486411,ENSP00000486677"
PH_hs_0000160	0.0107048	0.13429	0.0220081	0.00358097	0.0212618	0.0527537	279.105	128.062	220.004	369.255	252.94	179.414	226.5	262.258	0.272303	0.447467	0.397256	0.279737	0.367166	0.316391	0.205084	0.200305	0.160253	0.710869	ALOX12	Homo sapiens arachidonate 12-lipoxygenase (ALOX12)	1	239	NM_000697	NP_000688.2	ENSG00000108839	"ENST00000251535,ENST00000480801,ENST00000406228"	"ENSP00000251535,ENSP00000467033"
PH_hs_0000161	0.00240905	0.00373384	0.00460718	0.00317162	0.00336472	0.00246893	392.102	331.716	315.904	379.371	354.302	382.673	375.491	365.229	0.24872	0.329111	0.358631	0.277927	0.309484	0.251795	0.100103	0.0709003	-0.0611808	0.700237	ACP5	"Homo sapiens acid phosphatase 5, tartrate resistant (ACP5)"	1	54	"NM_001111036,NM_001111035,NM_001111034,NM_001611"	"NP_001104506.1,NP_001104505.1,NP_001104504.1,NP_001602.1"	ENSG00000102575	"ENST00000218758,ENST00000412435,ENST00000592828,ENST00000433365,ENST00000590420,ENST00000588625,ENST00000588524,ENST00000590832,ENST00000588079,ENST00000589792,ENST00000591319,ENST00000592659"	"ENSP00000218758,ENSP00000392374,ENSP00000468767,ENSP00000413456,ENSP00000468509,ENSP00000465127,ENSP00000468685,ENSP00000464831,ENSP00000465498"
PH_hs_0000163	0.000188629	0.000400341	0.000580484	0.000320944	0.00029621	0.000200753	699.456	553.156	499.644	629.25	614.682	684.724	632.82	630.987	0.220023	0.291883	0.322421	0.249125	0.273497	0.221623	0.117662	0.0707924	0.0138367	0.937893	ANPEP	Homo sapiens alanyl (membrane)	1	290	NM_001150	NP_001141.2	ENSG00000166825	"ENST00000300060,ENST00000558740,ENST00000559761,ENST00000558177,ENST00000560030,ENST00000559887,ENST00000560028,ENST00000559874,ENST00000560137"	"ENSP00000300060,ENSP00000453545,ENSP00000453405,ENSP00000452934,ENSP00000453413"
PH_hs_0000165	0.707704	0.882643	0.884328	0.803733	0.914168	0.841794	61.0188	38.2407	42.7115	57.6644	38.127	44.2857	51.2723	45.8282	0.47707	0.744479	0.747516	0.539181	0.712618	0.558577	0.212827	0.199323	-0.280889	0.45783	APOH	Homo sapiens apolipoprotein H (beta-2-glycoprotein I)	1	350	NM_000042	NP_000033.2	ENSG00000091583	"ENST00000205948,ENST00000585162,ENST00000581797,ENST00000577982"	"ENSP00000205948,ENSP00000462260,ENSP00000463553,ENSP00000464301"
PH_hs_0000166	0.0666077	0.0299458	0.0351135	0.0210841	0.0329333	0.0415172	175.147	200.097	195.828	246.844	205.514	191.905	206.24	210.78	0.315605	0.382626	0.41202	0.312558	0.362847	0.309233	0.092931	0.115573	-0.0342274	0.881406	ASGR2	Homo sapiens asialoglycoprotein receptor 2 (ASGR2)	1	433	"NM_080914,NM_001201352,NM_080913,NM_080912,NM_001181"	"NP_550436.1,NP_001188281.1,NP_550435.1,NP_550434.1,NP_001172.1"	ENSG00000161944	"ENST00000355035,ENST00000254850,ENST00000446679,ENST00000576487,ENST00000450034,ENST00000574868"	"ENSP00000347140,ENSP00000254850,ENSP00000405844,ENSP00000458835"
PH_hs_0000167	0.592276	0.563718	0.532626	0.596655	0.620872	0.221394	71.1886	64.9203	73.3348	76.8859	65.0949	111.282	75.6397	82.8585	0.446957	0.588257	0.59209	0.476948	0.562372	0.377476	0.120528	0.200698	0.011278	0.978542	GCK	Homo sapiens glucokinase (hexokinase 4)	1	2645	"NM_033508,NM_033507,NM_000162"	"NP_277043.1,NP_277042.1,NP_000153.1"	ENSG00000106633	"ENST00000459642,ENST00000336642,ENST00000403799,ENST00000395796,ENST00000345378,ENST00000437084,ENST00000473353,ENST00000476008,ENST00000616242"	"ENSP00000338009,ENSP00000384247,ENSP00000379142,ENSP00000223366,ENSP00000402840,ENSP00000482149"
PH_hs_0000168	0.000336032	0.000225614	0.000190719	0.000917301	0.00031398	0.000225882	611.318	634.084	645.508	538.201	606.312	665.42	682.894	592.146	0.225649	0.284283	0.307211	0.265409	0.274209	0.222797	0.0590774	0.0904182	-0.199869	0.315908	BMP1	Homo sapiens bone morphogenetic protein 1 (BMP1)	1	649	"NR_033403,NM_006129"	"-,NP_006120.1"	ENSG00000168487	"ENST00000306385,ENST00000520970,ENST00000518913,ENST00000306349,ENST00000520982,ENST00000520626,ENST00000518656,ENST00000483364,ENST00000471755,ENST00000521385,ENST00000521521,ENST00000523849,ENST00000523457,ENST00000523749,ENST00000517324,ENST00000522332,ENST00000397814,ENST00000354870"	"ENSP00000305714,ENSP00000428332,ENSP00000427950,ENSP00000306121,ENSP00000428798,ENSP00000430015,ENSP00000430977,ENSP00000428249,ENSP00000428665,ENSP00000430406,ENSP00000380915,ENSP00000346941"
PH_hs_0000169	2.20113e-06	1.86542e-06	1.44303e-06	6.67001e-06	1.11908e-05	1.45782e-05	3063.37	3228.23	3640.15	1866.51	1504.62	1410.33	3586.81	1564.32	0.187688	0.23774	0.259625	0.216402	0.240654	0.199547	0.0752038	0.10127	-1.042	4.2379e-07	POLR3D	Homo sapiens polymerase (RNA)	1	661	NM_001722	NP_001713.2	ENSG00000168495	"ENST00000306433,ENST00000519237,ENST00000397802,ENST00000518039,ENST00000517789"	"ENSP00000303088,ENSP00000429677,ENSP00000380904,ENSP00000429821"
PH_hs_0000170	0.694593	0.671549	0.985206	0.504133	0.718739	0.709375	62.1488	56.0271	26.5939	85.9908	56.7255	55.641	52.283	64.8954	0.473651	0.626955	0.927729	0.455561	0.596848	0.5043	0.266222	0.200738	0.209646	0.701184	C6	Homo sapiens complement component 6 (C6)	1	729	"NM_000065,NM_001115131"	"NP_000056.2,NP_001108603.2"	ENSG00000039537	"ENST00000433294,ENST00000417809,ENST00000473450,ENST00000475349,ENST00000511470,ENST00000461473,ENST00000263413,ENST00000337836"	"ENSP00000401578,ENSP00000396565,ENSP00000263413,ENSP00000338861"
PH_hs_0000171	0.707667	0.7824	0.551405	0.596674	0.610207	0.72313	61.0188	47.1339	58.0232	76.8859	66.0248	54.5054	60.0137	64.5875	0.477174	0.676375	3.02287	0.476843	0.559043	0.508726	0.347387	0.165997	0.0235439	0.96114	C8G	"Homo sapiens complement component 8, gamma polypeptide (C8G)"	1	733	NM_000606	NP_000597.2	ENSG00000176919	"ENST00000371634,ENST00000224181,ENST00000484376,ENST00000465773"	"ENSP00000360697,ENSP00000224181"
PH_hs_0000172	0.706995	0.25433	0.145396	0.271001	0.188218	0.141295	61.0188	100.493	130.552	116.34	120.89	131.721	105.478	120.708	0.479073	0.493479	0.47576	0.404452	0.43759	0.353795	0.222833	0.102899	0.0963335	0.832231	ACTA1	"Homo sapiens actin, alpha 1, skeletal muscle (ACTA1)"	1	58	NM_001100	NP_001091.1	ENSG00000143632	"ENST00000366684,ENST00000366683"	"ENSP00000355645,ENSP00000355644"
PH_hs_0000174	0.93339	0.993918	0.989378	0.971554	0.91415	0.854067	38.4193	19.565	24.9822	35.408	38.127	43.1501	29.963	38.1752	0.586152	1.01798	0.954804	0.670022	0.712689	0.56489	0.281666	0.166004	0.276875	0.612862	CACNA1S	"Homo sapiens calcium channel, voltage-dependent, L type, alpha 1S subunit (CACNA1S)"	1	779	NM_000069	NP_000060.2	ENSG00000081248	"ENST00000367338,ENST00000362061"	"ENSP00000356307,ENSP00000355192"
PH_hs_0000175	0.808871	0.95076	0.997552	0.684199	0.82475	0.695557	51.979	30.2368	19.3411	68.7926	47.4263	56.7765	36.6769	56.5979	0.512884	0.828411	1.07892	0.499794	0.645975	0.500217	0.323722	0.178106	0.529924	0.372708	SERPINA6	"Homo sapiens serpin peptidase inhibitor, clade A (alpha-1 antiproteinase, antitrypsin)"	1	866	NM_001756	NP_001747.2	ENSG00000277405	"ENST00000631236,ENST00000621384,ENST00000630843"	"ENSP00000486588,ENSP00000484501,ENSP00000486954"
PH_hs_0000176	0.833204	0.37442	0.440493	0.270951	0.284713	0.47856	49.719	83.596	82.1995	116.34	102.292	76.0805	77.8322	96.4195	0.522033	0.529045	0.565082	0.404346	0.46682	0.44186	0.19815	0.165407	0.191403	0.665664	CD1A	Homo sapiens CD1a molecule (CD1A)	1	909	NM_001763	NP_001754.2	ENSG00000158477	ENST00000289429	ENSP00000289429
PH_hs_0000177	0.357919	0.782359	0.713097	0.607404	0.920379	0.841827	96.0481	47.1339	58.0232	75.8742	37.1971	44.2857	72.6644	51.4816	0.39491	0.676512	0.65342	0.479601	0.725807	0.558492	0.246432	0.262677	-0.600427	0.244986	CD1C	Homo sapiens CD1c molecule (CD1C)	1	911	NM_001765	NP_001756.2	ENSG00000158481	"ENST00000368170,ENST00000443761"	"ENSP00000357152,ENSP00000408755"
PH_hs_0000178	0.00507802	0.0104468	0.016645	0.091912	0.0329425	0.0343355	332.214	260.57	235.316	278.206	205.514	202.124	299.065	224.383	0.259824	0.352254	0.389298	0.51096	0.362872	0.303947	0.129285	0.157043	-0.497131	0.0585277	TNFRSF8	"Homo sapiens tumor necrosis factor receptor superfamily, member 8 (TNFRSF8)"	1	943	NM_001243	NP_001234.3	ENSG00000120949	"ENST00000263932,ENST00000514649,ENST00000413146,ENST00000479933,ENST00000417814"	"ENSP00000263932,ENSP00000421938,ENSP00000398337,ENSP00000390650"
PH_hs_0000179	0.000479222	0.00028646	0.000289174	0.00280719	0.00213654	0.00675207	562.729	598.512	613.273	389.488	392.429	303.186	640.858	355.007	0.229267	0.287356	0.314843	0.276077	0.301614	0.268143	0.0662045	0.109303	-0.861514	5.64387e-05	F12	Homo sapiens coagulation factor XII (Hageman factor)	1	2161	NM_000505	NP_000496.2	ENSG00000131187	"ENST00000253496,ENST00000502854,ENST00000504406,ENST00000510358,ENST00000514943,ENST00000503736"	ENSP00000253496
PH_hs_0000181	0.916556	0.988037	0.953517	0.89785	0.976341	0.96522	40.6792	22.233	33.8468	47.5479	27.8978	29.5238	34.9441	34.3422	0.571317	0.957145	0.829818	0.586556	0.823161	0.674325	0.247364	0.25331	-0.104386	0.824879	F9	Homo sapiens coagulation factor IX (F9)	1	2158	NM_000133	NP_000124.1	ENSG00000101981	"ENST00000479617,ENST00000218099,ENST00000394090"	"ENSP00000218099,ENSP00000377650"
PH_hs_0000182	0.287406	0.25347	0.361061	0.270974	0.231664	0.301436	106.218	100.493	91.0641	116.34	111.591	98.7911	107.54	106.892	0.379462	0.491379	0.542561	0.404393	0.451615	0.416973	0.113353	0.115276	-0.11218	0.631082	CLPS	"Homo sapiens colipase, pancreatic (CLPS)"	1	1208	"NM_001252598,NM_001252597,NM_001832"	"NP_001239527.1,NP_001239526.1,NP_001823.1"	ENSG00000137392	"ENST00000259938,ENST00000616014,ENST00000622413"	"ENSP00000259938,ENSP00000483589,ENSP00000482919"
PH_hs_0000185	0.999283	0.999625	0.948228	0.517174	0.125074	0.134515	16.9497	12.4505	34.6527	76.8859	139.489	133.992	23.1324	114.628	0.862661	1.26786	0.823062	2.84217	0.414816	0.351522	0.376022	0.336612	2.52656	0.00834764	EGR2	Homo sapiens early growth response 2 (EGR2)	1	1959	"NM_001136179,NM_001136178,NM_001136177,NM_000399"	"NP_001129651.1,NP_001129650.1,NP_001129649.1,NP_000390.2"	ENSG00000122877	"ENST00000242480,ENST00000493899,ENST00000439032,ENST00000411732"	"ENSP00000242480,ENSP00000402040,ENSP00000387634"
PH_hs_0000186	0.941025	0.882941	0.953508	0.814112	0.91409	0.841916	37.2893	38.2407	33.8468	56.6528	38.127	44.2857	39.501	45.4972	0.594288	0.74338	0.829879	0.543158	0.712932	0.558263	0.152929	0.195671	0.084061	0.82227	EDN2	Homo sapiens endothelin 2 (EDN2)	1	1907	NM_001956	NP_001947.1	ENSG00000127129	"ENST00000372587,ENST00000490783,ENST00000467046,ENST00000467872,ENST00000460255"	ENSP00000361668
PH_hs_0000187	0.82141	0.448297	0.354467	0.484821	0.565397	0.683728	50.849	75.5921	91.87	88.0141	47.4263	34.0659	78.8422	55.4564	0.516738	0.551497	0.540617	0.451198	3.94923	2.14346	0.204092	0.578873	-0.334869	0.730856	EDN3	Homo sapiens endothelin 3 (EDN3)	1	1908	"NM_207034,NM_207033,NM_207032"	"NP_996917.1,NP_996916.1,NP_996915.1"	ENSG00000124205	"ENST00000337938,ENST00000311585,ENST00000371025,ENST00000395654,ENST00000371028"	"ENSP00000337128,ENSP00000311854,ENSP00000360064,ENSP00000379015,ENSP00000360067"
PH_hs_0000188	0.0636682	0.0505178	0.0223462	0.0504639	0.0479959	0.0415131	177.407	173.417	219.199	198.285	185.985	191.905	205.861	188.504	0.314215	0.401311	0.397718	0.334744	0.375414	0.309225	0.117359	0.0789594	-0.193942	0.410704	FCER2	"Homo sapiens Fc fragment of IgE, low affinity II, receptor for (CD23)"	1	2208	"NM_001207019,NM_001220500,NM_002002"	"NP_001193948.2,NP_001207429.1,NP_001993.2"	ENSG00000104921	"ENST00000597312,ENST00000346664,ENST00000597921,ENST00000598803,ENST00000597934,ENST00000593418,ENST00000360067"	"ENSP00000264072,ENSP00000471974,ENSP00000472067,ENSP00000353178"
PH_hs_0000190	0.0666021	0.000450898	0.000134629	8.21857e-05	0.000130972	0.2214	175.147	538.038	701.919	872.048	747.661	111.282	511.059	566.318	0.315595	0.293546	0.302898	0.235934	0.264048	0.377486	0.274193	0.326454	0.105769	0.898394	FGR	"Homo sapiens FGR proto-oncogene, Src family tyrosine kinase (FGR)"	1	2268	"NM_001042747,NM_001042729,NM_005248"	"NP_001036212.1,NP_001036194.1,NP_005239.1"	ENSG00000000938	"ENST00000374005,ENST00000374004,ENST00000374003,ENST00000457296,ENST00000475472,ENST00000468038,ENST00000399173"	"ENSP00000363117,ENSP00000363116,ENSP00000363115,ENSP00000407670,ENSP00000382126"
PH_hs_0000191	0.0651133	0.0732117	0.0299424	0.0613436	0.0564367	0.0645819	176.277	155.631	203.887	188.168	177.616	169.194	193.5	175.026	0.314896	0.416777	0.40676	0.34058	0.380896	0.322948	0.119555	0.0888063	-0.214305	0.347766	FMO1	Homo sapiens flavin containing monooxygenase 1 (FMO1)	1	2326	NM_002021	NP_002012.1	ENSG00000010932	"ENST00000433267,ENST00000367750,ENST00000469112,ENST00000354841,ENST00000459868,ENST00000472893,ENST00000469711,ENST00000402921,ENST00000617670"	"ENSP00000406982,ENSP00000356724,ENSP00000346901,ENSP00000385543,ENSP00000481732"
PH_hs_0000192	0.999566	0.99939	0.999978	0.999798	0.62648	0.999915	15.8197	13.3398	9.67053	16.1865	8.36934	11.3553	14.0233	11.7488	0.890353	1.22988	1.50841	0.970221	26.9675	1.06465	0.30304	2.08475	NA	NA	FSHR	Homo sapiens follicle stimulating hormone receptor (FSHR)	1	2492	"NM_181446,NM_000145"	"NP_852111.2,NP_000136.2"	ENSG00000170820	"ENST00000406846,ENST00000304421,ENST00000454032,ENST00000469138,ENST00000419927"	"ENSP00000384708,ENSP00000306780,ENSP00000415504,ENSP00000405775"
PH_hs_0000193	0.00791479	0.0523823	0.026433	0.0294059	0.0585956	0.0527646	299.444	171.639	210.334	227.623	175.756	179.414	246.091	190.669	0.266929	0.402726	0.402825	0.320366	0.382301	0.316411	0.174083	0.123814	-0.402824	0.163444	F11	Homo sapiens coagulation factor XI (F11)	1	2160	NM_000128	NP_000119.1	ENSG00000088926	"ENST00000403665,ENST00000492972,ENST00000514715,ENST00000452239,ENST00000264691,ENST00000503841,ENST00000264692"	"ENSP00000384957,ENSP00000424479,ENSP00000397401,ENSP00000264691,ENSP00000264692"
PH_hs_0000195	1.92379e-06	1.35945e-06	1.35144e-06	1.67056e-06	1.89193e-06	4.35769e-06	3314.23	3955.69	3808.58	3623.75	3277.06	3057.98	4000.95	3258.16	0.186931	0.23541	0.25913	0.207541	0.227175	0.193231	0.0754866	0.074185	-0.119886	0.426143	GAA	"Homo sapiens glucosidase, alpha; acid (GAA)"	1	2548	"NM_001079804,NM_001079803,NM_000152"	"NP_001073272.1,NP_001073271.1,NP_000143.2"	ENSG00000171298	"ENST00000570803,ENST00000577106,ENST00000390015,ENST00000574376,ENST00000302262,ENST00000572080,ENST00000572803,ENST00000570716,ENST00000573556"	"ENSP00000460543,ENSP00000458306,ENSP00000374665,ENSP00000305692,ENSP00000459972"
PH_hs_0000196	0.694681	0.771465	0.615422	0.596606	0.518371	0.456221	62.1488	48.0232	66.0819	76.8859	74.3941	78.3515	63.6534	75.1272	0.473395	0.67095	0.621485	0.477219	0.531444	0.435555	0.166176	0.104484	0.119847	0.706556	GIP	Homo sapiens gastric inhibitory polypeptide (GIP)	1	2695	NM_004123	NP_004114.1	ENSG00000159224	ENST00000357424	ENSP00000350005
PH_hs_0000197	0.933115	0.94468	0.9669	0.957932	0.996213	0.944782	38.4193	31.1262	10.4764	38.4429	19.5285	32.9304	28.8995	29.7398	0.587135	0.817188	4.03061	0.645354	0.975145	0.639726	0.409753	0.266333	-0.424671	0.731199	GP1BA	Homo sapiens glycoprotein Ib (platelet)	1	2811	NM_000173	NP_000164.5	ENSG00000185245	"ENST00000329125,ENST00000611961"	"ENSP00000329380,ENSP00000484439"
PH_hs_0000198	0.999733	0.950749	0.884325	0.813966	0.52651	0.999909	14.6897	30.2368	42.7115	56.6528	46.4963	11.3553	31.6501	37.4617	0.928381	0.828474	0.747526	0.543538	10.317	1.07276	0.327076	1.54209	0.0175857	0.974659	SERPIND1	"Homo sapiens serpin peptidase inhibitor, clade D (heparin cofactor)"	1	3053	NM_000185	NP_000176.2	ENSG00000099937	"ENST00000215727,ENST00000406799"	"ENSP00000215727,ENSP00000384050"
PH_hs_0000199	0.163435	0.0160036	0.00516989	4.48309e-05	0.00299928	9.07117e-05	849.744	234.78	307.845	1021.77	363.601	834.614	502.848	726.301	0.817622	0.363541	0.361045	0.230726	0.307427	0.214164	0.468642	0.225942	1.00814	0.082339	RARG	"Homo sapiens retinoic acid receptor, gamma (RARG)"	1	5916	"NM_001243732,NM_001243731,NM_001243730,NM_001042728,NM_000966"	"NP_001230661.1,NP_001230660.1,NP_001230659.1,NP_001036193.1,NP_000957.1"	ENSG00000172819	"ENST00000425354,ENST00000338561,ENST00000543726,ENST00000543762,ENST00000550265,ENST00000548317,ENST00000551580,ENST00000548284,ENST00000546717,ENST00000551158,ENST00000550362,ENST00000550721,ENST00000550350,ENST00000551501,ENST00000546377,ENST00000549859,ENST00000552901,ENST00000394426"	"ENSP00000388510,ENSP00000343698,ENSP00000444335,ENSP00000454417,ENSP00000454604,ENSP00000454385,ENSP00000377947"
PH_hs_0000200	0.000573712	0.00131835	0.00150314	0.000506422	0.000705581	0.000716816	540.13	420.648	404.55	567.539	504.02	507.582	493.082	516.638	0.231193	0.310007	0.337517	0.254093	0.284858	0.235433	0.114701	0.0767232	0.0703248	0.671121	HRG	Homo sapiens histidine-rich glycoprotein (HRG)	1	3273	NM_000412	NP_000403.1	ENSG00000113905	"ENST00000468154,ENST00000232003,ENST00000495413"	ENSP00000232003
PH_hs_0000201	0.567668	0.457228	0.506322	0.0175156	0.0329345	0.0343292	73.4486	74.7028	75.7525	257.972	205.514	202.124	80.8619	217.764	0.440922	0.554657	0.584241	0.30848	0.36285	0.303933	0.0997392	0.117974	1.33904	1.42805e-08	SDC2	Homo sapiens syndecan 2 (SDC2)	1	6383	NM_002998	NP_002989.2	ENSG00000169439	"ENST00000302190,ENST00000520233,ENST00000519587,ENST00000518385,ENST00000522911,ENST00000519914,ENST00000521590,ENST00000523877"	"ENSP00000307046,ENSP00000429045,ENSP00000427784,ENSP00000428256,ENSP00000429121,ENSP00000429662"
PH_hs_0000202	0.694687	0.521642	0.440492	0.404456	0.34969	0.221767	62.1488	65.8096	82.1995	97.119	92.9927	111.282	75.8976	98.6052	0.473378	1.49852	0.565074	0.43372	0.485311	0.378118	0.21884	0.121416	0.264975	0.57373	IGFBP4	Homo sapiens insulin-like growth factor binding protein 4 (IGFBP4)	1	3487	NM_001552	NP_001543.2	ENSG00000141753	ENST00000269593	ENSP00000269593
PH_hs_0000203	0.0031297	0.00373371	0.00656801	7.5056e-06	1.93657e-06	1.99187e-06	369.503	331.716	291.728	1785.57	3232.43	3263.51	358.598	2709.41	0.252329	0.329109	0.366265	0.217211	0.227337	0.186592	0.101342	0.159941	2.86067	2.92897e-12	TNFSF9	Homo sapiens tumor necrosis factor (ligand)	1	8744	NM_003811	NP_003802.1	ENSG00000125657	ENST00000245817	ENSP00000245817
PH_hs_0000204	0.00673992	0.00896046	0.00582063	0.00320396	0.00299955	0.00427735	310.744	270.353	299.786	378.359	363.601	337.252	318.127	353.08	0.264212	0.348474	0.363606	0.278041	0.30743	0.260313	0.0851959	0.0775928	0.117558	0.440854	ARHGAP25	Homo sapiens Rho GTPase activating protein 25 (ARHGAP25)	1	9938	"NM_001166277,NM_001166276,NM_001007231,NM_014882"	"NP_001159749.1,NP_001159748.1,NP_001007232.2,NP_055697.1"	ENSG00000163219	"ENST00000463483,ENST00000481684,ENST00000491237,ENST00000409202,ENST00000456116,ENST00000467265,ENST00000485573,ENST00000488795,ENST00000463061,ENST00000485700,ENST00000496266,ENST00000409030,ENST00000409220,ENST00000473986,ENST00000497079,ENST00000497259,ENST00000479844"	"ENSP00000417283,ENSP00000386911,ENSP00000420583,ENSP00000420427,ENSP00000386863,ENSP00000386241,ENSP00000417425,ENSP00000417139,ENSP00000417818,ENSP00000417467"
PH_hs_0000205	7.65897e-07	8.65805e-07	7.8111e-07	9.56005e-07	1.44015e-06	1.21046e-06	6761.79	5724.54	6093.24	5474.07	3894.53	4529.63	6709.94	4547	0.181917	0.232213	0.255103	0.204266	0.225299	0.183729	0.0723862	0.106441	-0.384202	0.053095	THOC1	Homo sapiens THO complex 1 (THOC1)	1	9984	NM_005131	NP_005122.2	ENSG00000079134	"ENST00000579232,ENST00000577429,ENST00000583228,ENST00000578529,ENST00000580038,ENST00000261600,ENST00000584470,ENST00000585307,ENST00000579891,ENST00000577552,ENST00000582313,ENST00000584642,ENST00000581269,ENST00000581116,ENST00000581576,ENST00000578224,ENST00000580870,ENST00000580544,ENST00000631280,ENST00000616322,ENST00000621904"	"ENSP00000462757,ENSP00000261600,ENSP00000473276,ENSP00000473499,ENSP00000463965,ENSP00000461943,ENSP00000486359,ENSP00000480460,ENSP00000481599"
PH_hs_0000206	0.555562	0.563728	0.361023	0.265195	0.435867	0.854087	74.5786	64.9203	91.0641	117.352	82.7635	43.1501	83.2669	79.5878	0.437985	0.588164	0.542397	0.402998	0.508364	0.564838	0.158777	0.269032	-0.183986	0.718857	RGR	Homo sapiens retinal G protein coupled receptor (RGR)	1	5995	"NM_001012722,NM_001012720,NM_002921"	"NP_001012740.1,NP_001012738.1,NP_002912.2"	ENSG00000148604	"ENST00000469446,ENST00000478727,ENST00000359452,ENST00000483660,ENST00000372092,ENST00000483771,ENST00000483744,ENST00000497161,ENST00000479725,ENST00000358110"	"ENSP00000352427,ENSP00000361164,ENSP00000350823"
PH_hs_0000207	0.000153998	0.000104133	0.000190739	0.00108385	0.125094	0.0852556	734.486	766.593	645.508	479.525	139.489	155.568	775.231	253.415	0.21816	0.274872	0.307213	0.263135	0.414852	0.332797	0.0812109	0.350755	-1.57723	0.0103312	KCNJ2	"Homo sapiens potassium channel, inwardly rectifying subfamily J, member 2 (KCNJ2)"	1	3759	NM_000891	NP_000882.1	ENSG00000123700	"ENST00000535240,ENST00000243457"	"ENSP00000441848,ENSP00000243457"
PH_hs_0000208	2.58349e-06	0.0162949	1.81193e-06	8.79879e-06	2.12198e-05	2.3009e-05	2812.52	2810.25	3148.56	1685.42	1224.71	1220.69	3167.73	1351.46	0.188612	0.512926	0.261368	0.218316	0.246129	0.202902	0.0850192	0.118599	-1.09957	0.000132364	DCLRE1A	Homo sapiens DNA cross-link repair 1A (DCLRE1A)	1	9937	"NM_014881,NM_001271816"	"NP_055696.3,NP_001258745.1"	ENSG00000198924	"ENST00000361384,ENST00000369305,ENST00000476112"	"ENSP00000355185,ENSP00000358311"
PH_hs_0000209	7.32797e-06	5.31643e-06	3.44104e-06	1.10944e-05	1.14242e-05	2.61098e-05	1785.37	1932.49	2247.59	1554.92	1494.39	1175.27	2154.4	1382.13	0.194984	0.245935	0.266472	0.219959	0.240828	0.203865	0.0877602	0.0993806	-0.508897	0.0126233	NEDD4	"Homo sapiens neural precursor cell expressed, developmentally down-regulated 4, E3 ubiquitin protein ligase (NEDD4)"	1	4734	"NM_006154,NM_198400"	"NP_006145.2,NP_940682.2"	ENSG00000069869	"ENST00000508871,ENST00000503468,ENST00000338963,ENST00000508342,ENST00000435532,ENST00000506154,ENST00000502612,ENST00000514893,ENST00000507063,ENST00000513957,ENST00000508075,ENST00000557845"	"ENSP00000422455,ENSP00000426051,ENSP00000345530,ENSP00000424827,ENSP00000410613,ENSP00000422705,ENSP00000424471,ENSP00000421047"
PH_hs_0000210	1.17531e-05	1.07245e-05	1.18428e-05	4.48383e-05	3.76731e-05	6.08451e-05	1509.65	1485.16	1386.91	1021.77	1035.94	926.592	1582.44	976.357	0.198093	0.251931	0.277219	0.230728	0.251375	0.21069	0.0602129	0.0683337	-0.616416	1.04038e-06	LHX2	Homo sapiens LIM homeobox 2 (LHX2)	1	9355	NM_004789	NP_004780.3	ENSG00000106689	"ENST00000560961,ENST00000373615,ENST00000446480,ENST00000488674"	"ENSP00000453448,ENSP00000362717,ENSP00000394978,ENSP00000476200"
PH_hs_0000211	0.989644	0.993918	0.985205	0.897651	0.921573	0.736678	25.9895	19.565	26.5939	47.5479	37.1971	53.3699	26.0561	45.1862	0.703304	1.01798	0.927746	0.587165	0.720751	0.513809	0.21804	0.186444	0.704765	0.127135	HRH1	Homo sapiens histamine receptor H1 (HRH1)	1	3269	"NM_001098213,NM_001098212,NM_001098211,NM_000861"	"NP_001091683.1,NP_001091682.1,NP_001091681.1,NP_000852.1"	ENSG00000196639	"ENST00000438284,ENST00000431010,ENST00000413416,ENST00000397056"	"ENSP00000406705,ENSP00000397028,ENSP00000392383,ENSP00000380247"
PH_hs_0000212	0.00662742	0.0104457	0.0109703	0.00792884	0.00301114	0.000866225	311.874	260.57	259.492	309.567	363.601	486.007	300.451	379.241	0.26391	0.352248	0.378377	0.292935	0.307573	0.237724	0.100401	0.144948	0.287695	0.29544	GDF5	Homo sapiens growth differentiation factor 5 (GDF5)	1	8200	NM_000557	NP_000548.2	ENSG00000125965	"ENST00000374369,ENST00000374372"	"ENSP00000363489,ENSP00000363492"
PH_hs_0000213	5.5906e-07	5.68892e-07	4.90677e-07	6.937e-07	8.60687e-07	9.61474e-07	10126.9	10441.5	11630.4	7594.5	5893.88	5466.44	11628.5	6201.34	0.180296	0.229511	0.251816	0.202453	0.221882	0.182448	0.067681	0.108605	-0.733056	6.33246e-05	BIRC5	Homo sapiens baculoviral IAP repeat containing 5 (BIRC5)	1	332	"NM_001012271,NM_001012270,NM_001168"	"NP_001012271.1,NP_001012270.1,NP_001159.2"	ENSG00000089685	"ENST00000301633,ENST00000350051,ENST00000590925,ENST00000374948,ENST00000590449,ENST00000592734,ENST00000592115,ENST00000586192,ENST00000587746,ENST00000591800,ENST00000589892"	"ENSP00000301633,ENSP00000324180,ENSP00000467336,ENSP00000364086,ENSP00000465868,ENSP00000466617,ENSP00000466063,ENSP00000466675,ENSP00000467259"
PH_hs_0000214	0.832788	0.760508	0.891886	0.421403	0.518372	0.366062	49.719	48.9125	41.9056	95.0957	74.3941	88.5713	50.7544	84.4284	0.523054	0.665482	0.753771	0.437627	0.531404	0.413765	0.150275	0.137367	0.613944	0.0468104	ABAT	Homo sapiens 4-aminobutyrate aminotransferase (ABAT)	1	18	"NM_001127448,NM_000663,NM_020686"	"NP_001120920.1,NP_000654.2,NP_065737.2"	ENSG00000183044	"ENST00000268251,ENST00000564714,ENST00000563992,ENST00000568847,ENST00000561870,ENST00000569695,ENST00000566590,ENST00000563215,ENST00000565016,ENST00000567812,ENST00000425191,ENST00000569156,ENST00000562115,ENST00000565671,ENST00000564453,ENST00000396600"	"ENSP00000268251,ENSP00000456392,ENSP00000455184,ENSP00000456267,ENSP00000455198,ENSP00000454415,ENSP00000456330,ENSP00000411916,ENSP00000454963,ENSP00000455502,ENSP00000379845"
PH_hs_0000215	9.42568e-07	8.58657e-07	9.24983e-07	1.69859e-06	1.77055e-06	2.42675e-06	5516.55	5769.01	5152.78	3586.32	3410.04	2925.12	5936.64	3245.96	0.18301	0.232154	0.25632	0.207641	0.226714	0.187765	0.061564	0.08063	-0.691832	5.04239e-06	CDC16	Homo sapiens cell division cycle 16 (CDC16)	1	8881	"NM_001078645,NM_003903"	"NP_001072113.1,NP_003894.3"	ENSG00000130177	"ENST00000356221,ENST00000375310,ENST00000494766,ENST00000252457,ENST00000375308,ENST00000252458,ENST00000484907,ENST00000494581,ENST00000461716,ENST00000360383,ENST00000628084"	"ENSP00000348554,ENSP00000364459,ENSP00000252457,ENSP00000364457,ENSP00000252458,ENSP00000353549,ENSP00000486027"
PH_hs_0000216	5.25491e-07	5.00394e-07	4.81351e-07	4.94465e-07	6.39753e-07	7.93193e-07	11200.3	11722.1	12073.7	12539.5	8210.32	6574.72	12638.7	8939.61	0.179982	0.228494	0.251683	0.20059	0.219982	0.181398	0.0536078	0.170943	-0.363532	0.152289	CENPA	Homo sapiens centromere protein A (CENPA)	1	1058	"NM_001042426,NM_001809"	"NP_001035891.1,NP_001800.1"	ENSG00000115163	"ENST00000475662,ENST00000335756,ENST00000472719,ENST00000233505,ENST00000419525,ENST00000460030"	"ENSP00000336868,ENSP00000233505,ENSP00000404963"
PH_hs_0000217	3.62752e-07	3.41692e-07	3.52438e-07	4.43514e-07	4.542e-07	5.01968e-07	29426.9	37994.4	30806.3	15755.5	14599.8	12268.3	35474.5	13944.9	0.178138	0.226009	0.249557	0.200003	0.217846	0.178973	0.0930345	0.0873238	-1.14373	1.25608e-08	CCT5	"Homo sapiens chaperonin containing TCP1, subunit 5 (epsilon)"	1	22948	NM_012073	NP_036205.1	ENSG00000150753	"ENST00000280326,ENST00000503026,ENST00000515390,ENST00000511700,ENST00000508451,ENST00000510326,ENST00000512975,ENST00000423695,ENST00000503454,ENST00000515676,ENST00000506600,ENST00000514674,ENST00000509846,ENST00000511995,ENST00000625723"	"ENSP00000280326,ENSP00000423318,ENSP00000426923,ENSP00000423087,ENSP00000425751,ENSP00000422744,ENSP00000427297,ENSP00000423052,ENSP00000487128"
PH_hs_0000218	4.32461e-05	3.03175e-05	5.00077e-05	0.000201355	0.000145108	0.000281374	1018.11	1069.85	903.388	701.078	729.062	631.354	1080.31	674.447	0.207515	0.261675	0.291581	0.244353	0.265179	0.22504	0.0780181	0.0762564	-0.641391	0.00010302	DPYD	Homo sapiens dihydropyrimidine dehydrogenase (DPYD)	1	1806	NM_000110	NP_000101.2	ENSG00000188641	"ENST00000370192,ENST00000474241,ENST00000306031,ENST00000460019"	"ENSP00000359211,ENSP00000307107"
PH_hs_0000219	0.1344	0.109996	0.213701	0.213882	0.428406	0.367051	141.247	136.955	113.629	127.469	83.6934	88.5713	141.508	98.062	0.340563	0.436473	0.497959	0.39065	0.514233	0.417128	0.119218	0.177838	-0.620498	0.0429601	RPA3	"Homo sapiens replication protein A3, 14kDa (RPA3)"	1	6119	NM_002947	NP_002938.1	ENSG00000106399	"ENST00000223129,ENST00000406109,ENST00000396682,ENST00000401447,ENST00000483031,ENST00000462723,ENST00000463632"	"ENSP00000223129,ENSP00000384652,ENSP00000379914,ENSP00000385383"
PH_hs_0000220	0.833309	0.882983	0.891997	0.803392	0.844544	0.709304	49.719	38.2407	41.9056	57.6644	45.5664	55.641	46.9003	51.9772	0.521774	0.743226	0.753334	0.54007	0.657373	0.504505	0.171018	0.157815	0.0229182	0.943686	HTR1E	Homo sapiens 5-hydroxytryptamine (serotonin)	1	3354	NM_000865	NP_000856.1	ENSG00000168830	ENST00000305344	ENSP00000307766
PH_hs_0000221	5.8613e-06	5.91848e-06	4.57248e-06	3.27467e-06	5.60309e-06	6.61704e-06	1945.82	1850.67	1981.65	2520.04	1942.62	1863.4	2086.75	2069.66	0.193565	0.246824	0.268832	0.211709	0.235128	0.194084	0.0555441	0.107592	0.120931	0.509594	CHRNA5	"Homo sapiens cholinergic receptor, nicotinic, alpha 5 (neuronal)"	1	1138	NM_000745	NP_000736.2	ENSG00000169684	"ENST00000299565,ENST00000559554,ENST00000394802,ENST00000559576"	"ENSP00000299565,ENSP00000453519,ENSP00000378281,ENSP00000452641"
PH_hs_0000222	0.821403	0.782369	0.89917	0.814172	0.844409	0.722942	50.849	47.1339	41.0997	56.6528	45.5664	54.5054	50.2291	51.2747	0.516756	0.67648	0.760416	0.543001	0.657803	0.509252	0.156289	0.154628	-0.092773	0.783806	ASCL1	Homo sapiens achaete-scute family bHLH transcription factor 1 (ASCL1)	1	429	NM_004316	NP_004307.2	ENSG00000139352	ENST00000266744	ENSP00000266744
PH_hs_0000223	0.000862711	0.000665471	0.000225448	0.00960448	0.0167731	0.0228733	492.67	491.793	620.525	296.415	243.641	224.835	579.635	250.245	0.235761	0.299205	0.309354	0.296438	0.343921	0.293493	0.103429	0.117014	-1.22644	8.44008e-07	CDC25A	Homo sapiens cell division cycle 25A (CDC25A)	1	993	"NM_201567,NM_001789"	"NP_963861.1,NP_001780.2"	ENSG00000164045	"ENST00000302506,ENST00000351231,ENST00000459900,ENST00000443342,ENST00000437972"	"ENSP00000303706,ENSP00000343166,ENSP00000416483,ENSP00000404285"
PH_hs_0000224	0.00085402	0.00110939	0.00137411	0.000585943	0.000171257	0.000288149	493.8	437.545	412.609	549.329	700.235	631.354	485.364	615.369	0.235645	0.30717	0.335991	0.255749	0.26704	0.225461	0.087793	0.0954159	0.337786	0.0719406	COL7A1	"Homo sapiens collagen, type VII, alpha 1 (COL7A1)"	1	1294	NM_000094	NP_000085.1	ENSG00000114270	"ENST00000470076,ENST00000465238,ENST00000487017,ENST00000328333,ENST00000466591,ENST00000474432,ENST00000459756,ENST00000467985,ENST00000422991,ENST00000462475"	"ENSP00000332371,ENSP00000391608"
PH_hs_0000225	0.933287	0.882898	0.989323	0.913538	0.740455	0.825087	38.4193	38.2407	24.9822	45.5245	54.8657	43.1501	36.7076	46.9613	0.586521	0.743537	0.955882	0.598092	0.605898	0.644668	0.221093	0.17076	0.249624	0.63871	SLC26A3	Homo sapiens solute carrier family 26 (anion exchanger)	1	1811	NM_000111	NP_000102.1	ENSG00000091138	"ENST00000379083,ENST00000340010,ENST00000469651,ENST00000468551,ENST00000453332"	"ENSP00000368375,ENSP00000345873,ENSP00000395955"
PH_hs_0000226	0.94086	0.946232	0.982778	0.962815	0.979803	0.952234	37.2893	30.2368	27.3998	37.4313	26.9679	31.7948	34.2821	31.4712	0.594924	0.854897	0.914778	0.65335	0.836383	0.650389	0.200853	0.201621	-0.195028	0.639277	CCR7	Homo sapiens chemokine (C-C motif)	1	1236	NM_001838	NP_001829.1	ENSG00000126353	"ENST00000246657,ENST00000579344,ENST00000578085"	"ENSP00000246657,ENSP00000462631,ENSP00000463075"
PH_hs_0000227	2.73637e-06	2.36416e-06	2.10947e-06	3.72643e-06	9.94893e-07	1.30235e-06	2731.16	2819.14	2882.62	3674.34	5163.88	4291.17	3045.51	4295.46	0.188947	0.239516	0.262551	0.215413	0.222828	0.184141	0.0513528	0.106691	0.654617	0.000266023	GFPT1	Homo sapiens glutamine--fructose-6-phosphate transaminase 1 (GFPT1)	1	2673	"NM_001244710,NM_002056"	"NP_001231639.1,NP_002047.2"	ENSG00000198380	"ENST00000361060,ENST00000493759,ENST00000494201,ENST00000357308"	"ENSP00000354347,ENSP00000349860"
PH_hs_0000231	0.00366398	0.00263502	0.000832846	0.00225149	0.000381897	0.000355777	357.073	359.285	460.962	408.709	579.344	597.289	425.184	518.667	0.25471	0.322304	0.327892	0.27289	0.276657	0.227515	0.111934	0.126778	0.256796	0.375885	IRF9	Homo sapiens interferon regulatory factor 9 (IRF9)	1	10379	NM_006084	NP_006075.3	ENSG00000213928	"ENST00000396864,ENST00000557894,ENST00000561342,ENST00000561009,ENST00000560365,ENST00000561415,ENST00000559284,ENST00000560275,ENST00000561412,ENST00000560852,ENST00000324076,ENST00000559863,ENST00000559229,ENST00000560542,ENST00000560311"	"ENSP00000380073,ENSP00000453534,ENSP00000453974,ENSP00000453540,ENSP00000454095,ENSP00000454078,ENSP00000313529"
PH_hs_0000233	3.80302e-07	3.5819e-07	3.50088e-07	3.88653e-07	3.73885e-07	3.89769e-07	29255.1	29874.9	32175.5	22749.1	25567.4	22765.1	32974.6	23255.4	0.178466	0.226312	0.249518	0.199296	0.21666	0.177674	0.0582356	0.0652174	-0.311798	0.026721	CCT3	"Homo sapiens chaperonin containing TCP1, subunit 3 (gamma)"	1	7203	"NM_001008800,NM_005998,NR_036564,NR_036565"	"NP_001008800.1,NP_005989.3,-,-"	ENSG00000163468	"ENST00000295688,ENST00000368259,ENST00000368258,ENST00000368261,ENST00000368262,ENST00000472765,ENST00000413555,ENST00000496684,ENST00000533194,ENST00000463132,ENST00000490221,ENST00000446905,ENST00000478640,ENST00000415548,ENST00000368256,ENST00000489870"	"ENSP00000295688,ENSP00000357242,ENSP00000357241,ENSP00000357245,ENSP00000431543,ENSP00000413308,ENSP00000434232,ENSP00000434481,ENSP00000388799,ENSP00000435026,ENSP00000413431"
PH_hs_0000234	0.287524	0.389873	0.311304	0.277058	0.349581	0.23885	106.218	81.8173	97.5111	115.329	92.9927	107.875	103.124	103.448	0.379709	0.533743	0.528055	0.406215	0.484911	0.382227	0.135047	0.124516	-0.101408	0.684799	IL11	Homo sapiens interleukin 11 (IL11)	1	3589	"NM_000641,NM_001267718"	"NP_000632.1,NP_001254647.1"	ENSG00000095752	"ENST00000264563,ENST00000590625,ENST00000585513,ENST00000587093"	"ENSP00000264563,ENSP00000465705,ENSP00000467355,ENSP00000468663"
PH_hs_0000235	0.916453	0.298949	0.253282	0.136486	0.150213	0.0833627	40.6792	93.3785	106.376	148.713	131.12	156.703	86.8316	142.819	0.571643	0.50584	0.510685	0.369331	0.424529	0.332059	0.258748	0.108093	0.597543	0.254498	IL1A	"Homo sapiens interleukin 1, alpha (IL1A)"	1	3552	NM_000575	NP_000566.3	ENSG00000115008	ENST00000263339	ENSP00000263339
PH_hs_0000236	0.366666	0.457204	0.625515	0.484824	0.349578	0.284918	94.9182	74.7028	65.2761	88.0141	92.9927	99.9266	84.8321	91.9113	0.396831	0.554322	0.621524	0.451286	0.4849	0.393937	0.166814	0.111548	0.0111895	0.972182	INHBB	"Homo sapiens inhibin, beta B (INHBB)"	1	3625	NM_002193	NP_002184.2	ENSG00000163083	ENST00000295228	ENSP00000295228
PH_hs_0000237	0.579943	0.613909	0.799235	0.717458	0.620789	0.521488	72.3186	56.0271	50.7703	65.7577	65.0949	66.9962	64.687	64.729	0.443703	0.989997	0.692081	0.509362	0.562815	1.69566	0.197956	0.237557	-0.152826	0.792482	ITGB7	"Homo sapiens integrin, beta 7 (ITGB7)"	1	3695	NM_000889	NP_000880.1	ENSG00000139626	"ENST00000267082,ENST00000551319,ENST00000422257,ENST00000550743,ENST00000542497,ENST00000548706,ENST00000548269,ENST00000551887,ENST00000549196,ENST00000589179,ENST00000549462,ENST00000552972,ENST00000552935,ENST00000549086"	"ENSP00000267082,ENSP00000456446,ENSP00000408741,ENSP00000455374,ENSP00000437375,ENSP00000450366,ENSP00000456305,ENSP00000446703"
PH_hs_0000238	1.22396e-06	1.12809e-06	1.31553e-06	1.23514e-06	8.99483e-07	1.14736e-06	4455.5	4544.42	3881.91	4449.26	5652.09	4719.26	4652.22	4848.78	0.184413	0.234071	0.258927	0.20575	0.222169	0.183428	0.0724289	0.0893264	0.232693	0.163242	IQGAP1	Homo sapiens IQ motif containing GTPase activating protein 1 (IQGAP1)	1	8826	NM_003870	NP_003861.1	ENSG00000140575	"ENST00000268182,ENST00000633485,ENST00000560738,ENST00000560418,ENST00000559809,ENST00000559682,ENST00000560373,ENST00000558003,ENST00000560733,ENST00000560020,ENST00000560218,ENST00000558491,ENST00000561132,ENST00000561461,ENST00000559031,ENST00000559674,ENST00000558957,ENST00000561086"	"ENSP00000268182,ENSP00000488618,ENSP00000453181,ENSP00000452723,ENSP00000484647,ENSP00000480393"
PH_hs_0000239	0.175915	0.202119	0.209991	0.139447	0.150313	0.134665	128.818	110.276	114.435	147.702	131.12	133.992	127.675	135.058	0.35277	0.474136	0.497281	0.370292	0.424714	0.35175	0.110111	0.0997015	-0.0100625	0.956897	FGF4	Homo sapiens fibroblast growth factor 4 (FGF4)	1	2249	NM_002007	NP_001998.1	ENSG00000075388	"ENST00000168712,ENST00000538040"	ENSP00000168712
PH_hs_0000240	0.933347	0.950758	0.989354	0.684164	0.718666	0.992978	38.4193	30.2368	24.9822	68.7926	56.7255	21.5751	33.8171	48.1236	0.586308	0.828424	0.955279	0.499909	0.597102	0.781259	0.222014	0.307429	0.407246	0.524767	LCK	"Homo sapiens LCK proto-oncogene, Src family tyrosine kinase (LCK)"	1	3932	"NM_001042771,NM_005356"	"NP_001036236.1,NP_005347.3"	ENSG00000182866	"ENST00000336890,ENST00000482949,ENST00000495610,ENST00000355928,ENST00000476457,ENST00000469765,ENST00000461712,ENST00000373562,ENST00000477031,ENST00000373557,ENST00000333070,ENST00000469956,ENST00000619559,ENST00000373564"	"ENSP00000337825,ENSP00000431517,ENSP00000435605,ENSP00000434525,ENSP00000362663,ENSP00000436554,ENSP00000362658,ENSP00000328213,ENSP00000477713,ENSP00000362665"
PH_hs_0000241	4.89623e-05	2.58298e-05	3.00334e-05	0.000144459	0.00060794	0.00177732	984.211	1121.43	1040.39	758.742	520.759	596.153	1136.18	613.647	0.208486	0.260099	0.286241	0.241125	0.282753	0.264241	0.0701025	0.126689	-0.848276	0.000623144	LIG1	"Homo sapiens ligase I, DNA, ATP-dependent (LIG1)"	1	3978	NM_000234	NP_000225.1	ENSG00000105486	"ENST00000263274,ENST00000597146,ENST00000599322,ENST00000594759,ENST00000427526,ENST00000594067,ENST00000601091,ENST00000596672,ENST00000596332,ENST00000596457,ENST00000597901,ENST00000542460,ENST00000595758,ENST00000596104,ENST00000599165,ENST00000596549,ENST00000593425,ENST00000600055,ENST00000598938,ENST00000536218,ENST00000613670"	"ENSP00000263274,ENSP00000471380,ENSP00000442841,ENSP00000471836,ENSP00000472331,ENSP00000445928,ENSP00000471861,ENSP00000469638,ENSP00000472085,ENSP00000441531,ENSP00000483027"
PH_hs_0000242	0.999507	0.99032	0.958166	0.259582	0.012375	0.00578633	15.8197	21.3437	33.041	118.364	262.239	314.542	25.354	227.427	0.904352	0.975848	0.839009	0.401723	0.336435	0.265458	0.302354	0.233144	2.66551	0.00220193	PLP1	Homo sapiens proteolipid protein 1 (PLP1)	1	5354	"NM_001128834,NM_000533,NM_199478"	"NP_001122306.1,NP_000524.3,NP_955772.1"	ENSG00000123560	"ENST00000434483,ENST00000494475,ENST00000455268,ENST00000422393,ENST00000433491,ENST00000443502,ENST00000621218,ENST00000619236,ENST00000464776,ENST00000619257,ENST00000465975,ENST00000480325,ENST00000485931,ENST00000495678,ENST00000479569,ENST00000485688,ENST00000478642,ENST00000476160,ENST00000461231,ENST00000466486,ENST00000494119,ENST00000496836,ENST00000612423"	"ENSP00000403335,ENSP00000480409,ENSP00000409802,ENSP00000413931,ENSP00000393391,ENSP00000391853,ENSP00000484450,ENSP00000477619,ENSP00000481006"
PH_hs_0000243	0.0837111	0.16787	0.173742	0.0917949	0.0478586	0.0424194	163.847	118.279	122.493	167.935	185.985	190.769	146.127	178.203	0.322953	0.461123	0.484263	0.353949	0.375094	0.309856	0.146519	0.093482	0.214088	0.410404	CD1D	Homo sapiens CD1d molecule (CD1D)	1	912	NM_001766	NP_001757.1	ENSG00000158473	ENST00000368171	ENSP00000357153
PH_hs_0000244	0.000406912	0.000371383	0.000568129	0.000835132	0.000985673	0.00106538	584.199	562.939	502.061	507.852	466.823	472.38	595.601	473.425	0.227557	0.290847	0.322104	0.259924	0.289555	0.241193	0.0796661	0.0694605	-0.33124	0.0284238	HLA-DOB	"Homo sapiens major histocompatibility complex, class II, DO beta (HLA-DOB)"	1	3112	NM_002120	NP_002111.1	ENSG00000241106	"ENST00000488325,ENST00000438763,ENST00000475235,ENST00000447394"	"ENSP00000436618,ENSP00000390020,ENSP00000394860"
PH_hs_0000245	0.475157	0.682678	0.606381	0.494415	0.518372	0.476984	82.4884	55.1378	66.8878	87.0024	74.3941	77.216	73.8594	78.0655	0.420553	0.631296	0.615361	0.453366	0.53143	0.632991	0.175193	0.140449	-0.0395735	0.904821	NPY	Homo sapiens neuropeptide Y (NPY)	1	4852	NM_000905	NP_000896.1	ENSG00000122585	"ENST00000242152,ENST00000407573,ENST00000405982"	"ENSP00000242152,ENSP00000384364,ENSP00000385282"
PH_hs_0000248	0.280406	0.164452	0.299884	0.139371	0.122599	0.0433347	107.348	119.169	99.1229	147.702	140.419	189.633	117.603	156.304	0.377841	0.459758	0.524679	0.37017	0.413845	0.310466	0.116534	0.13552	0.314597	0.308615	PGC	Homo sapiens progastricsin (pepsinogen C)	1	5225	NM_002630	NP_002621.1	ENSG00000096088	"ENST00000373025,ENST00000356667,ENST00000415707,ENST00000425343"	"ENSP00000362116,ENSP00000349094,ENSP00000399429,ENSP00000405094"
PH_hs_0000249	1.04444e-06	8.43909e-07	8.3646e-07	1.18537e-06	1.5277e-06	2.23394e-06	5048.74	5866.84	5667.73	4588.87	3743.88	3059.12	5989	3727.01	0.183557	0.232034	0.255588	0.205509	0.225701	0.187271	0.0695289	0.11854	-0.510129	0.0119718	PGM1	Homo sapiens phosphoglucomutase 1 (PGM1)	1	5236	"NM_001172819,NM_001172818,NM_002633"	"NP_001166290.1,NP_001166289.1,NP_002624.2"	ENSG00000079739	"ENST00000371084,ENST00000473117,ENST00000371083,ENST00000483707,ENST00000540265"	"ENSP00000360125,ENSP00000360124,ENSP00000443449"
PH_hs_0000250	0.925256	0.466238	0.713113	0.706415	0.342521	0.709293	39.5492	73.8135	58.0232	66.7693	93.9226	55.641	61.8953	70.7764	0.57842	0.557078	0.653357	0.506	0.482945	0.504538	0.22098	0.202115	0.0736586	0.895812	PCK1	Homo sapiens phosphoenolpyruvate carboxykinase 1 (soluble)	1	5105	NM_002591	NP_002582.3	ENSG00000124253	"ENST00000467047,ENST00000319441,ENST00000475833,ENST00000498194,ENST00000470051,ENST00000485958"	ENSP00000319814
PH_hs_0000251	2.90249e-05	0.000105528	9.4927e-05	7.90739e-05	4.95669e-05	3.86712e-05	1200.04	764.814	767.195	891.269	970.843	1049.23	986.667	952.487	0.205289	0.275056	0.298841	0.235908	0.254246	0.20695	0.152632	0.0769408	0.0154536	0.943692	PNMT	Homo sapiens phenylethanolamine N-methyltransferase (PNMT)	1	5409	"NR_073461,NM_002686"	"-,NP_002677.1"	ENSG00000141744	"ENST00000394246,ENST00000269582,ENST00000581428"	"ENSP00000377791,ENSP00000269582,ENSP00000464234"
PH_hs_0000252	0.141121	0.210414	0.21811	0.276857	0.236328	0.176628	138.987	108.497	113.629	115.329	110.661	121.502	130.414	113.687	0.342672	0.476705	0.508173	0.405778	0.45269	0.364821	0.130404	0.0980103	-0.29178	0.229542	POMC	Homo sapiens proopiomelanocortin (POMC)	1	5443	"NM_000939,NM_001035256"	"NP_000930.1,NP_001030333.1"	ENSG00000115138	"ENST00000405623,ENST00000264708,ENST00000395826,ENST00000449220,ENST00000380794"	"ENSP00000384092,ENSP00000264708,ENSP00000379170,ENSP00000387993,ENSP00000370171"
PH_hs_0000253	0.707665	0.950617	0.953485	0.585976	0.833151	0.722733	61.0188	30.2368	33.8468	77.8975	46.4963	54.5054	45.1803	58.5294	0.477181	0.829258	0.830025	0.474401	0.65661	0.509837	0.277192	0.210706	0.272109	0.58584	KLKB1	"Homo sapiens kallikrein B, plasma (Fletcher factor)"	1	3818	NM_000892	NP_000883.2	ENSG00000164344	"ENST00000511608,ENST00000428196,ENST00000264690,ENST00000446598,ENST00000513864,ENST00000511406,ENST00000467271"	"ENSP00000426629,ENSP00000412366,ENSP00000264690,ENSP00000415563,ENSP00000424469"
PH_hs_0000255	0.497541	0.567691	0.606405	0.26532	0.231474	0.227036	83.6184	64.031	66.8878	117.352	111.591	110.146	77.4792	110.938	6.2912	0.653347	0.6152	0.403258	0.451209	0.378983	0.983784	0.0936331	0.476341	0.253367	SRGN	Homo sapiens serglycin (SRGN)	1	5552	"NM_002727,NR_036430"	"NP_002718.2,-"	ENSG00000122862	"ENST00000462445,ENST00000242465"	ENSP00000242465
PH_hs_0000256	0.375749	0.484723	0.523731	0.328309	0.284886	0.227454	93.7882	72.0348	74.1407	107.236	102.292	110.146	86.6619	104.586	0.399322	0.563175	0.590408	0.417413	0.467268	0.379714	0.149213	0.0969874	0.165498	0.527063	DSG3	Homo sapiens desmoglein 3 (DSG3)	1	1830	NM_001944	NP_001935.2	ENSG00000134757	ENST00000257189	ENSP00000257189
PH_hs_0000257	0.00585305	0.0107639	0.0225258	0.025516	0.127664	0.108527	320.914	258.792	219.199	235.716	138.559	144.212	288.521	169.63	0.26189	0.353058	0.398404	0.31696	0.415906	0.342717	0.133954	0.191094	-0.811108	0.0165549	PRPH2	"Homo sapiens peripherin 2 (retinal degeneration, slow)"	1	5961	NM_000322	NP_000313.2	ENSG00000112619	ENST00000230381	ENSP00000230381
PH_hs_0000259	0.105849	0.137	0.177039	0.142451	0.069432	0.105513	152.547	127.173	121.687	146.69	167.387	145.348	144.967	150.307	0.33128	0.448592	0.485453	0.371225	0.38877	0.341046	0.122102	0.103117	-0.0271835	0.910548	ERBB4	Homo sapiens erb-b2 receptor tyrosine kinase 4 (ERBB4)	1	2066	"NM_001042599,NM_005235"	"NP_001036064.1,NP_005226.1"	ENSG00000178568	"ENST00000342788,ENST00000436443,ENST00000484594,ENST00000260943,ENST00000463121,ENST00000484474,ENST00000435846,ENST00000459774,ENST00000402597"	"ENSP00000342235,ENSP00000403204,ENSP00000260943,ENSP00000405564,ENSP00000385565"
PH_hs_0000260	0.46436	0.563701	0.523761	0.596655	0.518371	0.375301	83.6184	64.9203	74.1407	76.8859	74.3941	87.4358	80.4197	78.0993	0.418065	0.588433	0.589579	0.476948	0.531439	0.416146	0.142626	0.126482	-0.152444	0.614049	APCS	"Homo sapiens amyloid P component, serum (APCS)"	1	325	NM_001639	NP_001630.1	ENSG00000132703	ENST00000255040	ENSP00000255040
PH_hs_0000261	0.000120062	0.000273328	0.000299209	0.00014289	0.000108259	9.6164e-05	780.815	616.298	581.037	760.766	783.928	822.123	714.401	774.338	0.215944	0.287444	0.313097	0.241022	0.261984	0.214684	0.110677	0.0620492	0.143619	0.371603	SLC5A1	Homo sapiens solute carrier family 5 (sodium/glucose cotransporter)	1	6523	"NM_001256314,NM_000343"	"NP_001243243.1,NP_000334.1"	ENSG00000100170	"ENST00000266088,ENST00000486394,ENST00000477969,ENST00000543737"	"ENSP00000266088,ENSP00000444898"
PH_hs_0000262	1.14461e-05	5.26905e-06	6.30576e-06	4.59047e-06	6.96463e-06	6.13669e-06	1523.21	1939.6	1739.89	2167.98	1784.53	1919.05	1878.94	1920.96	0.197914	0.245862	0.271579	0.213898	0.236825	0.193587	0.0887626	0.0804581	0.172508	0.360766	CCNF	Homo sapiens cyclin F (CCNF)	1	899	NM_001761	NP_001752.2	ENSG00000162063	"ENST00000293968,ENST00000397066,ENST00000569093,ENST00000564333,ENST00000564236"	"ENSP00000293968,ENSP00000380256,ENSP00000457587"
PH_hs_0000263	0.999555	0.999627	0.998123	0.994391	0.997867	0.99913	15.8197	12.4505	18.5352	26.3031	17.6686	10.2198	16.9036	17.7295	0.893114	1.26703	1.10056	0.770499	1.02343	1.55522	0.266554	0.368804	-0.0327988	0.963688	CD28	Homo sapiens CD28 molecule (CD28)	1	940	"NM_001243078,NM_001243077,NM_006139"	"NP_001230007.1,NP_001230006.1,NP_006130.1"	ENSG00000178562	"ENST00000458610,ENST00000324106,ENST00000374481"	"ENSP00000393648,ENSP00000324890,ENSP00000363605"
PH_hs_0000264	0.823569	0.882945	0.953505	0.905736	0.914176	0.84191	49.719	38.2407	33.8468	46.5362	38.127	44.2857	43.9899	42.1874	0.546146	0.743366	0.829894	0.592584	0.712582	0.55828	0.202886	0.160362	-0.172431	0.644788	SRD5A2	"Homo sapiens steroid-5-alpha-reductase, alpha polypeptide 2 (3-oxo-5 alpha-steroid delta 4-dehydrogenase alpha 2)"	1	6716	NM_000348	NP_000339.2	ENSG00000277893	ENST00000622030	ENSP00000477587
PH_hs_0000265	0.70764	0.793152	0.953391	0.889578	0.921558	0.709421	61.0188	46.2446	33.8468	48.5595	37.1971	55.641	50.9614	46.2602	0.477251	0.682253	0.830617	0.581002	0.720816	0.504167	0.226639	0.192693	-0.242439	0.615995	SRY	Homo sapiens sex determining region Y (SRY)	1	6736	NM_003140	NP_003131.1	ENSG00000184895	ENST00000383070	ENSP00000372547
PH_hs_0000266	0.567468	0.0157612	0.0084409	0.0106798	0.0170379	0.0153396	73.4486	235.669	275.61	289.334	242.711	248.681	211.172	255.425	0.442361	0.363115	0.372031	0.298444	0.344324	0.284331	0.278805	0.0980805	0.201684	0.722339	GSTM3	Homo sapiens glutathione S-transferase mu 3 (brain)	1	2947	"NM_000849,NR_024537"	"NP_000840.2,-"	ENSG00000134202	"ENST00000361066,ENST00000486823,ENST00000476321,ENST00000488824,ENST00000256594,ENST00000540225"	"ENSP00000354357,ENSP00000256594,ENSP00000444978"
PH_hs_0000267	0.280393	0.375007	0.248539	0.335278	0.349581	0.277785	107.348	83.596	107.182	106.224	92.9927	101.062	107.667	98.2404	0.377813	0.53178	0.509175	0.41884	0.484912	0.392077	0.136581	0.110249	-0.238477	0.34459	FASLG	"Homo sapiens Fas ligand (TNF superfamily, member 6)"	1	356	NM_000639	NP_000630.1	ENSG00000117560	"ENST00000367721,ENST00000340030"	"ENSP00000356694,ENSP00000344739"
PH_hs_0000268	0.916749	0.873831	0.985242	0.259602	0.418961	0.284904	40.6792	39.13	26.5939	118.364	84.6233	99.9266	38.4271	99.1025	0.57071	0.735608	0.927197	0.401762	0.50369	0.393908	0.214435	0.148807	1.25514	0.00192166	TCN1	"Homo sapiens transcobalamin I (vitamin B12 binding protein, R binder family)"	1	6947	NM_001062	NP_001053.2	ENSG00000134827	"ENST00000529251,ENST00000257264,ENST00000532419,ENST00000534531,ENST00000533734"	ENSP00000257264
PH_hs_0000269	0.0227358	0.00608988	0.0125659	0.00316527	0.00693873	0.00568239	232.775	296.143	251.434	379.371	300.366	315.677	281.821	325.664	0.28752	0.339484	0.381819	0.277859	0.323536	0.26509	0.108138	0.105204	0.163503	0.501616	SP1	Homo sapiens Sp1 transcription factor (SP1)	1	6667	"NM_001251825,NM_138473,NM_003109"	"NP_001238754.1,NP_612482.2,NP_003100.1"	ENSG00000185591	"ENST00000551969,ENST00000327443,ENST00000426431,ENST00000548560"	"ENSP00000457804,ENSP00000329357,ENSP00000404263,ENSP00000458133"
PH_hs_0000270	0.00308732	0.00109938	0.00105293	0.033995	0.0196543	0.0832434	370.633	438.434	437.591	219.529	234.342	156.703	450.226	199.758	0.252133	0.307021	0.331604	0.323999	0.348079	0.331868	0.0889431	0.143508	-1.2068	1.61886e-05	TGM3	Homo sapiens transglutaminase 3 (TGM3)	1	7053	NM_003245	NP_003236.3	ENSG00000125780	"ENST00000381458,ENST00000463090"	ENSP00000370867
PH_hs_0000271	2.34072e-05	3.74998e-05	5.35439e-05	2.91151e-05	2.55943e-05	1.99461e-05	1213.6	1006.71	888.077	1152.28	1157.76	1275.2	1122.58	1172.96	0.20291	0.263813	0.292353	0.227227	0.247805	0.201829	0.106313	0.0666379	0.13521	0.421022	TGFB3	"Homo sapiens transforming growth factor, beta 3 (TGFB3)"	1	7043	NM_003239	NP_003230.1	ENSG00000119699	"ENST00000554980,ENST00000238682,ENST00000556507,ENST00000557493,ENST00000556285,ENST00000555193,ENST00000556674"	"ENSP00000238682,ENSP00000451110"
PH_hs_0000272	0.989612	0.993951	0.998546	0.962814	0.976339	0.839983	25.9895	19.565	17.7293	37.4313	27.8978	44.2857	22.8547	35.862	0.703754	1.01698	1.1285	0.653355	0.823186	0.563242	0.245726	0.218217	0.583858	0.257372	CRISP2	Homo sapiens cysteine-rich secretory protein 2 (CRISP2)	1	7180	"NM_001142407,NM_001261822,NM_001142435,NM_001142417,NM_001142408,NM_003296"	"NP_001135879.1,NP_001248751.1,NP_001135907.1,NP_001135889.1,NP_001135880.1,NP_003287.1"	ENSG00000124490	"ENST00000339139,ENST00000616725,ENST00000618917"	"ENSP00000339155,ENSP00000484609,ENSP00000482890"
PH_hs_0000273	1.18789e-06	1.23434e-06	1.23754e-06	8.04713e-07	6.20119e-07	6.29111e-07	4557.2	4241.16	4058.4	6449.31	8557.18	8630.03	4643.17	7733.02	0.184251	0.234714	0.258469	0.203286	0.219785	0.180157	0.0628178	0.100231	0.891752	1.57541e-05	SLC25A4	Homo sapiens solute carrier family 25 (mitochondrial carrier; adenine nucleotide translocator)	1	291	NM_001151	NP_001142.2	ENSG00000151729	"ENST00000281456,ENST00000491736"	"ENSP00000281456,ENSP00000476711"
PH_hs_0000274	0.366678	0.45722	0.514997	0.112943	0.0277536	0.0343326	94.9182	74.7028	74.9466	157.818	214.813	202.124	88.3246	188.04	0.396869	0.554541	0.586833	0.361671	0.357703	0.303941	0.145444	0.127017	0.990433	0.00203832	PTX3	"Homo sapiens pentraxin 3, long (PTX3)"	1	5806	NM_002852	NP_002843.2	ENSG00000163661	ENST00000295927	ENSP00000295927
PH_hs_0000276	0.103186	0.0429859	0.0587414	0.0917525	0.222089	0.172253	221.476	181.421	170.846	167.935	113.451	122.637	207.205	132.182	0.44542	0.395173	0.430711	0.353878	0.44836	0.363488	0.135929	0.159044	-0.693536	0.0302263	UMPS	Homo sapiens uridine monophosphate synthetase (UMPS)	1	7372	"NM_000373,NR_033437,NR_033434"	"NP_000364.1,-,-"	ENSG00000114491	"ENST00000232607,ENST00000462091,ENST00000467167,ENST00000474588,ENST00000497791,ENST00000460034,ENST00000479719,ENST00000498715,ENST00000487622,ENST00000495751,ENST00000628619"	"ENSP00000232607,ENSP00000417893,ENSP00000419618,ENSP00000420348,ENSP00000419121,ENSP00000420409,ENSP00000420754,ENSP00000486143"
PH_hs_0000277	0.579943	0.457201	0.42509	0.000299367	5.69673e-05	7.42944e-05	72.3186	74.7028	83.8112	639.367	925.277	878.9	83.3643	799.44	0.443703	0.554283	0.560783	0.248394	0.255373	0.212404	0.122864	0.119575	3.1699	5.29671e-17	VDR	"Homo sapiens vitamin D (1,25- dihydroxyvitamin D3)"	1	7421	"NM_001017535,NM_000376,NM_001017536"	"NP_001017535.1,NP_000367.1,NP_001017536.1"	ENSG00000111424	"ENST00000229022,ENST00000548664,ENST00000550314,ENST00000546653,ENST00000547065,ENST00000550325,ENST00000395324,ENST00000549336"	"ENSP00000229022,ENSP00000450105,ENSP00000449561,ENSP00000448659,ENSP00000449074,ENSP00000447173,ENSP00000378734,ENSP00000449573"
PH_hs_0000278	2.75966e-05	2.36892e-05	2.38954e-05	0.000104861	0.000829406	0.000551162	1155.97	1150.78	1112.92	820.453	485.422	539.377	1235	603.7	0.204113	0.259259	0.283958	0.238133	0.287075	0.232369	0.0522138	0.162407	-0.99241	0.000488887	ZNF8	Homo sapiens zinc finger protein 8 (ZNF8)	1	7554	NM_021089	NP_066575.2	ENSG00000278129	ENST00000621650	ENSP00000477716
PH_hs_0000279	0.999555	0.999868	0.999978	0.967309	0.976339	0.990673	15.8197	10.6718	9.67053	36.4196	27.8978	22.7106	13.0598	28.4725	0.892943	1.37128	1.50934	0.661852	0.82318	0.761938	0.323977	0.237023	0.890559	0.0786724	PTGER2	Homo sapiens prostaglandin E receptor 2 (subtype EP2)	1	5732	NM_000956	NP_000947.2	ENSG00000125384	"ENST00000557436,ENST00000245457"	"ENSP00000450933,ENSP00000245457"
PH_hs_0000280	4.12306e-07	4.3102e-07	4.08614e-07	5.00037e-07	5.76488e-07	5.06793e-07	18927.1	16148.2	17810.7	12279.5	9489.9	12054.8	19099.6	11066.1	0.178769	0.227512	0.250559	0.200651	0.219326	0.179022	0.0695005	0.0922828	-0.59911	0.00134936	CNBP	"Homo sapiens CCHC-type zinc finger, nucleic acid binding protein (CNBP)"	1	7555	"NM_001127196,NM_001127195,NM_001127194,NM_001127193,NM_001127192,NM_003418"	"NP_001120668.1,NP_001120667.1,NP_001120666.1,NP_001120665.1,NP_001120664.1,NP_003409.1"	ENSG00000169714	"ENST00000502976,ENST00000422453,ENST00000451728,ENST00000446936,ENST00000500450,ENST00000504813,ENST00000441626,ENST00000502372,ENST00000512338,ENST00000507573"	"ENSP00000421323,ENSP00000410619,ENSP00000399488,ENSP00000400444,ENSP00000426223,ENSP00000422110,ENSP00000410769,ENSP00000424787"
PH_hs_0000281	0.933174	0.873163	0.987381	0.89786	0.979814	0.858947	38.4193	39.13	25.7881	47.5479	26.9679	31.7948	37.3199	34.781	0.586923	0.738	0.941459	0.586525	0.836265	1.05418	0.216544	0.27935	-0.186939	0.749484	AVPR1A	Homo sapiens arginine vasopressin receptor 1A (AVPR1A)	1	552	NM_000706	NP_000697.1	ENSG00000166148	"ENST00000299178,ENST00000550940"	"ENSP00000299178,ENSP00000449822"
PH_hs_0000282	0.0693261	0.0332039	0.0508054	4.4907e-05	1.89304e-05	4.95021e-05	185.316	208.101	178.905	1021.77	1268.42	1071.94	206.692	1099.97	0.335808	0.401099	0.427397	0.23075	0.245125	0.21046	0.100488	0.0897811	2.39422	3.62011e-20	EPS8	Homo sapiens epidermal growth factor receptor pathway substrate 8 (EPS8)	1	2059	NM_004447	NP_004438.3	ENSG00000151491	"ENST00000543468,ENST00000543523,ENST00000281172,ENST00000543612,ENST00000540613,ENST00000542903,ENST00000545610,ENST00000541465,ENST00000535734,ENST00000546261,ENST00000508018,ENST00000536956,ENST00000546311,ENST00000535752,ENST00000543363,ENST00000536793,ENST00000544064"	"ENSP00000445985,ENSP00000441867,ENSP00000281172,ENSP00000442388,ENSP00000441888,ENSP00000437806,ENSP00000438490,ENSP00000442883,ENSP00000445235,ENSP00000440591,ENSP00000444613,ENSP00000438668,ENSP00000445815"
PH_hs_0000283	0.225116	0.0162494	0.00851469	0.0126723	0.0170398	0.467245	117.518	233.891	283.669	278.206	242.711	77.216	229.356	195.688	0.365645	0.363965	0.376861	0.301789	0.344332	0.43791	0.220409	0.274726	-0.26849	0.669659	ACTL8	Homo sapiens actin-like 8 (ACTL8)	1	81569	NM_030812	NP_110439.2	ENSG00000117148	"ENST00000375406,ENST00000617065"	"ENSP00000364555,ENSP00000481590"
PH_hs_0000284	0.175695	0.258705	0.253271	0.428383	0.231505	0.181135	128.818	99.6037	106.376	116.34	111.591	120.366	120.911	113.951	0.352434	0.492966	0.510655	1.40486	0.451275	0.3662	0.13273	0.185864	-0.136011	0.688499	WAS	Homo sapiens Wiskott-Aldrich syndrome (WAS)	1	7454	NM_000377	NP_000368.1	ENSG00000015285	"ENST00000450772,ENST00000376701,ENST00000465982,ENST00000483750,ENST00000490627,ENST00000474174,ENST00000470107"	"ENSP00000410537,ENSP00000365891"
PH_hs_0000285	0.00169379	0.00382292	0.00415925	0.0036254	0.00215912	0.00152765	423.742	329.937	323.157	368.243	391.499	426.959	388.895	388.246	0.243983	0.329592	0.356513	0.279923	0.301788	0.24503	0.115327	0.0828446	-0.0180908	0.924929	ACAN	Homo sapiens aggrecan (ACAN)	1	176	"NM_001135,NM_013227"	"NP_001126.3,NP_037359.3"	ENSG00000157766	"ENST00000558207,ENST00000559004,ENST00000352105,ENST00000561243,ENST00000560601,ENST00000558704,ENST00000558604,ENST00000439576,ENST00000617301"	"ENSP00000453003,ENSP00000453499,ENSP00000341615,ENSP00000453342,ENSP00000453581,ENSP00000452682,ENSP00000387356,ENSP00000484456"
PH_hs_0000287	0.0651628	0.164442	0.0164077	0.0613208	0.226729	0.366062	176.277	119.169	236.122	188.168	112.521	88.5713	191.973	127.352	0.31498	0.459739	0.388904	0.340538	0.449768	0.413765	0.195117	0.231514	-0.658711	0.163913	PPBP	Homo sapiens pro-platelet basic protein (chemokine (C-X-C motif)	1	5473	NM_002704	NP_002695.1	ENSG00000163736	ENST00000296028	ENSP00000296028
PH_hs_0000288	0.694632	0.944697	0.201946	0.596605	0.914136	0.709413	62.1488	31.1262	116.046	76.8859	38.127	55.641	75.5955	55.8318	0.473538	0.817091	0.494044	0.477229	0.712747	0.504189	0.334588	0.238871	-0.509364	0.464848	GDF10	Homo sapiens growth differentiation factor 10 (GDF10)	1	2662	NM_004962	NP_004953.1	ENSG00000266524	ENST00000580279	ENSP00000464145
PH_hs_0000289	0.000234136	0.000254764	0.00014811	0.00277672	6.173e-05	3.88124e-05	664.427	615.409	685.802	789.092	905.749	1048.09	709.882	897.39	0.222063	0.285818	0.304059	0.317071	0.256171	0.206978	0.0693163	0.104903	0.376252	0.0879953	HIST2H2BE	"Homo sapiens histone cluster 2, H2be (HIST2H2BE)"	1	8349	NM_003528	NP_003519.1	ENSG00000184678	"ENST00000369155,ENST00000369160"	"ENSP00000358151,ENSP00000375736"
PH_hs_0000290	0.933381	0.950812	0.953449	0.905863	0.921559	0.70934	38.4193	30.2368	33.8468	46.5362	37.1971	55.641	37.0185	45.5983	0.586184	0.828104	0.83025	0.592181	0.720812	0.504401	0.178541	0.193926	0.190732	0.653871	PMCH	Homo sapiens pro-melanin-concentrating hormone (PMCH)	1	5367	NM_002674	NP_002665.2	ENSG00000183395	ENST00000329406	ENSP00000332225
PH_hs_0000291	0.230268	0.382067	0.36771	0.412838	0.356805	0.379359	116.388	82.7066	90.2582	96.1074	92.0627	87.4358	104.499	90.1684	0.366227	0.53132	0.544306	0.435521	0.487042	0.431354	0.155298	0.106774	-0.315959	0.226335	PRF1	Homo sapiens perforin 1 (pore forming protein)	1	5551	"NM_001083116,NM_005041"	"NP_001076585.1,NP_005032.2"	ENSG00000180644	"ENST00000373209,ENST00000441259"	"ENSP00000362305,ENSP00000398568"
PH_hs_0000292	1.26811e-06	1.4323e-06	1.52856e-06	2.58728e-06	1.92708e-06	1.63701e-06	4340.25	3814.29	3503.15	2829.6	3241.72	3682.52	4210.12	3191.11	0.184606	0.235788	0.260062	0.210221	0.227303	0.185456	0.0823316	0.0914062	-0.222837	0.245895	ZNHIT3	"Homo sapiens zinc finger, HIT-type containing 3 (ZNHIT3)"	1	9326	NM_004773	NP_004764.1	ENSG00000278574	"ENST00000631862,ENST00000620508,ENST00000633296,ENST00000633894,ENST00000632245,ENST00000619649,ENST00000633937,ENST00000632476,ENST00000613198,ENST00000633110,ENST00000633117,ENST00000634200"	"ENSP00000487918,ENSP00000481504,ENSP00000488252,ENSP00000478183,ENSP00000488910,ENSP00000482153,ENSP00000488528,ENSP00000487661"
PH_hs_0000293	0.0042168	0.00236483	0.00115401	0.0109619	0.0681092	0.0660728	346.903	369.067	429.533	288.322	168.317	168.058	413.694	204.379	0.25704	0.320454	0.333221	0.299279	0.387995	0.32372	0.0971765	0.193829	-1.05304	0.00230518	CEBPG	Homo sapiens CCAAT/enhancer binding protein (C/EBP)	1	1054	"NM_001252296,NM_001806"	"NP_001239225.1,NP_001797.1"	ENSG00000153879	"ENST00000284000,ENST00000585933"	"ENSP00000284000,ENSP00000466022"
PH_hs_0000295	3.32819e-07	3.47164e-07	3.51337e-07	3.46547e-07	3.41646e-07	3.46071e-07	46615	34813.3	31283.3	36719.1	38896	37268.1	40705.3	36931.3	0.177717	0.226111	0.249536	0.198689	0.216117	0.17707	0.121514	0.050278	0.058035	0.755366	CSF3	Homo sapiens colony stimulating factor 3 (granulocyte)	1	1440	"NM_001178147,NM_000759,NR_033662,NM_172220,NM_172219"	"NP_001171618.1,NP_000750.1,-,NP_757374.2,NP_757373.1"	ENSG00000108342	"ENST00000583218,ENST00000394149,ENST00000582798,ENST00000225474,ENST00000579852,ENST00000479880,ENST00000331769,ENST00000394148,ENST00000577675"	"ENSP00000464421,ENSP00000377705,ENSP00000225474,ENSP00000464157,ENSP00000327766,ENSP00000377704,ENSP00000462991"
PH_hs_0000296	8.67724e-05	0.000103205	3.88876e-05	0.000228172	0.000828739	0.000417472	848.614	768.371	967.859	680.845	485.422	575.714	933.506	569.914	0.21319	0.27477	0.28892	0.245605	0.287053	0.229274	0.0909464	0.114684	-0.684757	0.002807	NEK3	Homo sapiens NIMA-related kinase 3 (NEK3)	1	4752	"NR_027415,NM_152720,NM_002498,NM_001146099"	"-,NP_689933.1,NP_002489.1,NP_001139571.1"	ENSG00000136098	"ENST00000620675,ENST00000610828,ENST00000550331,ENST00000617054,ENST00000618856,ENST00000551355,ENST00000552973,ENST00000550841,ENST00000618534,ENST00000611833,ENST00000629912"	"ENSP00000481533,ENSP00000480328,ENSP00000484594,ENSP00000483058,ENSP00000447995,ENSP00000449679,ENSP00000484443,ENSP00000484086,ENSP00000487230"
PH_hs_0000297	0.00779087	0.0104471	0.00752845	0.00614031	0.00816802	0.00495762	300.574	260.57	283.669	327.777	289.207	325.897	305.101	308.477	0.26667	0.352256	0.369775	0.288458	0.327003	0.262762	0.0859872	0.0840059	-0.0232635	0.890595	SCGB1A1	"Homo sapiens secretoglobin, family 1A, member 1 (uteroglobin)"	1	7356	NM_003357	NP_003348.1	ENSG00000149021	"ENST00000534397,ENST00000278282"	"ENSP00000432866,ENSP00000278282"
PH_hs_0000298	0.986861	0.999628	0.999978	0.999515	0.999925	0.999985	27.1195	12.4505	9.67053	18.2098	10.2292	9.08424	17.783	12.2763	0.690469	1.26672	1.51278	0.917593	1.35467	1.19814	0.409328	0.3714	-1.01633	0.177743	CSN2	Homo sapiens casein beta (CSN2)	1	1447	NM_001891	NP_001882.1	ENSG00000135222	ENST00000353151	ENSP00000341030
PH_hs_0000299	0.175757	0.382093	0.367705	0.214011	0.184417	0.22725	128.818	82.7066	90.2582	127.469	121.82	110.146	108.987	117.594	0.352528	0.53145	0.544283	0.390881	0.436401	0.379357	0.178231	0.107268	0.018361	0.949061	CPN1	"Homo sapiens carboxypeptidase N, polypeptide 1 (CPN1)"	1	1369	NM_001308	NP_001299.1	ENSG00000120054	"ENST00000370418,ENST00000441382"	"ENSP00000359446,ENSP00000410895"
PH_hs_0000300	0.21919	0.131601	0.0698811	0.169685	0.226777	0.13452	118.648	128.951	162.787	138.597	112.521	133.992	148.209	125.994	0.363541	0.446282	0.437831	0.380138	0.449869	0.35153	0.138944	0.118747	-0.324615	0.275128	IL5	Homo sapiens interleukin 5 (IL5)	1	3567	NM_000879	NP_000870.1	ENSG00000113525	"ENST00000231454,ENST00000462418,ENST00000450655"	"ENSP00000231454,ENSP00000409825"
PH_hs_0000302	0.707583	0.671566	0.703335	0.814147	0.642307	0.575484	61.0188	56.0271	58.829	56.6528	63.235	66.9962	63.5165	61.1418	0.47741	0.626883	0.649539	0.543066	0.569712	0.465134	0.120366	0.13548	-0.171807	0.623626	LCT	Homo sapiens lactase (LCT)	1	3938	NM_002299	NP_002290.2	ENSG00000115850	"ENST00000264162,ENST00000452974"	"ENSP00000264162,ENSP00000391231"
PH_hs_0000303	0.360379	0.0103007	0.0111196	0.00255472	0.000553823	0.000604059	290.404	261.46	258.687	397.581	531.918	528.021	292.727	476.848	1.79387	0.351903	0.378718	0.274698	0.281495	0.233421	0.271582	0.112314	0.661438	0.0398265	C2	Homo sapiens complement component 2 (C2)	1	717	"NM_001145903,NM_001178063,NM_000063"	"NP_001139375.1,NP_001171534.1,NP_000054.2"	ENSG00000231543	"ENST00000475544,ENST00000449738,ENST00000433109,ENST00000484901,ENST00000435596,ENST00000469696,ENST00000413548,ENST00000449293,ENST00000435104,ENST00000497466,ENST00000423826,ENST00000486307,ENST00000477630,ENST00000483332,ENST00000495674,ENST00000549997,ENST00000550682,ENST00000618948,ENST00000612228"	"ENSP00000400097,ENSP00000411298,ENSP00000388286,ENSP00000407961,ENSP00000404144,ENSP00000413295,ENSP00000398098,ENSP00000450180,ENSP00000446639,ENSP00000478351,ENSP00000482616"
PH_hs_0000304	0.983782	0.999411	0.987349	0.957781	0.99713	0.992977	28.2495	13.3398	25.7881	38.4429	18.5985	21.5751	24.333	25.7205	0.676743	1.22443	0.942011	0.646119	0.998273	0.781276	0.298122	0.30982	-0.172552	0.823797	VTN	Homo sapiens vitronectin (VTN)	1	7448	NM_000638	NP_000629.3	ENSG00000109072	"ENST00000226218,ENST00000539746,ENST00000542029"	"ENSP00000226218,ENSP00000440439"
PH_hs_0000305	3.54887e-07	6.33846e-07	3.4804e-07	3.53441e-07	3.127e-07	3.12966e-07	32485.7	31624.2	32820.2	33230.9	78867.1	80386.4	35005.9	62974	0.17803	0.231579	0.249472	0.198793	0.215587	0.176566	0.0463583	0.201532	0.808358	0.0443601	MMP10	Homo sapiens matrix metallopeptidase 10 (MMP10)	1	4319	NM_002425	NP_002416.1	ENSG00000166670	"ENST00000279441,ENST00000539681"	"ENSP00000279441,ENSP00000441485"
PH_hs_0000306	0.70769	0.782341	0.817435	0.717469	0.750344	0.519356	61.0188	47.1339	49.1585	65.7577	53.9357	64.7252	56.8123	60.3352	0.47711	0.676573	0.702063	0.509331	0.613547	2.58734	0.164342	0.39453	-0.11847	0.798374	CD3G	"Homo sapiens CD3g molecule, gamma (CD3-TCR complex)"	1	917	NM_000073	NP_000064.1	ENSG00000160654	"ENST00000533462,ENST00000527777,ENST00000532917,ENST00000292144,ENST00000528540,ENST00000532903,ENST00000392883"	"ENSP00000431445,ENSP00000292144,ENSP00000376621"
PH_hs_0000307	1	0.999776	0.998584	0.56725	0.999964	0.99635	4.51991	11.5611	17.7293	18.2098	9.29927	19.304	12.2105	15.3156	1.68754	1.31357	1.12391	21.8504	1.40278	0.82427	0.449365	3.00577	NA	NA	SCG5	Homo sapiens secretogranin V (SCG5)	1	6447	"NM_001144757,NM_003020"	"NP_001138229.1,NP_003011.1"	ENSG00000281931	"ENST00000632219,ENST00000632674,ENST00000632955,ENST00000633420,ENST00000633221,ENST00000631581,ENST00000633996,ENST00000633591,ENST00000632972"	"ENSP00000488109,ENSP00000488509,ENSP00000488899,ENSP00000488565,ENSP00000487899"
PH_hs_0000308	0.00093714	0.000305093	0.000335783	0.000136004	1.11004e-06	1.28304e-06	483.631	589.618	565.726	769.871	4715.66	4337.72	591.909	3213.82	0.236725	0.288191	0.314652	0.240552	0.223551	0.184057	0.089047	0.30168	1.67637	0.050868	CHGB	Homo sapiens chromogranin B (CHGB)	1	1114	NM_001819	NP_001810.2	ENSG00000089199	"ENST00000378961,ENST00000455042,ENST00000488832"	"ENSP00000368244,ENSP00000416643"
PH_hs_0000309	0.00364663	0.0104459	0.00833115	0.00250643	0.000473089	0.190837	357.073	260.57	276.416	399.604	551.446	529.157	322.886	484.271	0.254558	0.352249	0.371713	0.274495	0.279412	0.86581	0.12468	0.188022	0.487752	0.161518	VSNL1	Homo sapiens visinin-like 1 (VSNL1)	1	7447	NM_003385	NP_003376.2	ENSG00000163032	"ENST00000404666,ENST00000457525,ENST00000295156,ENST00000451533,ENST00000483921,ENST00000406397"	"ENSP00000384014,ENSP00000405511,ENSP00000295156,ENSP00000390124,ENSP00000384719"
PH_hs_0000310	0.933385	0.881286	0.987418	0.905867	0.979737	0.944487	38.4193	38.2407	25.7881	46.5362	26.9679	32.9304	36.9987	34.8215	0.58617	0.749477	0.940825	0.592168	0.83711	0.640947	0.214963	0.241402	-0.169796	0.728843	EPO	Homo sapiens erythropoietin (EPO)	1	2056	NM_000799	NP_000790.2	ENSG00000130427	ENST00000252723	ENSP00000252723
PH_hs_0000311	0.180202	0.206148	0.25808	0.1842	0.156497	0.134544	127.688	109.386	105.57	134.55	129.26	133.992	123.744	130.147	0.353826	0.475256	0.512129	0.383265	0.426829	0.351566	0.119127	0.0843868	-0.018923	0.93027	CHRNB2	"Homo sapiens cholinergic receptor, nicotinic, beta 2 (neuronal)"	1	1141	NM_000748	NP_000739.1	ENSG00000160716	ENST00000368476	ENSP00000357461
PH_hs_0000312	0.933005	0.253476	0.808353	0.695286	0.285296	0.944809	38.4193	100.493	49.9644	67.781	102.292	32.9304	68.212	66.4154	0.587528	0.491394	0.697145	0.50293	0.468331	0.639612	0.30424	0.297767	-0.121531	0.878974	MBL2	Homo sapiens mannose-binding lectin (protein C)	1	4153	NM_000242	NP_000233.1	ENSG00000165471	ENST00000373968	ENSP00000363079
PH_hs_0000313	0.940976	0.882826	0.891885	0.717466	0.528158	0.478512	37.2893	38.2407	41.9056	65.7577	73.4642	76.0805	42.4114	70.4392	0.594479	0.743802	0.753775	0.509339	0.534247	0.44082	0.148188	0.125844	0.608399	0.122874	SCN9A	"Homo sapiens sodium channel, voltage gated, type IX alpha subunit (SCN9A)"	1	6335	NM_002977	NP_002968.1	ENSG00000169432	"ENST00000409672,ENST00000409435,ENST00000454569,ENST00000452182,ENST00000472119,ENST00000303354"	"ENSP00000386306,ENSP00000386330,ENSP00000413212,ENSP00000393141,ENSP00000304748"
PH_hs_0000315	4.32424e-05	1.9513e-05	2.03065e-05	7.18427e-06	2.47559e-06	2.4109e-06	1018.11	1221.03	1167.72	1814.91	2821.4	2935.34	1230.37	2477.17	0.207514	0.257407	0.282339	0.21691	0.229069	0.187726	0.0800329	0.136065	1.06453	0.000208669	JUP	Homo sapiens junction plakoglobin (JUP)	1	3728	"NM_002230,NM_021991"	"NP_002221.1,NP_068831.1"	ENSG00000173801	"ENST00000393930,ENST00000310706,ENST00000393931,ENST00000585793,ENST00000449889,ENST00000437187,ENST00000420370,ENST00000424457,ENST00000591690,ENST00000437369,ENST00000589036,ENST00000465293"	"ENSP00000377507,ENSP00000311113,ENSP00000377508,ENSP00000389886,ENSP00000394146,ENSP00000411449,ENSP00000401034,ENSP00000468347,ENSP00000409948,ENSP00000467065"
PH_hs_0000317	0.999854	0.999623	0.999978	0.793935	0.999964	1	13.5597	12.4505	9.67053	16.1865	9.29927	-2.27106	12.8859	7.59502	0.964448	1.2687	1.50833	5.17875	1.40414	-1.86501	0.284702	1.69596	NA	NA	OPRM1	"Homo sapiens opioid receptor, mu 1 (OPRM1)"	1	4988	"NM_000914,NM_001145280,NM_001145279,NM_001145287,NM_001145281"	"NP_000905.3,NP_001138752.1,NP_001138751.1,NP_001138759.1,NP_001138753.1"	ENSG00000112038	"ENST00000520282,ENST00000434900,ENST00000520708,ENST00000518759,ENST00000330432,ENST00000428397,ENST00000523520,ENST00000452687,ENST00000522739,ENST00000524150,ENST00000229768,ENST00000419506,ENST00000524163,ENST00000519083,ENST00000414028,ENST00000435918,ENST00000337049,ENST00000519613,ENST00000522555,ENST00000522236,ENST00000522382,ENST00000521106,ENST00000360422"	"ENSP00000430247,ENSP00000394624,ENSP00000430876,ENSP00000430260,ENSP00000328264,ENSP00000411903,ENSP00000410497,ENSP00000428018,ENSP00000430575,ENSP00000229768,ENSP00000403549,ENSP00000430097,ENSP00000431048,ENSP00000399359,ENSP00000413752,ENSP00000338381,ENSP00000429719,ENSP00000429373,ENSP00000353598"
PH_hs_0000318	0.0227869	0.0904174	0.209717	0.00163892	0.00416725	0.00936586	232.775	145.848	114.435	438.047	337.563	280.476	178.066	345.514	0.287659	0.426578	0.496661	0.26851	0.313432	0.27423	0.214095	0.143215	0.909666	0.0126281	ADGRE1	Homo sapiens adhesion G protein-coupled receptor E1 (ADGRE1)	1	2015	"NM_001256255,NM_001256254,NM_001256253,NM_001256252,NM_001974"	"NP_001243184.1,NP_001243183.1,NP_001243182.1,NP_001243181.1,NP_001965.3"	ENSG00000174837	"ENST00000250572,ENST00000381407,ENST00000312053,ENST00000450315,ENST00000381404,ENST00000601198,ENST00000596944,ENST00000595026"	"ENSP00000250572,ENSP00000370814,ENSP00000311545,ENSP00000405974,ENSP00000370811,ENSP00000472553"
PH_hs_0000320	0.983833	0.992247	0.799042	0.89777	0.921513	0.944823	28.2495	20.4543	50.7703	47.5479	37.1971	32.9304	35.9246	38.4991	0.676241	0.996671	0.692736	0.5868	0.721006	0.639555	0.316697	0.200143	0.00832198	0.989867	GRIK3	"Homo sapiens glutamate receptor, ionotropic, kainate 3 (GRIK3)"	1	2899	NM_000831	NP_000822.2	ENSG00000163873	"ENST00000373091,ENST00000373093,ENST00000462621,ENST00000479620"	"ENSP00000362183,ENSP00000362185"
PH_hs_0000321	0.00145389	0.00263532	0.00127021	6.06793e-05	6.65253e-05	8.13436e-05	438.431	359.285	419.862	942.864	888.08	858.46	439.723	879.877	0.242044	0.322308	0.334682	0.233284	0.256923	0.213199	0.0924848	0.0643832	1.01353	2.35493e-11	SHROOM2	Homo sapiens shroom family member 2 (SHROOM2)	1	357	NM_001649	NP_001640.1	ENSG00000146950	"ENST00000380913,ENST00000493668,ENST00000452575,ENST00000418909"	"ENSP00000370299,ENSP00000406724,ENSP00000415229"
PH_hs_0000322	8.17939e-06	4.08302e-06	3.36549e-06	7.28154e-06	1.50689e-05	4.33453e-05	1715.31	2161.93	2270.96	1805.81	1363.27	1016.3	2220.4	1369.31	0.1957	0.243788	0.26629	0.217003	0.243154	0.207873	0.0973299	0.153498	-0.567394	0.0507435	PHKA1	"Homo sapiens phosphorylase kinase, alpha 1 (muscle)"	1	5255	"NM_001172436,NM_001122670,NM_002637"	"NP_001165907.1,NP_001116142.1,NP_002628.2"	ENSG00000067177	"ENST00000373542,ENST00000373545,ENST00000373539,ENST00000339490,ENST00000541944"	"ENSP00000362643,ENSP00000362646,ENSP00000362640,ENSP00000342469,ENSP00000441251"
PH_hs_0000323	0.00186587	0.00420425	0.00290977	0.00277435	0.00213758	0.00432119	414.702	322.823	349.751	390.499	392.429	337.252	392.665	366.483	0.245239	0.33155	0.349447	0.275905	0.30163	0.26066	0.104976	0.0871171	-0.11932	0.473877	MMP14	Homo sapiens matrix metallopeptidase 14 (membrane-inserted)	1	4323	NM_004995	NP_004986.1	ENSG00000157227	"ENST00000311852,ENST00000547074,ENST00000548162,ENST00000547279,ENST00000548761,ENST00000547596"	"ENSP00000308208,ENSP00000450323,ENSP00000446989"
PH_hs_0000326	0.0231914	1.32616e-05	1.18661e-05	8.65234e-06	1.163e-05	0.00282312	231.646	1382	1386.11	1695.54	1485.09	371.318	1083.35	1162.07	0.287973	0.253833	0.277239	0.218199	0.240973	0.253829	0.305672	0.279399	0.123302	0.875232	SOD3	"Homo sapiens superoxide dismutase 3, extracellular (SOD3)"	1	6649	NM_003102	NP_003093.2	ENSG00000109610	"ENST00000598411,ENST00000593742,ENST00000382120"	"ENSP00000472134,ENSP00000371554"
PH_hs_0000327	1.55587e-06	1.24485e-06	1.02488e-06	2.67649e-06	3.09332e-06	4.1263e-06	3769.61	4214.48	4709.55	2781.04	2521.96	2271.06	4584.25	2477.96	0.185731	0.234775	0.25707	0.210433	0.230675	0.191052	0.0830457	0.0803002	-0.709819	3.59385e-05	VPS72	Homo sapiens vacuolar protein sorting 72 homolog (S. cerevisiae)	1	6944	"NM_001271088,NM_005997,NM_001271087"	"NP_001258017.1,NP_005988.1,NP_001258016.1"	ENSG00000163159	"ENST00000491094,ENST00000368892,ENST00000354473,ENST00000496809,ENST00000471423,ENST00000463470"	"ENSP00000357887,ENSP00000346464"
PH_hs_0000328	0.99956	1	0.999962	0.993037	0.997874	0.999963	15.8197	3.55728	10.4764	27.3147	17.6686	10.2198	10.7814	18.0605	0.891845	2.3679	1.44977	0.755646	1.02286	1.12449	0.477304	0.359295	NA	NA	CD302|LY75-CD302	Homo sapiens CD302 molecule (CD302)|Homo sapiens LY75-CD302 readthrough (LY75-CD302)	4	9936|100526664	"NM_001198764,NM_001198763,NM_014880|NM_001198760,NM_001198759"	"NP_001185693.1,NP_001185692.1,NP_055695.2|NP_001185689.1,NP_001185688.1"	ENSG00000241399|ENSG00000248672	"ENST00000259053,ENST00000480212,ENST00000429078,ENST00000553424|ENST00000504764,ENST00000505052"	"ENSP00000259053,ENSP00000394301,ENSP00000451446|ENSP00000423463,ENSP00000421035"
PH_hs_0000329	0.000107645	8.71239e-05	9.43402e-05	8.68772e-05	0.000820998	0.00071885	802.284	803.055	766.389	859.908	494.721	507.582	856.54	609.249	0.214992	0.272863	0.298679	0.23643	0.287856	0.235494	0.0568112	0.178572	-0.488447	0.098583	ANGPT1	Homo sapiens angiopoietin 1 (ANGPT1)	1	284	"NM_001146,NM_001199859"	"NP_001137.2,NP_001186788.1"	ENSG00000154188	"ENST00000517746,ENST00000297450,ENST00000520734,ENST00000520052,ENST00000518386,ENST00000521950,ENST00000522400,ENST00000520033"	"ENSP00000428340,ENSP00000297450,ENSP00000430750,ENSP00000429349,ENSP00000428908"
PH_hs_0000330	0.707729	0.660517	0.80839	0.701804	0.653728	0.709368	61.0188	56.9164	49.9644	66.7693	55.7956	55.641	60.6363	58.3026	0.477	0.622445	0.69702	0.520274	0.967333	0.504321	0.144641	0.170524	-0.181734	0.604428	P2RY14	"Homo sapiens purinergic receptor P2Y, G-protein coupled, 14 (P2RY14)"	1	9934	"NM_001081455,NM_014879"	"NP_001074924.1,NP_055694.3"	ENSG00000174944	"ENST00000309170,ENST00000424796,ENST00000494668"	"ENSP00000308361,ENSP00000408733,ENSP00000418065"
PH_hs_0000331	6.0306e-07	5.23463e-07	5.1262e-07	5.34628e-07	5.3312e-07	5.64755e-07	9056.77	10816.8	10729.4	12007.3	10733.2	10066.5	11052.2	10733.3	0.180682	0.228793	0.252119	0.201161	0.218837	0.179588	0.0767212	0.0740027	0.135455	0.32409	ACTR1B	"Homo sapiens ARP1 actin-related protein 1 homolog B, centractin beta (yeast)"	1	10120	NM_005735	NP_005726.1	ENSG00000115073	"ENST00000289228,ENST00000451664,ENST00000460427"	ENSP00000289228
PH_hs_0000332	0.99956	0.992284	0.99859	0.993017	0.99788	0.99286	15.8197	20.4543	17.7293	27.3147	17.6686	21.5751	19.5031	21.7755	0.891823	0.995736	1.12318	0.756053	1.02244	0.783624	0.228673	0.249312	0.0849224	0.883363	TCL1A	Homo sapiens T-cell leukemia/lymphoma 1A (TCL1A)	1	8115	"NM_001098725,NM_021966,NR_049726"	"NP_001092195.1,NP_068801.1,-"	ENSG00000100721	"ENST00000554012,ENST00000556450,ENST00000557043,ENST00000554119,ENST00000555886,ENST00000553467,ENST00000556156,ENST00000555202,ENST00000402399"	"ENSP00000451506,ENSP00000450701,ENSP00000452028,ENSP00000450997,ENSP00000451973,ENSP00000451322,ENSP00000450496,ENSP00000385036"
PH_hs_0000333	1	1	0.999988	0.994416	0.999886	0.996236	1.12998	2.66796	8.86465	26.3031	8.36934	19.304	4.57304	17.6591	5.30838	2.78658	1.58003	0.769864	1.82571	0.828309	0.761212	0.383826	NA	NA	LCP2	Homo sapiens lymphocyte cytosolic protein 2 (SH2 domain containing leukocyte protein of 76kDa)	1	3937	NM_005565	NP_005556.1	ENSG00000043462	"ENST00000046794,ENST00000520322,ENST00000521416,ENST00000523369,ENST00000520344,ENST00000519594,ENST00000522760,ENST00000522823,ENST00000519149,ENST00000628092"	"ENSP00000046794,ENSP00000428871,ENSP00000430391,ENSP00000487460"
PH_hs_0000334	0.10596	0.171318	0.119759	0.706406	0.069419	0.108099	152.547	117.39	138.611	66.7693	167.387	144.212	147.545	123.789	0.331446	0.462417	0.463001	0.506026	0.388743	0.342061	0.124232	0.23944	-0.321922	0.523907	CASP1	"Homo sapiens caspase 1, apoptosis-related cysteine peptidase (CASP1)"	1	834	"NM_001257119,NM_001257118,NM_033293,NM_001223,NM_033292"	"NP_001244048.1,NP_001244047.1,NP_150635.1,NP_001214.1,NP_150634.1"	ENSG00000137752	"ENST00000532439,ENST00000527625,ENST00000526568,ENST00000527979,ENST00000533400,ENST00000436863,ENST00000525825,ENST00000531166,ENST00000534497,ENST00000529871,ENST00000528974,ENST00000526511,ENST00000528424,ENST00000532520,ENST00000446369,ENST00000353247"	"ENSP00000435536,ENSP00000434250,ENSP00000432340,ENSP00000433138,ENSP00000410076,ENSP00000434779,ENSP00000434303,ENSP00000436875,ENSP00000431947,ENSP00000434259,ENSP00000403260,ENSP00000344132"
PH_hs_0000335	1.5736e-05	2.27856e-05	1.02153e-05	9.27741e-06	2.13252e-05	1.31969e-05	1371.79	1487.83	1458.64	1654.06	1222.85	1455.75	1559.52	1417.49	0.20009	0.262592	0.275865	0.218688	0.246173	0.198822	0.0599472	0.101063	-0.0338939	0.865328	PKN1	Homo sapiens protein kinase N1 (PKN1)	1	5585	"NM_213560,NM_002741"	"NP_998725.1,NP_002732.3"	ENSG00000123143	"ENST00000585619,ENST00000585839,ENST00000242783,ENST00000586557,ENST00000587429,ENST00000590097,ENST00000342216,ENST00000592794,ENST00000588200,ENST00000586900,ENST00000586237,ENST00000587215,ENST00000591461,ENST00000586039,ENST00000592960"	"ENSP00000467422,ENSP00000242783,ENSP00000465842,ENSP00000466367,ENSP00000343325,ENSP00000466819,ENSP00000465867,ENSP00000468497"
PH_hs_0000336	1.14642e-06	1.58435e-06	1.10991e-06	1.2025e-06	1.19704e-06	1.11926e-06	4683.76	3567.06	4412.18	4539.3	4446.91	4812.37	4573.19	4514.4	0.184059	0.236524	0.257659	0.205593	0.224054	0.18329	0.0934693	0.0559844	0.16814	0.324343	AVPR2	Homo sapiens arginine vasopressin receptor 2 (AVPR2)	1	554	"NM_001146151,NM_000054,NR_027419"	"NP_001139623.1,NP_000045.1,-"	ENSG00000126895	"ENST00000434679,ENST00000358927,ENST00000430697,ENST00000370049,ENST00000337474"	"ENSP00000393397,ENSP00000351805,ENSP00000393513,ENSP00000359066,ENSP00000338072"
PH_hs_0000337	8.96072e-06	6.29517e-06	5.81234e-06	6.08058e-06	6.88808e-06	7.54693e-06	1658.81	1806.21	1796.3	1934.29	1791.97	1772.56	1900.1	1799.02	0.19629	0.24734	0.270874	0.215774	0.236738	0.194961	0.0604392	0.0608855	0.058938	0.672643	ALDH9A1	"Homo sapiens aldehyde dehydrogenase 9 family, member A1 (ALDH9A1)"	1	223	NM_000696	NP_000687.3	ENSG00000143149	"ENST00000354775,ENST00000463610,ENST00000491436,ENST00000461664,ENST00000471457"	ENSP00000346827
PH_hs_0000338	0.924986	0.950679	0.985221	0.803849	0.976336	0.949925	39.5492	30.2368	26.5939	57.6644	27.8978	31.7948	34.8072	38.395	0.579321	0.828889	0.927502	0.53888	0.823213	0.660844	0.216743	0.286639	0.0543244	0.913496	ADRB3	Homo sapiens adrenoceptor beta 3 (ADRB3)	1	155	NM_000025	NP_000016.1	ENSG00000188778	"ENST00000345060,ENST00000520341,ENST00000614635"	"ENSP00000343782,ENSP00000480325"
PH_hs_0000339	0.999732	0.883501	0.998582	0.967312	0.834727	0.562716	14.6897	10.6718	17.7293	36.4196	46.4963	68.1318	15.5621	49.4174	0.928842	5.1879	1.12416	0.661836	0.651618	0.46199	0.512865	0.237812	NA	NA	ADRB2	"Homo sapiens adrenoceptor beta 2, surface (ADRB2)"	1	154	NM_000024	NP_000015.1	ENSG00000169252	ENST00000305988	ENSP00000305372
PH_hs_0000340	1.40701e-06	1.1751e-06	1.37215e-06	2.37058e-06	1.61931e-06	2.09134e-06	4032.89	4402.13	3768.28	2962.13	3605.33	3173.81	4407.17	3186.99	0.185176	0.234362	0.259244	0.209677	0.226099	0.18688	0.0703956	0.0796763	-0.29001	0.0628001	ST6GAL1	"Homo sapiens ST6 beta-galactosamide alpha-2,6-sialyltranferase 1 (ST6GAL1)"	1	6480	"NM_173217,NM_173216,NM_003032"	"NP_775324.1,NP_775323.1,NP_003023.1"	ENSG00000073849	"ENST00000169298,ENST00000463542,ENST00000487031,ENST00000455441,ENST00000427315,ENST00000468614,ENST00000458216,ENST00000430309,ENST00000417392,ENST00000438590,ENST00000448408,ENST00000485105,ENST00000440338,ENST00000448044,ENST00000416235,ENST00000423451,ENST00000446170,ENST00000448449,ENST00000464827,ENST00000442023,ENST00000470633,ENST00000457772"	"ENSP00000169298,ENSP00000397273,ENSP00000412821,ENSP00000400547,ENSP00000399525,ENSP00000407631,ENSP00000416163,ENSP00000390793,ENSP00000388928,ENSP00000389337,ENSP00000414504,ENSP00000411518,ENSP00000388789,ENSP00000415886,ENSP00000403063,ENSP00000412221"
PH_hs_0000341	0.592335	0.660438	0.625516	0.71747	0.729683	0.557799	71.1886	56.9164	65.2761	65.7577	55.7956	65.8607	69.8388	61.3152	0.446643	0.622799	0.621516	0.509329	0.601086	0.734758	0.142639	0.163139	-0.334578	0.32435	TNFRSF17	"Homo sapiens tumor necrosis factor receptor superfamily, member 17 (TNFRSF17)"	1	608	NM_001192	NP_001183.2	ENSG00000048462	"ENST00000053243,ENST00000396495,ENST00000562385"	"ENSP00000053243,ENSP00000379753,ENSP00000454314"
PH_hs_0000342	0.93329	0.990295	0.985236	0.533146	0.99623	0.99304	38.4193	21.3437	26.5939	28.3264	19.5285	21.5751	31.1874	22.715	0.58651	0.976357	0.927285	24.3679	0.97434	0.78	0.260687	3.43144	-0.463472	0.550138	NGF	Homo sapiens nerve growth factor (beta polypeptide)	1	4803	NM_002506	NP_002497.2	ENSG00000134259	ENST00000369512	ENSP00000358525
PH_hs_0000343	0.464332	0.305176	0.253246	0.335254	0.226756	0.172293	83.6184	92.4892	106.376	106.224	112.521	122.637	102.018	111.688	0.417709	0.507803	0.510591	0.418772	0.449825	0.363552	0.132128	0.108548	0.0250475	0.936665	TAC1	"Homo sapiens tachykinin, precursor 1 (TAC1)"	1	6863	"NM_013996,NM_013997,NM_013998,NM_003182"	"NP_054702.1,NP_054703.1,NP_054704.1,NP_003173.1"	ENSG00000006128	"ENST00000319273,ENST00000350485,ENST00000346867,ENST00000495916,ENST00000491437"	"ENSP00000321106,ENSP00000289576,ENSP00000289574"
PH_hs_0000344	0.98676	0.999411	0.987376	0.994411	0.997838	0.99996	27.1195	13.3398	25.7881	26.3031	17.6686	10.2198	23.9249	17.7295	0.691641	1.22446	0.941542	0.769982	1.02574	1.13311	0.294987	0.353636	-0.516901	0.431489	DEFA4	"Homo sapiens defensin, alpha 4, corticostatin (DEFA4)"	1	1669	NM_001925	NP_001916.1	ENSG00000164821	ENST00000297435	ENSP00000297435
PH_hs_0000346	0.821413	0.873833	0.948558	0.803884	0.610216	0.562724	50.849	39.13	34.6527	57.6644	66.0248	68.1318	45.0102	62.757	0.516732	0.735602	0.821106	0.538788	0.558988	0.461923	0.198954	0.135291	0.365847	0.37197	DRD1	Homo sapiens dopamine receptor D1 (DRD1)	1	1812	NM_000794	NP_000785.1	ENSG00000184845	ENST00000393752	ENSP00000377353
PH_hs_0000347	0.999857	0.999873	0.999977	0.999871	0.997756	0.993009	13.5597	10.6718	9.67053	15.1748	17.6686	21.5751	12.2436	17.8038	0.962296	1.36502	1.51595	1.00559	1.03208	0.780633	0.294025	0.251357	0.761793	0.615387	DSG1	Homo sapiens desmoglein 1 (DSG1)	1	1828	NM_001942	NP_001933.2	ENSG00000134760	"ENST00000257192,ENST00000462981"	"ENSP00000257192,ENSP00000462666"
PH_hs_0000348	0.705145	0.873796	0.884426	0.695214	0.824754	0.709204	49.719	39.13	42.7115	67.781	47.4263	55.641	47.5126	55.8954	0.979124	0.735733	0.74714	0.503157	0.645961	0.504795	0.214243	0.176415	0.113809	0.774019	GAST	Homo sapiens gastrin (GAST)	1	2520	NM_000805	NP_000796.1	ENSG00000184502	ENST00000329402	ENSP00000331358
PH_hs_0000349	0.999558	1	1	1	1	1	15.8197	2.66796	1.61175	7.08159	0	-1.13553	7.25882	1.94534	0.892156	2.77483	4.04419	1.45919	#NUM!	-3.75584	0.753858	1.54761	NA	NA	PRKG1	"Homo sapiens protein kinase, cGMP-dependent, type I (PRKG1)"	1	5592	"NM_006258,NM_001098512"	"NP_006249.1,NP_001091982.1"	ENSG00000185532	"ENST00000373985,ENST00000373980,ENST00000373976,ENST00000373975,ENST00000401604"	"ENSP00000363097,ENSP00000363092,ENSP00000363087,ENSP00000363086,ENSP00000384200"
PH_hs_0000350	0.999854	0.999772	0.999978	0.993022	0.993525	0.9929	13.5597	11.5611	9.67053	27.3147	8.36934	21.5751	12.5648	18.7331	0.964448	1.31595	1.50841	0.755963	3.16832	0.78282	0.287111	0.41468	NA	NA	GLRA2	"Homo sapiens glycine receptor, alpha 2 (GLRA2)"	1	2742	"NM_001171942,NM_001118886,NM_001118885,NM_002063"	"NP_001165413.1,NP_001112358.1,NP_001112357.1,NP_002054.1"	ENSG00000101958	"ENST00000218075,ENST00000355020,ENST00000415367,ENST00000443437"	"ENSP00000218075,ENSP00000347123,ENSP00000391606,ENSP00000387756"
PH_hs_0000352	5.679e-07	5.42046e-07	5.39984e-07	6.08423e-07	6.26841e-07	6.49434e-07	9886.18	10204	9820.42	8982.5	8640.88	8279.15	10802.1	8474.38	0.180376	0.229025	0.252481	0.201725	0.219901	0.180326	0.0471192	0.055043	-0.173776	0.0876432	GSPT1	Homo sapiens G1 to S phase transition 1 (GSPT1)	1	2935	"NM_001130007,NM_002094,NM_001130006"	"NP_001123479.1,NP_002085.2,NP_001123478.1"	ENSG00000103342	"ENST00000434724,ENST00000439887,ENST00000565267,ENST00000563468,ENST00000420576,ENST00000564790,ENST00000562794,ENST00000568849,ENST00000567631,ENST00000562169"	"ENSP00000398131,ENSP00000408399,ENSP00000456057,ENSP00000454351,ENSP00000399539,ENSP00000456897,ENSP00000454538"
PH_hs_0000353	0.000114197	0.000307163	0.00035975	0.000112336	8.39549e-05	0.000243324	790.985	588.729	556.861	809.325	838.794	654.065	699.386	753.192	0.215519	0.288284	0.315599	0.238865	0.25939	0.223568	0.124378	0.0970869	0.131565	0.499457	WFDC2	Homo sapiens WAP four-disulfide core domain 2 (WFDC2)	1	10406	NM_006103	NP_006094.3	ENSG00000101443	"ENST00000372676,ENST00000217425,ENST00000447118,ENST00000339946,ENST00000462062,ENST00000342873,ENST00000488143"	"ENSP00000361761,ENSP00000217425,ENSP00000404760,ENSP00000340215,ENSP00000342890"
PH_hs_0000354	1.79309e-05	1.28111e-05	1.37024e-05	3.18723e-05	1.23268e-05	1.99466e-05	1316.42	1398.01	1321.64	1122.94	1456.27	1275.2	1457.61	1261.02	0.201004	0.25352	0.278576	0.227946	0.241458	0.201829	0.0565166	0.0940362	-0.122244	0.485054	ITPKA	Homo sapiens inositol-trisphosphate 3-kinase A (ITPKA)	1	3706	NM_002220	NP_002211.1	ENSG00000137825	"ENST00000425927,ENST00000260386,ENST00000462816,ENST00000491007"	"ENSP00000396560,ENSP00000260386"
PH_hs_0000355	0.000519	0.000345128	0.000458026	0.00119458	0.00117003	0.00168007	552.559	572.721	527.044	469.409	449.155	417.875	596.73	437.235	0.230112	0.289848	0.318983	0.264368	0.292094	0.246334	0.0657375	0.0749337	-0.454064	0.00497019	NFKBIL1	Homo sapiens nuclear factor of kappa light polypeptide gene enhancer in B-cells inhibitor-like 1 (NFKBIL1)	1	4795	"NM_001144963,NM_001144962,NM_001144961,NM_005007"	"NP_001138435.1,NP_001138434.1,NP_001138433.1,NP_004998.3"	ENSG00000227565	"ENST00000453377,ENST00000432160,ENST00000451911,ENST00000480619,ENST00000463565"	"ENSP00000395977,ENSP00000411611,ENSP00000413643"
PH_hs_0000356	2.05027e-06	1.77887e-06	1.63847e-06	1.08994e-06	7.51875e-07	9.07496e-07	3187.67	3317.16	3350.03	4900.46	6772.66	5760.54	3559.04	5703.67	0.187282	0.237379	0.260593	0.205021	0.22101	0.182131	0.0506526	0.10213	0.836855	3.72311e-06	JUND	Homo sapiens jun D proto-oncogene (JUND)	1	3727	NM_005354	NP_005345.3	ENSG00000130522	"ENST00000252818,ENST00000600972"	"ENSP00000252818,ENSP00000475153"
PH_hs_0000357	0.983853	0.873795	0.876672	0.962772	0.834712	0.99297	28.2495	39.13	43.5174	37.4313	46.4963	21.5751	40.0499	34.5167	0.676042	0.735738	0.741005	0.653584	0.651665	0.781416	0.209251	0.271091	-0.325179	0.628469	KRT9	"Homo sapiens keratin 9, type I (KRT9)"	1	3857	NM_000226	NP_000217.2	ENSG00000171403	"ENST00000246662,ENST00000588431"	"ENSP00000246662,ENSP00000467932"
PH_hs_0000358	0.0434162	0.0618118	0.0833795	0.142422	0.508702	0.467271	221.476	163.635	154.728	146.69	75.3241	77.216	194.961	97.8974	0.327388	0.409446	0.445509	0.371178	0.528691	0.438277	0.148858	0.242371	-1.0495	0.0130993	HAPLN1	Homo sapiens hyaluronan and proteoglycan link protein 1 (HAPLN1)	1	1404	NM_001884	NP_001875.1	ENSG00000145681	"ENST00000274341,ENST00000510978,ENST00000508307,ENST00000503117,ENST00000504713,ENST00000514416,ENST00000515590"	"ENSP00000274341,ENSP00000422592,ENSP00000421341,ENSP00000426610,ENSP00000422522,ENSP00000421726,ENSP00000423836"
PH_hs_0000361	0.134422	0.16113	0.0074366	0.0148686	0.18438	0.172269	141.247	120.058	283.669	268.089	121.82	122.637	196.815	167.687	0.340595	0.458456	0.369088	0.305033	0.436329	0.363513	0.256829	0.260517	-0.281584	0.627866	MYOG	Homo sapiens myogenin (myogenic factor 4)	1	4656	NM_002479	NP_002470.2	ENSG00000122180	ENST00000241651	ENSP00000241651
PH_hs_0000362	0.986978	0.99226	0.987377	0.962761	0.982906	0.944667	27.1195	20.4543	25.7881	37.4313	26.0379	32.9304	26.4943	31.5385	0.689115	0.996342	0.941529	0.653646	0.850466	0.640201	0.210088	0.207472	0.192238	0.65361	NDP	Homo sapiens Norrie disease (pseudoglioma)	1	4693	NM_000266	NP_000257.1	ENSG00000124479	"ENST00000378062,ENST00000470584"	ENSP00000367301
PH_hs_0000363	0.0277585	0.0137679	0.035099	0.0613238	0.0122452	0.0184999	221.476	243.673	195.828	188.168	263.169	237.326	238.709	225.306	0.292129	0.35943	0.411976	0.340543	0.336335	0.288518	0.104894	0.127035	-0.139515	0.621356	OPRL1	Homo sapiens opiate receptor-like 1 (OPRL1)	1	4987	"NM_001200019,NM_182647,NM_000913"	"NP_001186948.1,NP_872588.1,NP_000904.1"	ENSG00000277044	"ENST00000615600,ENST00000627060,ENST00000625570"	"ENSP00000478920,ENSP00000485794,ENSP00000487083"
PH_hs_0000365	0.475225	0.475415	0.523753	0.342543	0.427359	0.37528	82.4884	72.9241	74.1407	105.212	83.6934	87.4358	82.9022	90.409	0.421805	0.560064	0.589789	0.420774	0.506097	0.416071	0.119246	0.135555	0.0144963	0.948852	CPA1	Homo sapiens carboxypeptidase A1 (pancreatic)	1	1357	NM_001868	NP_001859.1	ENSG00000091704	"ENST00000481342,ENST00000011292,ENST00000491460,ENST00000604896,ENST00000476062,ENST00000484324,ENST00000470838,ENST00000479106,ENST00000478096"	"ENSP00000420218,ENSP00000011292,ENSP00000475021,ENSP00000419408,ENSP00000419497"
PH_hs_0000366	7.73592e-05	0.000108061	5.36611e-05	3.74503e-05	5.11826e-05	5.32087e-05	872.343	759.478	888.077	1073.37	952.245	960.658	910.051	977.001	0.212187	0.275302	0.292393	0.229248	0.254319	0.209562	0.0783685	0.0714848	0.145194	0.338443	PRKCG	"Homo sapiens protein kinase C, gamma (PRKCG)"	1	5582	NM_002739	NP_002730.1	ENSG00000126583	"ENST00000479081,ENST00000474397,ENST00000263431,ENST00000419486"	"ENSP00000471544,ENSP00000471271,ENSP00000263431,ENSP00000387919"
PH_hs_0000367	0.00130714	0.00108942	0.00137423	0.00816538	0.0469627	0.0424178	449.731	439.323	412.609	307.544	186.915	190.769	470.091	224.182	0.240814	0.306871	0.335994	0.293472	0.374388	0.309853	0.0693635	0.179102	-1.09848	0.000315308	PRKD1	Homo sapiens protein kinase D1 (PRKD1)	1	5587	NM_002742	NP_002733.2	ENSG00000184304	"ENST00000331968,ENST00000415220,ENST00000490795,ENST00000546371,ENST00000551644,ENST00000468370,ENST00000547441,ENST00000549503,ENST00000616995"	"ENSP00000333568,ENSP00000390535,ENSP00000447723,ENSP00000447333,ENSP00000446866,ENSP00000482645"
PH_hs_0000368	2.39964e-05	1.56204e-05	4.24338e-06	1.0291e-05	1.84684e-05	1.6467e-05	1204.56	1309.97	2046.12	1595.38	1280.51	1354.69	1647.06	1384.09	0.203089	0.255329	0.268206	0.219422	0.244938	0.200419	0.159966	0.0884816	-0.106903	0.699212	PPP4C	"Homo sapiens protein phosphatase 4, catalytic subunit (PPP4C)"	1	5531	NM_002720	NP_002711.1	ENSG00000149923	"ENST00000563732,ENST00000279387,ENST00000567040,ENST00000568810,ENST00000563597,ENST00000564966,ENST00000563200,ENST00000566749,ENST00000562664,ENST00000567828,ENST00000567642,ENST00000562222,ENST00000561610,ENST00000627746"	"ENSP00000455394,ENSP00000279387,ENSP00000458079,ENSP00000461609,ENSP00000457089,ENSP00000457915,ENSP00000455995,ENSP00000486140"
PH_hs_0000369	1	0.999771	0.999978	0.999876	0.999983	0.999962	2.25996	11.5611	9.67053	15.1748	8.36934	10.2198	8.4839	11.0464	2.61712	1.31646	1.51223	1.00121	1.47516	1.12533	0.513383	0.34946	NA	NA	PGR	Homo sapiens progesterone receptor (PGR)	1	5241	"NR_073143,NR_073141,NR_073142,NM_001271162,NM_001271161,NM_001202474,NM_000926"	"-,-,-,NP_001258091.1,NP_001258090.1,NP_001189403.1,NP_000917.3"	ENSG00000082175	"ENST00000325455,ENST00000534013,ENST00000533207,ENST00000528960,ENST00000534780,ENST00000526300,ENST00000263463,ENST00000530764,ENST00000632634,ENST00000619228,ENST00000617858"	"ENSP00000325120,ENSP00000436561,ENSP00000432914,ENSP00000432352,ENSP00000436803,ENSP00000263463,ENSP00000487607,ENSP00000482698,ENSP00000481227"
PH_hs_0000371	0.706816	0.563717	0.703249	0.000986454	5.52992e-05	4.35352e-05	61.0188	64.9203	58.829	489.642	932.716	1015.16	66.7282	797.47	0.479581	0.588275	0.649882	0.261972	0.255081	0.20791	0.121276	0.181894	3.38774	1.06477e-10	EPHB3	Homo sapiens EPH receptor B3 (EPHB3)	1	2049	NM_004443	NP_004434.2	ENSG00000182580	"ENST00000330394,ENST00000482987,ENST00000473079"	ENSP00000332118
PH_hs_0000372	0.986942	0.956423	0.985159	0.962791	0.913656	0.952078	27.1195	29.3475	26.5939	37.4313	38.127	31.7948	29.9971	35.1221	0.689535	0.840338	0.928442	0.653481	0.714681	0.651101	0.166317	0.169342	0.142083	0.761989	MMP13	Homo sapiens matrix metallopeptidase 13 (MMP13)	1	4322	NM_002427	NP_002418.1	ENSG00000137745	"ENST00000260302,ENST00000340273,ENST00000615555"	"ENSP00000260302,ENSP00000339672,ENSP00000482883"
PH_hs_0000373	0.999559	1	0.999977	0.999773	0.999964	0.999961	15.8197	3.55728	9.67053	16.1865	9.29927	10.2198	10.4904	11.6816	0.892106	2.36839	1.51689	0.983657	1.40395	1.13029	0.487214	0.345539	NA	NA	MST1R	Homo sapiens macrophage stimulating 1 receptor (MST1R)	1	4486	"NM_002447,NM_001244937"	"NP_002438.2,NP_001231866.1"	ENSG00000164078	"ENST00000296474,ENST00000411578,ENST00000344206,ENST00000434765,ENST00000440292,ENST00000463789,ENST00000490053,ENST00000467110,ENST00000468525,ENST00000493535,ENST00000485044,ENST00000497001,ENST00000621387,ENST00000612032,ENST00000613534"	"ENSP00000296474,ENSP00000407926,ENSP00000341325,ENSP00000393294,ENSP00000414792,ENSP00000482642,ENSP00000481084,ENSP00000482827"
PH_hs_0000374	0.579816	0.382163	0.523767	0.404492	0.231489	0.221416	72.3186	82.7066	74.1407	97.119	111.591	111.282	82.7623	104.69	0.444483	0.531794	0.589404	0.433897	0.451241	0.377515	0.120966	0.112422	0.229125	0.466484	S100P	Homo sapiens S100 calcium binding protein P (S100P)	1	6286	NM_005980	NP_005971.1	ENSG00000163993	"ENST00000296370,ENST00000513778"	ENSP00000296370
PH_hs_0000376	0.720633	0.660496	0.693551	0.607419	0.518373	0.37522	59.8888	56.9164	59.6349	75.8742	74.3941	87.4358	63.7206	77.7683	0.481085	0.622536	0.6458	0.479525	0.531387	0.415853	0.114537	0.127822	0.168122	0.599474	SP4	Homo sapiens Sp4 transcription factor (SP4)	1	6671	NM_003112	NP_003103.2	ENSG00000105866	"ENST00000222584,ENST00000432066,ENST00000448246,ENST00000440636"	"ENSP00000222584,ENSP00000393623,ENSP00000390817"
PH_hs_0000377	1	0.999404	0.997855	0.947078	0.89208	0.999961	3.38993	13.3398	18.5352	28.3264	18.5985	10.2198	12.7358	18.6957	2.14911	1.22623	1.12437	1.18276	2.6035	1.12812	0.475967	0.520609	-0.257403	0.868287	CNTN2	Homo sapiens contactin 2 (axonal)	1	6900	NM_005076	NP_005067.1	ENSG00000184144	"ENST00000331830,ENST00000532366,ENST00000530117,ENST00000481872,ENST00000527340,ENST00000530594,ENST00000525433"	ENSP00000330633
PH_hs_0000378	0.986974	0.990285	0.89177	0.967297	0.976316	0.944796	27.1195	21.3437	41.9056	36.4196	27.8978	32.9304	32.6363	31.816	0.689156	0.976572	0.754228	0.661928	0.823409	0.639667	0.275399	0.188968	-0.112089	0.847363	CD3E	"Homo sapiens CD3e molecule, epsilon (CD3-TCR complex)"	1	916	NM_000733	NP_000724.1	ENSG00000198851	"ENST00000361763,ENST00000529713,ENST00000528435,ENST00000526146,ENST00000528600,ENST00000531913"	"ENSP00000354566,ENSP00000433975"
PH_hs_0000379	0.832946	0.882847	0.948588	0.993038	0.997878	0.992927	49.719	38.2407	34.6527	27.3147	17.6686	21.5751	44.281	21.7755	0.522665	0.743726	0.820927	0.755625	1.02254	0.782278	0.196529	0.249183	-1.11411	0.00923684	TFAP4	Homo sapiens transcription factor AP-4 (activating enhancer binding protein 4)	1	7023	NM_003223	NP_003214.1	ENSG00000090447	"ENST00000575672,ENST00000204517,ENST00000575320,ENST00000574639,ENST00000573476,ENST00000575300,ENST00000572393"	"ENSP00000204517,ENSP00000461352,ENSP00000460067,ENSP00000459390"
PH_hs_0000380	0.925186	0.873468	0.808221	0.695329	0.729685	0.936817	39.5492	39.13	49.9644	67.781	55.7956	34.0659	46.4591	51.575	0.578654	0.736906	0.697594	0.502792	0.601079	0.629356	0.174265	0.236151	0.0221072	0.963369	TNP1	Homo sapiens transition protein 1 (during histone to protamine replacement)	1	7141	NM_003284	NP_003275.1	ENSG00000118245	ENST00000236979	ENSP00000236979
PH_hs_0000381	0.999719	0.999626	1	0.999787	1	1	14.6897	12.4505	0.805877	16.1865	-0.929927	-1.13553	10.0926	4.6199	0.93392	1.26728	9.71251	0.976348	-6.20401	-8.5392	0.568496	1.2884	NA	NA	TRHR	Homo sapiens thyrotropin-releasing hormone receptor (TRHR)	1	7201	NM_003301	NP_003292.1	ENSG00000174417	"ENST00000518632,ENST00000311762"	"ENSP00000430711,ENSP00000309818"
PH_hs_0000382	0.0340268	0.0139741	0.0126413	0.0939912	0.0843256	0.137946	210.176	242.784	251.434	166.923	158.088	132.857	254.389	149.798	0.297014	0.359828	0.382222	0.355169	0.396926	0.35278	0.0973848	0.116781	-0.831466	0.000678763	CCNO	Homo sapiens cyclin O (CCNO)	1	10309	NM_021147	NP_066970.3	ENSG00000152669	"ENST00000501463,ENST00000282572"	"ENSP00000422485,ENSP00000282572"
PH_hs_0000383	0.0152831	0.00332758	0.00411173	0.0108462	0.0132119	0.027942	256.505	340.609	323.963	288.322	261.309	213.48	332.643	249.663	0.279155	0.326811	0.356271	0.298745	0.339826	0.298497	0.113052	0.118577	-0.454362	0.0929851	ZBTB6	Homo sapiens zinc finger and BTB domain containing 6 (ZBTB6)	1	10773	NM_006626	NP_006617.1	ENSG00000186130	ENST00000373659	ENSP00000362763
PH_hs_0000384	4.37013e-06	4.16033e-06	6.71038e-06	4.85116e-06	2.27541e-06	2.36152e-06	2196.68	2144.15	1698.79	2118.41	2951.59	2968.27	2181.18	2629.83	0.191746	0.243939	0.27212	0.214263	0.22847	0.187603	0.0943936	0.111353	0.403344	0.0705074	COPB1	"Homo sapiens coatomer protein complex, subunit beta 1 (COPB1)"	1	1315	"NM_001144062,NM_001144061,NM_016451"	"NP_001137534.1,NP_001137533.1,NP_057535.1"	ENSG00000129083	"ENST00000532088,ENST00000525214,ENST00000249923,ENST00000439561,ENST00000526527,ENST00000526191,ENST00000534234,ENST00000529866,ENST00000534771,ENST00000533096,ENST00000533533,ENST00000529210"	"ENSP00000249923,ENSP00000397873,ENSP00000436383,ENSP00000431530,ENSP00000436401"
PH_hs_0000385	5.35844e-06	4.03779e-06	5.27183e-06	1.67805e-06	9.10953e-07	1.10039e-06	2033.96	2172.61	1868.02	3613.64	5586.07	4878.24	2193.81	4605.8	0.193071	0.243699	0.270038	0.207568	0.222251	0.183195	0.0709168	0.122547	1.18865	8.57505e-07	HLTF	Homo sapiens helicase-like transcription factor (HLTF)	1	6596	"NM_003071,NM_139048"	"NP_003062.2,NP_620636.1"	ENSG00000071794	"ENST00000465259,ENST00000310053,ENST00000392912,ENST00000494055,ENST00000467858,ENST00000472830,ENST00000497427,ENST00000493881,ENST00000481663"	"ENSP00000420745,ENSP00000308944,ENSP00000376644,ENSP00000420429,ENSP00000420106"
PH_hs_0000386	8.61216e-06	7.39739e-06	1.34841e-05	1.58738e-05	8.98657e-06	9.56144e-06	1682.54	1700.38	1329.7	1382.93	1624.58	1626.08	1701.94	1515.95	0.19603	0.24872	0.278441	0.222574	0.23886	0.196567	0.0942118	0.0779738	-0.0453597	0.795406	JOSD1	Homo sapiens Josephin domain containing 1 (JOSD1)	1	9929	NM_014876	NP_055691.1	ENSG00000100221	"ENST00000216039,ENST00000545590,ENST00000482442,ENST00000427389,ENST00000412832,ENST00000417712,ENST00000456626,ENST00000462610,ENST00000490169,ENST00000493939"	"ENSP00000216039,ENSP00000444798,ENSP00000410010,ENSP00000415189,ENSP00000393131,ENSP00000405182"
PH_hs_0000388	0.00019914	0.000160359	0.000200057	0.000693754	0.000598462	0.00220043	690.417	688.333	638.255	529.096	522.619	392.893	728.433	472.624	0.220528	0.279992	0.307819	0.257711	0.28254	0.250122	0.0648169	0.113184	-0.62265	0.00180295	KIF14	Homo sapiens kinesin family member 14 (KIF14)	1	9928	NM_014875	NP_055690.1	ENSG00000118193	"ENST00000367350,ENST00000614960"	"ENSP00000356319,ENSP00000483069"
PH_hs_0000389	0.000337095	5.23844e-05	3.18122e-05	1.83245e-05	6.35207e-06	8.70538e-06	610.188	917.777	1023.46	1322.23	1848.69	1681.72	921.438	1587.61	0.225642	0.267282	0.286829	0.223648	0.236102	0.195926	0.143865	0.107147	0.83284	0.00758498	ADGRE5	Homo sapiens adhesion G protein-coupled receptor E5 (ADGRE5)	1	976	"NM_001025160,NM_001784,NM_078481"	"NP_001020331.1,NP_001775.2,NP_510966.1"	ENSG00000123146	"ENST00000587728,ENST00000358600,ENST00000587535,ENST00000587606,ENST00000586517,ENST00000591080,ENST00000357355,ENST00000592261,ENST00000242786,ENST00000591737,ENST00000593028,ENST00000586849,ENST00000590567,ENST00000587319,ENST00000592341,ENST00000591565"	"ENSP00000351413,ENSP00000465800,ENSP00000467351,ENSP00000349918,ENSP00000467478,ENSP00000242786"
PH_hs_0000390	1.02761e-06	8.82474e-07	7.29837e-07	1.25051e-06	1.18083e-06	1.39364e-06	5117.67	5618.72	6544.53	4408.8	4493.41	4090.18	6240.93	4250.64	0.18347	0.232344	0.254608	0.205822	0.223963	0.184526	0.0882603	0.0590805	-0.36462	0.0140432	ARHGAP4	Homo sapiens Rho GTPase activating protein 4 (ARHGAP4)	1	393	"NM_001164741,NM_001666"	"NP_001158213.1,NP_001657.3"	ENSG00000089820	"ENST00000393721,ENST00000370028,ENST00000420383,ENST00000350060,ENST00000494397,ENST00000466928,ENST00000370016,ENST00000470209,ENST00000494302,ENST00000404127,ENST00000454164,ENST00000467421,ENST00000442172,ENST00000461739,ENST00000494813,ENST00000422918,ENST00000463905,ENST00000461052,ENST00000418750,ENST00000488269,ENST00000460782,ENST00000442262,ENST00000422091,ENST00000470979"	"ENSP00000377322,ENSP00000359045,ENSP00000397533,ENSP00000203786,ENSP00000359033,ENSP00000385042,ENSP00000412437,ENSP00000408656,ENSP00000398019,ENSP00000473840,ENSP00000411712,ENSP00000473936,ENSP00000398259,ENSP00000413782"
PH_hs_0000391	1.34921e-05	1.25943e-05	1.45041e-05	2.22888e-06	7.87578e-07	8.2674e-07	1441.85	1406.01	1297.46	3062.28	6444.39	6302.19	1497.07	5172.09	0.199029	0.253366	0.279111	0.209296	0.221308	0.181623	0.0642973	0.181196	1.7519	1.19086e-05	LLGL2	Homo sapiens lethal giant larvae homolog 2 (Drosophila)	1	3993	"NM_004524,NM_001031803"	"NP_004515.2,NP_001026973.1"	ENSG00000073350	"ENST00000580578,ENST00000167462,ENST00000375227,ENST00000392550,ENST00000578363,ENST00000579392,ENST00000577200,ENST00000578536,ENST00000580925,ENST00000581713,ENST00000583658,ENST00000545227,ENST00000582860,ENST00000580027,ENST00000578638,ENST00000577500,ENST00000578719,ENST00000579092,ENST00000583514,ENST00000582393,ENST00000578034,ENST00000577211"	"ENSP00000464598,ENSP00000167462,ENSP00000364375,ENSP00000376333,ENSP00000464603,ENSP00000463721,ENSP00000464397,ENSP00000464451,ENSP00000461953,ENSP00000463390,ENSP00000464483,ENSP00000463501,ENSP00000463150,ENSP00000462439"
PH_hs_0000392	0.983609	0.950828	0.998591	0.897886	0.976352	0.952331	28.2495	30.2368	17.7293	47.5479	27.8978	31.7948	27.5249	35.0852	0.678424	0.828007	1.12305	0.586446	0.823061	0.649947	0.254731	0.243983	0.279639	0.614289	PPBPP2	Homo sapiens pro-platelet basic protein pseudogene 2 (PPBPP2)	1	10895	NR_026769	-	ENSG00000248848	"ENST00000513150,ENST00000514391"
PH_hs_0000393	4.27812e-07	4.15486e-07	3.99897e-07	4.27671e-07	4.26857e-07	4.78806e-07	17147.4	17782.8	18986.5	17221.4	16934.9	15781.6	19471.8	16337.9	0.178952	0.227273	0.250412	0.199807	0.217465	0.178875	0.0589193	0.0566142	-0.064765	0.551481	PRKAG1	"Homo sapiens protein kinase, AMP-activated, gamma 1 non-catalytic subunit (PRKAG1)"	1	5571	"NM_001206710,NM_001206709,NM_002733"	"NP_001193639.1,NP_001193638.1,NP_002724.1"	ENSG00000181929	"ENST00000552657,ENST00000547125,ENST00000547082,ENST00000548605,ENST00000548857,ENST00000552463,ENST00000550448,ENST00000551121,ENST00000549726,ENST00000548950,ENST00000552793,ENST00000550125,ENST00000551696,ENST00000551770,ENST00000552212,ENST00000546531,ENST00000548065,ENST00000316299,ENST00000547306,ENST00000548362"	"ENSP00000450273,ENSP00000448290,ENSP00000449104,ENSP00000448739,ENSP00000448251,ENSP00000449637,ENSP00000450112,ENSP00000447671,ENSP00000449121,ENSP00000448972,ENSP00000447637,ENSP00000447433,ENSP00000323867,ENSP00000448873,ENSP00000446987"
PH_hs_0000394	0.0817938	7.34898e-05	2.91606e-05	2.12122e-05	2.5526e-05	0.0343067	164.977	838.628	1049.25	1264.57	1158.69	202.124	741.381	858.931	0.322174	0.270942	0.285941	0.22476	0.247781	0.303883	0.311898	0.307999	0.171451	0.839363	CSN1S1	Homo sapiens casein alpha s1 (CSN1S1)	1	1446	"NM_001025104,NM_001890"	"NP_001020275.1,NP_001881.1"	ENSG00000126545	"ENST00000246891,ENST00000507763,ENST00000507772,ENST00000505782,ENST00000633258,ENST00000510936"	"ENSP00000246891,ENSP00000422611,ENSP00000427490,ENSP00000426684,ENSP00000487633,ENSP00000421314"
PH_hs_0000395	0.80942	0.864509	0.789929	0.803871	0.914251	0.944927	51.979	40.0193	51.5761	57.6644	38.127	32.9304	51.8513	42.1132	0.511548	0.72795	0.687418	0.538822	0.71228	0.639125	0.16813	0.238367	-0.426201	0.282714	REG1P	Homo sapiens regenerating islet-derived 1 pseudogene (REG1P)	1	5969	NR_002714	-	NA	NA	NA
PH_hs_0000396	1.4865e-06	1.2965e-06	1.19008e-06	4.49122e-06	3.51811e-06	7.06861e-06	3884.86	4090.87	4179.28	2188.21	2373.17	1816.85	4389.73	2086.73	0.185479	0.235067	0.258177	0.213755	0.231619	0.194522	0.0545659	0.0933039	-0.910616	2.4815e-08	PCBD1	Homo sapiens pterin-4 alpha-carbinolamine dehydratase/dimerization cofactor of hepatocyte nuclear factor 1 alpha (PCBD1)	1	5092	NM_000281	NP_000272.1	ENSG00000166228	"ENST00000493961,ENST00000299299,ENST00000493228"	ENSP00000299299
PH_hs_0000397	0.99955	0.999412	0.998128	0.957842	0.997127	0.990664	15.8197	13.3398	18.5352	38.4429	18.5985	22.7106	17.2247	26.092	0.894151	1.22419	1.10011	0.645811	0.998452	0.762088	0.252571	0.303229	0.274918	0.573459	REN	Homo sapiens renin (REN)	1	5972	NM_000537	NP_000528.1	ENSG00000143839	ENST00000272190	ENSP00000272190
PH_hs_0000398	0.833272	0.782285	0.799196	0.889433	0.9141	0.944849	49.719	47.1339	50.7703	48.5595	38.127	32.9304	53.3135	39.1344	0.521866	0.676759	0.692213	0.581429	0.712891	0.639446	0.126778	0.20228	-0.568972	0.109459	CYLC2	"Homo sapiens cylicin, basic protein of sperm head cytoskeleton 2 (CYLC2)"	1	1539	NM_001340	NP_001331.1	ENSG00000155833	"ENST00000374798,ENST00000487798,ENST00000590560,ENST00000612124"	"ENSP00000420256,ENSP00000417674,ENSP00000478399"
PH_hs_0000399	0.000174188	6.75861e-05	6.35754e-05	0.00110345	0.000152126	0.000328475	713.016	857.303	847.783	479.525	720.693	608.644	873.288	591.795	0.219288	0.270023	0.294203	0.2636	0.265706	0.226664	0.0850776	0.126694	-0.540296	0.0421255	MECP2	Homo sapiens methyl CpG binding protein 2 (MECP2)	1	4204	NM_004992	NP_004983.1	ENSG00000169057	"ENST00000303391,ENST00000453960,ENST00000628176,ENST00000407218,ENST00000486506,ENST00000369957,ENST00000496908,ENST00000631210,ENST00000481807,ENST00000488293,ENST00000463644,ENST00000460227,ENST00000415944,ENST00000626422,ENST00000625300,ENST00000630151,ENST00000627864,ENST00000629277,ENST00000611468,ENST00000622433,ENST00000619732"	"ENSP00000301948,ENSP00000395535,ENSP00000486978,ENSP00000384865,ENSP00000358973,ENSP00000416267,ENSP00000486089,ENSP00000479736,ENSP00000484470,ENSP00000480973"
PH_hs_0000401	1.43523e-06	1.32528e-06	1.13623e-06	1.00227e-06	1.24256e-06	1.67367e-06	3977.52	4027.72	4331.59	5253.53	4324.16	3624.61	4455.4	4319.32	0.185285	0.235226	0.257833	0.204537	0.224303	0.185577	0.05813	0.112014	0.118783	0.512281	CASP6	"Homo sapiens caspase 6, apoptosis-related cysteine peptidase (CASP6)"	1	839	"NM_001226,NM_032992"	"NP_001217.2,NP_116787.1"	ENSG00000138794	"ENST00000352981,ENST00000265164,ENST00000507550,ENST00000505117,ENST00000510324,ENST00000508203,ENST00000503684,ENST00000505486"	"ENSP00000285333,ENSP00000265164,ENSP00000427669,ENSP00000424080"
PH_hs_0000402	0.0666109	0.074617	0.141507	0.00781458	0.00624155	0.00151189	175.147	154.741	163.593	310.579	307.806	428.095	178.219	342.37	0.31561	0.41763	0.61045	0.292674	0.321354	0.244905	0.102952	0.131928	0.875097	0.00194475	IRX3	Homo sapiens iroquois homeobox 3 (IRX3)	1	79191	NM_024336	NP_077312.2	ENSG00000177508	"ENST00000329734,ENST00000558054,ENST00000558180"	"ENSP00000331608,ENSP00000463991"
PH_hs_0000403	0.0667054	0.0309308	0.0419686	0.0175146	0.0033259	0.00427767	175.147	198.318	186.964	257.972	355.232	337.252	202.396	310.955	0.315768	0.38362	0.418131	0.308477	0.309275	0.260316	0.0902441	0.120345	0.552551	0.044163	CASK	Homo sapiens calcium/calmodulin-dependent serine protein kinase (MAGUK family)	1	8573	"NM_001126055,NM_001126054,NM_003688"	"NP_001119527.1,NP_001119526.1,NP_003679.2"	ENSG00000147044	"ENST00000421587,ENST00000378163,ENST00000378179,ENST00000378168,ENST00000378158,ENST00000378166,ENST00000442742,ENST00000472704,ENST00000378154,ENST00000469265,ENST00000486402,ENST00000468986,ENST00000477823"	"ENSP00000400526,ENSP00000367405,ENSP00000367421,ENSP00000367410,ENSP00000367400,ENSP00000367408,ENSP00000398007,ENSP00000367396"
PH_hs_0000404	1.83828e-05	8.90841e-06	7.61806e-06	4.31174e-06	1.64596e-06	1.94626e-06	1306.25	1585.66	1619.81	2226.66	3568.13	3307.8	1629.39	2978.04	0.201179	0.250303	0.273234	0.213487	0.226211	0.186456	0.0871049	0.131752	0.963268	0.000436219	PHGDH	Homo sapiens phosphoglycerate dehydrogenase (PHGDH)	1	26227	NM_006623	NP_006614.2	ENSG00000092621	"ENST00000493622,ENST00000496756,ENST00000369409,ENST00000462324,ENST00000369407,ENST00000469443,ENST00000482968"	"ENSP00000358417,ENSP00000358415"
PH_hs_0000405	5.06608e-05	4.12682e-05	2.561e-05	0.000457245	0.00192465	0.00503396	975.171	980.029	1089.55	580.691	401.728	324.761	1099.6	427.663	0.208754	0.264793	0.284632	0.252952	0.299892	0.263025	0.0694859	0.169506	-1.3339	1.7286e-05	FAM63A	"Homo sapiens family with sequence similarity 63, member A (FAM63A)"	1	55793	"NM_001163260,NM_001163259,NM_018379,NM_001163258,NM_001040217"	"NP_001156732.1,NP_001156731.1,NP_060849.2,NP_001156730.1,NP_001035307.1"	ENSG00000143409	"ENST00000312210,ENST00000361936,ENST00000361738,ENST00000493834,ENST00000497067,ENST00000470877,ENST00000622754"	"ENSP00000310923,ENSP00000354814,ENSP00000354669,ENSP00000437174,ENSP00000451524,ENSP00000481304"
PH_hs_0000406	6.13906e-07	6.41021e-07	7.22069e-07	7.60847e-07	7.84129e-07	3.05521e-06	8836.43	7999.42	6624.31	6840.82	6474.15	5941.09	8472.54	6299.89	0.180774	0.230151	0.254532	0.20297	0.22128	0.192295	0.0946184	0.0674704	-0.239732	0.183659	HDAC2	Homo sapiens histone deacetylase 2 (HDAC2)	1	3066	"NM_001527,NR_033441,NR_073443"	"NP_001518.3,-,-"	ENSG00000196591	"ENST00000519065,ENST00000523334,ENST00000519108,ENST00000368632,ENST00000520746,ENST00000518756,ENST00000425835,ENST00000523628,ENST00000521610,ENST00000522371,ENST00000521163,ENST00000518690,ENST00000523240,ENST00000521233,ENST00000520895,ENST00000524334,ENST00000520170"	"ENSP00000430432,ENSP00000430008,ENSP00000357621,ENSP00000417026,ENSP00000427861,ENSP00000429901,ENSP00000428599,ENSP00000428024,ENSP00000428653,ENSP00000429236,ENSP00000428861,ENSP00000428989"
PH_hs_0000408	3.77613e-06	3.93576e-06	3.60752e-06	1.79878e-06	1.63318e-06	9.41953e-07	2342.44	2197.51	2199.24	3462.9	3585.8	5567.5	2433.83	4127.57	0.190859	0.243494	0.26686	0.207987	0.226158	0.182335	0.0557934	0.149284	0.860173	0.000814075	TBC1D13	"Homo sapiens TBC1 domain family, member 13 (TBC1D13)"	1	54662	NM_018201	NP_060671.3	ENSG00000107021	"ENST00000372648,ENST00000475097,ENST00000466056,ENST00000223865"	"ENSP00000361731,ENSP00000223865"
PH_hs_0000409	0.00642093	0.00415104	0.00330419	0.00462571	0.000702031	0.00107939	314.134	323.712	340.08	349.021	504.02	462.161	353.174	430.287	0.263384	0.331269	0.351912	0.283765	0.284727	0.240476	0.071643	0.123426	0.245616	0.337987	SLC39A11	"Homo sapiens solute carrier family 39, member 11 (SLC39A11)"	1	201266	"NM_001159770,NM_139177"	"NP_001153242.1,NP_631916.2"	ENSG00000133195	"ENST00000255559,ENST00000542342,ENST00000579988,ENST00000582769,ENST00000581581,ENST00000579319,ENST00000583715,ENST00000579491,ENST00000584129,ENST00000579732,ENST00000580557,ENST00000583146,ENST00000582179,ENST00000581005,ENST00000579018,ENST00000578620,ENST00000583507"	"ENSP00000255559,ENSP00000445829,ENSP00000463467,ENSP00000463083,ENSP00000463822,ENSP00000462332,ENSP00000464302,ENSP00000464525,ENSP00000462200,ENSP00000463462,ENSP00000462816,ENSP00000462010"
PH_hs_0000410	1.35649e-06	1.55325e-06	1.25406e-06	9.63867e-07	1.44984e-06	1.4055e-06	4135.72	3613.3	4018.91	5434.62	3876.86	4066.33	4249.94	4376.74	0.184975	0.236379	0.258568	0.204313	0.225345	0.184574	0.0672173	0.113913	0.204528	0.291631	PKIG	"Homo sapiens protein kinase (cAMP-dependent, catalytic)"	1	11142	"NM_007066,NM_181805,NM_181804"	"NP_008997.1,NP_861521.1,NP_861520.1"	ENSG00000168734	"ENST00000372894,ENST00000372892,ENST00000372891,ENST00000372889,ENST00000372887,ENST00000477390,ENST00000372886,ENST00000349959"	"ENSP00000361985,ENSP00000361983,ENSP00000361981,ENSP00000361980,ENSP00000361978,ENSP00000361977,ENSP00000338067"
PH_hs_0000411	9.70847e-06	1.50135e-05	2.16088e-05	1.50939e-05	1.33239e-05	2.05354e-05	1612.48	1326.86	1145.96	1405.19	1419.07	1263.84	1475.39	1337.48	0.196818	0.254965	0.282948	0.2222	0.24211	0.202047	0.110224	0.067861	-0.0372645	0.820929	PLIN2	Homo sapiens perilipin 2 (PLIN2)	1	123	"NR_038064,NM_001122"	"-,NP_001113.2"	ENSG00000147872	"ENST00000464326,ENST00000276914,ENST00000434144,ENST00000380465,ENST00000380464,ENST00000475923,ENST00000472715,ENST00000494753"	"ENSP00000276914,ENSP00000403421,ENSP00000369832,ENSP00000369831"
PH_hs_0000413	5.78982e-07	5.45843e-07	5.23952e-07	8.6275e-07	1.09867e-06	1.51624e-06	9603.68	10089.3	10328.1	6018.34	4754.71	3863.07	10842	4788.42	0.180474	0.229072	0.252271	0.203681	0.223483	0.185007	0.0534064	0.126008	-1.00597	1.82039e-06	STOML2	Homo sapiens stomatin (EPB72)	1	30968	NM_013442	NP_038470.1	ENSG00000165283	"ENST00000356493,ENST00000488050,ENST00000487490,ENST00000452248,ENST00000619795"	"ENSP00000348886,ENSP00000434531,ENSP00000395743,ENSP00000481672"
PH_hs_0000414	6.10929e-05	4.12623e-05	3.17269e-05	2.44659e-05	7.57771e-06	1.06549e-05	927.712	980.029	1024.27	1211.96	1728.73	1567.03	1058.88	1474.77	0.210252	0.264791	0.286802	0.225861	0.237492	0.197326	0.0642088	0.111195	0.535025	0.0150673	TMEM98	Homo sapiens transmembrane protein 98 (TMEM98)	1	26022	"NM_001033504,NM_015544"	"NP_001028676.1,NP_056359.2"	ENSG00000006042	"ENST00000394642,ENST00000579849,ENST00000395149,ENST00000261713,ENST00000582227,ENST00000578289,ENST00000439138,ENST00000583437,ENST00000583120"	"ENSP00000378138,ENSP00000463245,ENSP00000398446,ENSP00000261713,ENSP00000464537,ENSP00000406394,ENSP00000463539"
PH_hs_0000415	0.567639	0.457216	0.25336	0.0409263	0.0392488	0.0128162	73.4486	74.7028	106.376	209.413	196.215	260.036	91.9214	217.781	0.441135	0.554494	0.510885	0.328883	0.368403	0.280552	0.173622	0.122247	1.13839	0.00171998	RAB11FIP4	Homo sapiens RAB11 family interacting protein 4 (class II)	1	84440	NM_032932	NP_116321.2	ENSG00000131242	"ENST00000621161,ENST00000581280,ENST00000582009,ENST00000579908,ENST00000394744,ENST00000583755,ENST00000579589,ENST00000578694,ENST00000585058,ENST00000581460,ENST00000578148"	"ENSP00000482620,ENSP00000463206,ENSP00000378227,ENSP00000465929,ENSP00000466538,ENSP00000463616"
PH_hs_0000416	0.171415	0.0731971	0.0848555	0.172535	0.184375	0.081471	129.947	155.631	153.923	137.585	121.82	157.839	158.724	136.507	0.351238	0.416746	0.44626	0.379819	0.43632	0.331254	0.109885	0.124753	-0.301027	0.303132	UBFD1	Homo sapiens ubiquitin family domain containing 1 (UBFD1)	1	56061	NM_019116	NP_061989.2	ENSG00000103353	"ENST00000395878,ENST00000567212,ENST00000567264,ENST00000571064,ENST00000566669,ENST00000569919,ENST00000563366,ENST00000565634,ENST00000564106,ENST00000566136"	"ENSP00000379217,ENSP00000456292,ENSP00000457713"
PH_hs_0000417	7.68298e-07	7.15137e-07	6.60602e-07	1.4981e-06	1.27951e-06	1.96818e-06	6739.19	6997.16	7366.52	3886.78	4232.1	3286.22	7621.22	3731.34	0.181933	0.230895	0.253898	0.206889	0.2245	0.186522	0.0567602	0.0890298	-0.854358	1.29971e-08	LSM10	"Homo sapiens LSM10, U7 small nuclear RNA associated (LSM10)"	1	84967	NM_032881	NP_116270.1	ENSG00000181817	"ENST00000476041,ENST00000315732,ENST00000489912"	ENSP00000319341
PH_hs_0000418	1.05093e-05	7.77496e-06	6.52282e-06	2.47211e-05	5.09985e-05	2.61431e-05	1568.41	1666.58	1717.32	1243.33	953.175	1175.27	1788.51	1103.12	0.197343	0.249129	0.271873	0.226445	0.254284	0.20388	0.0602338	0.0968298	-0.594838	0.00281687	SRSF10	Homo sapiens serine/arginine-rich splicing factor 10 (SRSF10)	1	10772	"NM_001191005,NM_054016"	"NP_001177934.1,NP_473357.1"	ENSG00000188529	"ENST00000344989,ENST00000453840,ENST00000341154,ENST00000484146,ENST00000473858,ENST00000374452,ENST00000374453,ENST00000343255,ENST00000492112,ENST00000485841,ENST00000338597,ENST00000495785,ENST00000473754,ENST00000497214,ENST00000485292,ENST00000469303"	"ENSP00000342913,ENSP00000388991,ENSP00000419813,ENSP00000473293,ENSP00000363576,ENSP00000363577,ENSP00000344149,ENSP00000420195,ENSP00000473291"
PH_hs_0000419	0.00321853	0.00425127	0.0144424	0.00284024	0.00051346	0.000328539	367.243	321.933	243.375	388.476	541.217	608.644	336.787	503.289	0.252741	0.331762	0.38547	0.276246	0.280491	0.226667	0.134948	0.136068	0.544113	0.0688056	NLK	Homo sapiens nemo-like kinase (NLK)	1	51701	NM_016231	NP_057315.3	ENSG00000087095	"ENST00000583517,ENST00000407008,ENST00000582037,ENST00000496808,ENST00000584188,ENST00000584878"	"ENSP00000384625,ENSP00000464656,ENSP00000433117"
PH_hs_0000420	1.63143e-06	1.42646e-06	1.141e-06	4.30719e-06	5.45942e-06	1.03421e-05	3656.61	3824.96	4317.08	2227.67	1963.08	1581.79	4261.04	1888.57	0.185995	0.235758	0.257863	0.21348	0.234928	0.19711	0.0739264	0.107411	-1.01021	9.0576e-07	C2orf47	Homo sapiens chromosome 2 open reading frame 47 (C2orf47)	1	79568	NM_024520	NP_078796.2	ENSG00000162972	"ENST00000392290,ENST00000435773,ENST00000469156,ENST00000295079"	"ENSP00000376111,ENSP00000396846,ENSP00000295079"
PH_hs_0000421	5.39522e-06	5.46367e-06	8.63856e-06	2.66061e-05	5.93973e-05	7.43038e-05	2011.36	1911.15	1547.28	1182.63	915.048	878.9	1975.39	973.828	0.193046	0.246161	0.274352	0.226516	0.255787	0.212406	0.0939738	0.109954	-0.916891	2.64462e-05	LPGAT1	Homo sapiens lysophosphatidylglycerol acyltransferase 1 (LPGAT1)	1	9926	NM_014873	NP_055688.1	ENSG00000123684	"ENST00000366997,ENST00000366996,ENST00000498690,ENST00000488600"	"ENSP00000355964,ENSP00000355963"
PH_hs_0000422	9.46694e-07	7.76124e-07	6.87083e-07	6.73031e-07	4.85542e-07	4.91638e-07	5495.08	6391.53	7020	7876.76	12703.7	12755.4	6828.05	10906.3	0.183033	0.231456	0.254178	0.202284	0.218257	0.178864	0.0865823	0.136997	0.80027	0.00474081	HPCAL1	Homo sapiens hippocalcin-like 1 (HPCAL1)	1	3241	"NM_001258359,NM_001258358,NM_001258357,NM_134421,NM_002149"	"NP_001245288.1,NP_001245287.1,NP_001245286.1,NP_602293.1,NP_002140.2"	ENSG00000115756	"ENST00000423674,ENST00000307845,ENST00000381765,ENST00000419810,ENST00000422133,ENST00000622018,ENST00000620771,ENST00000613496"	"ENSP00000413689,ENSP00000310749,ENSP00000371184,ENSP00000416359,ENSP00000388856,ENSP00000482993,ENSP00000483786,ENSP00000478231"
PH_hs_0000423	8.45939e-06	5.63699e-06	2.61525e-06	1.98839e-06	2.32951e-06	2.67617e-06	1693.84	1887.13	2569.14	3264.62	2914.39	2779.78	2221.09	2930.99	0.195915	0.246419	0.264252	0.208596	0.228637	0.188355	0.128699	0.0732219	0.568786	0.0115734	IGBP1	Homo sapiens immunoglobulin (CD79A)	1	3476	NM_001551	NP_001542.1	ENSG00000089289	"ENST00000342206,ENST00000356413"	"ENSP00000363661,ENSP00000348784"
PH_hs_0000424	1.69857e-06	1.29301e-06	1.39796e-06	1.28223e-06	1.03905e-06	1.30182e-06	3565.08	4098.87	3719.93	4328.88	4976.97	4292.3	4111.24	4448.83	0.186221	0.235048	0.259385	0.205969	0.223114	0.184139	0.0682332	0.0728773	0.289732	0.0379379	ZBTB5	Homo sapiens zinc finger and BTB domain containing 5 (ZBTB5)	1	9925	NM_014872	NP_055687.1	ENSG00000168795	ENST00000307750	ENSP00000307604
PH_hs_0000425	5.62168e-06	2.78532e-06	2.97903e-06	1.55109e-05	8.30967e-06	1.53512e-05	1978.59	2588.81	2407.16	1393.05	1671.08	1385.35	2518.83	1455.71	0.193304	0.240774	0.265299	0.222402	0.238229	0.199908	0.0935086	0.0855533	-0.643274	0.00134308	ASXL1	Homo sapiens additional sex combs like transcriptional regulator 1 (ASXL1)	1	171023	NM_015338	NP_056153.2	ENSG00000171456	"ENST00000375687,ENST00000497249,ENST00000375689,ENST00000555343,ENST00000470145,ENST00000619344,ENST00000553345,ENST00000555564,ENST00000306058,ENST00000620121,ENST00000542461,ENST00000613218"	"ENSP00000364839,ENSP00000451216,ENSP00000364841,ENSP00000480361,ENSP00000305119,ENSP00000481978,ENSP00000438654,ENSP00000480487"
PH_hs_0000427	0.0533889	0.00519666	0.000190779	0.000109744	3.11267e-05	6.37239e-05	404.532	359.285	645.508	811.348	1093.59	915.237	508.972	922.662	0.439614	0.35119	0.307218	0.238553	0.249593	0.211083	0.192337	0.104361	0.821652	0.0257396	MFGE8	Homo sapiens milk fat globule-EGF factor 8 protein (MFGE8)	1	4240	"NM_001114614,NM_005928"	"NP_001108086.1,NP_005919.2"	ENSG00000140545	"ENST00000558018,ENST00000268151,ENST00000268150,ENST00000566497,ENST00000560937,ENST00000542878,ENST00000558029,ENST00000617199,ENST00000613965,ENST00000560553,ENST00000559259,ENST00000559997,ENST00000558352,ENST00000559770,ENST00000559143,ENST00000558773,ENST00000557944"	"ENSP00000452734,ENSP00000268151,ENSP00000268150,ENSP00000456281,ENSP00000444332,ENSP00000452926,ENSP00000478952"
PH_hs_0000428	1.48805e-05	8.78527e-06	9.02866e-06	6.62142e-05	3.89096e-05	5.58557e-05	1396.65	1593.66	1523.11	921.619	1026.64	948.167	1630	947.607	0.199703	0.250182	0.274748	0.234035	0.251681	0.209969	0.0685235	0.0672909	-0.695991	3.47005e-05	USP5	Homo sapiens ubiquitin specific peptidase 5 (isopeptidase T)	1	8078	"NM_003481,NM_001098536"	"NP_003472.2,NP_001092006.1"	ENSG00000111667	"ENST00000229268,ENST00000389231,ENST00000542087,ENST00000535080,ENST00000537267,ENST00000541969,ENST00000542371"	"ENSP00000229268,ENSP00000373883,ENSP00000444668"
PH_hs_0000429	0.000163136	0.000104139	0.00010269	1.55109e-05	5.28874e-05	7.04082e-05	724.316	766.593	750.272	1393.05	943.876	891.391	809.393	1056.19	0.218685	0.274873	0.299667	0.222402	0.25464	0.211939	0.0580132	0.144127	0.395062	0.103874	RAB26	"Homo sapiens RAB26, member RAS oncogene family (RAB26)"	1	25837	NM_014353	NP_055168.2	ENSG00000167964	"ENST00000565592,ENST00000541451,ENST00000564426,ENST00000562735,ENST00000210187,ENST00000561600,ENST00000567145,ENST00000566724"	"ENSP00000454373,ENSP00000441580,ENSP00000210187,ENSP00000455675"
PH_hs_0000430	0.567651	0.466234	0.52377	0.139383	0.00939139	0.00793257	73.4486	73.8135	74.1407	147.702	279.908	291.831	79.9587	235.375	0.441048	0.557007	0.589331	0.370188	0.330065	0.271085	0.0960285	0.191427	1.40966	0.00142738	NBEA	Homo sapiens neurobeachin (NBEA)	1	26960	"NM_001204197,NM_015678"	"NP_001191126.1,NP_056493.3"	ENSG00000172915	"ENST00000379939,ENST00000497540,ENST00000379922,ENST00000461581,ENST00000537702,ENST00000400445,ENST00000310336,ENST00000629018"	"ENSP00000369271,ENSP00000369254,ENSP00000440233,ENSP00000383295,ENSP00000308534,ENSP00000486239"
PH_hs_0000432	0.0817946	0.0746147	0.0308945	0.0514506	0.0564307	0.0661125	164.977	154.741	202.275	197.273	177.616	168.058	188.516	177.633	0.322175	0.417626	0.407756	0.33531	0.380883	0.323788	0.123308	0.099639	-0.156644	0.518467	HMGCLL1	Homo sapiens 3-hydroxymethyl-3-methylglutaryl-CoA lyase-like 1 (HMGCLL1)	1	54511	"NM_001042406,NM_019036"	"NP_001035865.1,NP_061909.2"	ENSG00000146151	"ENST00000274901,ENST00000398661,ENST00000370852,ENST00000370850,ENST00000508459,ENST00000308161,ENST00000507223,ENST00000428842,ENST00000515546"	"ENSP00000274901,ENSP00000381654,ENSP00000359889,ENSP00000359887,ENSP00000424309,ENSP00000309737,ENSP00000412924,ENSP00000426054"
PH_hs_0000433	0.00186607	0.000720147	0.000839227	5.55178e-06	7.36375e-06	6.95401e-06	414.702	482.9	460.156	2005.1	1747.33	1828.2	490.349	1825.79	0.245242	0.300388	0.328007	0.215161	0.237265	0.194414	0.0814028	0.0695985	1.94911	1.0345e-20	LMO4	Homo sapiens LIM domain only 4 (LMO4)	1	8543	NM_006769	NP_006760.1	ENSG00000143013	"ENST00000370544,ENST00000495705,ENST00000370542,ENST00000489303"	"ENSP00000359575,ENSP00000359573"
PH_hs_0000434	1.97522e-06	1.38474e-06	1.27177e-06	2.7154e-06	1.55655e-06	1.29705e-06	3256.6	3904.11	3977.81	2760.81	3698.32	4303.66	4022.63	3521.2	0.187071	0.235543	0.258673	0.210524	0.225829	0.184118	0.081625	0.124471	-0.0301136	0.89629	FKBP10	"Homo sapiens FK506 binding protein 10, 65 kDa (FKBP10)"	1	60681	NM_021939	NP_068758.3	ENSG00000141756	"ENST00000585664,ENST00000585922,ENST00000429461,ENST00000321562,ENST00000489591,ENST00000487489,ENST00000455106,ENST00000490938,ENST00000464180"	"ENSP00000468703,ENSP00000466097,ENSP00000408232,ENSP00000317232,ENSP00000466352,ENSP00000416822"
PH_hs_0000435	2.56552e-06	2.18341e-06	2.38283e-06	3.09444e-06	1.64608e-06	1.67282e-06	2822.69	2944.53	2697.27	2588.83	3568.13	3625.75	3056.92	3200.55	0.188572	0.238913	0.263512	0.211349	0.226212	0.185574	0.0578148	0.109864	0.219058	0.272673	NDEL1	Homo sapiens nudE neurodevelopment protein 1-like 1 (NDEL1)	1	81565	"NM_001025579,NM_030808"	"NP_001020750.1,NP_110435.1"	ENSG00000166579	"ENST00000582812,ENST00000579150,ENST00000580237,ENST00000582665,ENST00000579880,ENST00000334527,ENST00000585098,ENST00000380025,ENST00000402554,ENST00000584866,ENST00000582490,ENST00000580738,ENST00000583066,ENST00000580012,ENST00000581189,ENST00000582277,ENST00000581679,ENST00000583683,ENST00000578172"	"ENSP00000462052,ENSP00000464154,ENSP00000463430,ENSP00000333982,ENSP00000463492,ENSP00000369364,ENSP00000384963,ENSP00000462458,ENSP00000462759,ENSP00000463351,ENSP00000464441,ENSP00000464634"
PH_hs_0000436	0.00744805	6.61739e-06	6.69365e-06	1.78778e-05	3.12194e-05	2.31697e-05	1659.94	1771.52	1700.4	1332.35	1092.66	1218.42	1853.35	1192	0.345899	0.24776	0.272098	0.223462	0.249621	0.202958	0.0675312	0.0822444	-0.552706	0.00747747	UPF2	Homo sapiens UPF2 regulator of nonsense transcripts homolog (yeast)	1	26019	"NM_015542,NM_080599"	"NP_056357.1,NP_542166.1"	ENSG00000151461	"ENST00000356352,ENST00000357604,ENST00000460569,ENST00000397053"	"ENSP00000348708,ENSP00000350221,ENSP00000380244"
PH_hs_0000438	3.68637e-07	3.54041e-07	3.51632e-07	3.81693e-07	3.87002e-07	4.25694e-07	27519.5	31694.4	31153.6	24207.9	22587	17545.1	32635.9	21049.7	0.178217	0.226239	0.249542	0.1992	0.216869	0.178122	0.0678083	0.101523	-0.441082	0.0165727	PSMD1	"Homo sapiens proteasome (prosome, macropain)"	1	5707	"NM_001191037,NM_002807,NR_034059"	"NP_001177966.1,NP_002798.2,-"	ENSG00000173692	"ENST00000308696,ENST00000431051,ENST00000440838,ENST00000409643,ENST00000444007,ENST00000447633,ENST00000488354,ENST00000467792,ENST00000477120,ENST00000481003,ENST00000491229,ENST00000373635,ENST00000619128"	"ENSP00000309474,ENSP00000400483,ENSP00000406141,ENSP00000386932,ENSP00000390967,ENSP00000410061,ENSP00000362738,ENSP00000479986"
PH_hs_0000439	3.5606e-07	3.54057e-07	3.53731e-07	3.79637e-07	4.93503e-07	5.34508e-07	31986.3	31537	30261.5	24680.4	12312.2	10990.8	33870	15698.4	0.178046	0.226237	0.249582	0.199172	0.218358	0.1793	0.0497431	0.22339	-0.943853	0.00817126	SLMO2	Homo sapiens slowmo homolog 2 (Drosophila)	1	51012	"NM_001256403,NM_016045"	"NP_001243332.1,NP_057129.2"	ENSG00000101166	"ENST00000355937,ENST00000371033,ENST00000463057,ENST00000466051"	"ENSP00000348206,ENSP00000360072,ENSP00000431440"
PH_hs_0000440	1.44777e-05	1.08543e-05	8.89531e-06	6.76576e-06	3.2669e-06	3.33164e-06	1409.08	1478.94	1531.17	1856.39	2456.87	2495.89	1595.97	2227.71	0.199514	0.252037	0.274614	0.216499	0.231074	0.189695	0.0590474	0.102706	0.595403	0.0031568	ST6GALNAC4	"Homo sapiens ST6 (alpha-N-acetyl-neuraminyl-2,3-beta-galactosyl-1,3)"	1	27090	"NM_175040,NM_175039"	"NP_778205.1,NP_778204.1"	ENSG00000136840	"ENST00000335791,ENST00000495983,ENST00000474282,ENST00000467674,ENST00000361444,ENST00000483438,ENST00000479747"	"ENSP00000336733,ENSP00000355130"
PH_hs_0000442	3.08953e-05	1.35784e-05	1.60088e-05	6.94077e-05	1.33248e-05	2.46418e-05	1122.07	1371.33	1257.17	910.491	1419.07	1195.71	1354.5	1153.34	0.204999	0.254048	0.280046	0.234445	0.242111	0.203422	0.0823211	0.128349	-0.160968	0.517143	PLXNB2	Homo sapiens plexin B2 (PLXNB2)	1	23654	NM_012401	NP_036533.2	ENSG00000196576	"ENST00000479818,ENST00000479701,ENST00000449103,ENST00000463165,ENST00000411680,ENST00000492578,ENST00000427829,ENST00000496720,ENST00000434732,ENST00000432455,ENST00000425954,ENST00000359337,ENST00000614805,ENST00000610984"	"ENSP00000409171,ENSP00000400679,ENSP00000406048,ENSP00000415757,ENSP00000392620,ENSP00000387470,ENSP00000352288,ENSP00000478347,ENSP00000482999"
PH_hs_0000443	0.000175265	0.000286446	0.000222948	0.000997746	0.00542336	0.00674984	711.886	598.512	622.137	488.63	318.035	303.186	697.927	363.104	0.219342	0.287355	0.309209	0.262139	0.318572	0.26813	0.0840844	0.162746	-0.949078	0.00056062	SLMAP	Homo sapiens sarcolemma associated protein (SLMAP)	1	7871	NM_007159	NP_009090.2	ENSG00000163681	"ENST00000481846,ENST00000295951,ENST00000467901,ENST00000383718,ENST00000428312,ENST00000449503,ENST00000465203,ENST00000475055,ENST00000416658,ENST00000459654,ENST00000472546,ENST00000417128,ENST00000438794,ENST00000495364,ENST00000494088,ENST00000461354,ENST00000466255,ENST00000476471,ENST00000460223,ENST00000497084,ENST00000295952"	"ENSP00000295951,ENSP00000373224,ENSP00000398661,ENSP00000412945,ENSP00000419849,ENSP00000389978,ENSP00000412829,ENSP00000391886,ENSP00000419543,ENSP00000418218,ENSP00000417541,ENSP00000420697,ENSP00000420703,ENSP00000295952"
PH_hs_0000444	2.10863e-05	1.7406e-05	1.25068e-05	2.50319e-05	4.73237e-05	5.55951e-05	1261.06	1265.5	1361.93	1203.87	972.703	949.303	1404.31	1022.68	0.202254	0.256334	0.277725	0.226039	0.253556	0.209929	0.0605698	0.097169	-0.385473	0.0361591	ZDHHC17	"Homo sapiens zinc finger, DHHC-type containing 17 (ZDHHC17)"	1	23390	NM_015336	NP_056151.2	ENSG00000186908	"ENST00000426126,ENST00000546778,ENST00000552453,ENST00000547620,ENST00000550876,ENST00000551407,ENST00000547604,ENST00000550163,ENST00000549682,ENST00000549944,ENST00000549010,ENST00000550789,ENST00000552693,ENST00000553091,ENST00000550244,ENST00000547673"	"ENSP00000403397,ENSP00000447871,ENSP00000449551,ENSP00000446954,ENSP00000449734,ENSP00000447934,ENSP00000449728,ENSP00000449836,ENSP00000450295,ENSP00000448757"
PH_hs_0000445	1.89357e-06	1.81868e-06	1.70347e-06	2.40132e-06	6.27055e-06	4.50449e-06	3337.96	3272.69	3269.44	2941.9	1857.99	2179.08	3568.15	2283.27	0.186832	0.237543	0.260892	0.209757	0.236001	0.191587	0.045102	0.134319	-0.48851	0.0368412	YEATS4	Homo sapiens YEATS domain containing 4 (YEATS4)	1	8089	NM_006530	NP_006521.1	ENSG00000127337	"ENST00000247843,ENST00000548020,ENST00000549685,ENST00000552949,ENST00000552955"	"ENSP00000247843,ENSP00000447199,ENSP00000448106,ENSP00000446985"
PH_hs_0000446	0.028308	0.0103022	0.0142435	0.00804349	0.000755789	0.00281632	220.346	261.46	244.181	308.555	495.651	371.318	262.187	384.589	0.292565	0.351911	0.385109	0.293188	0.285754	0.253756	0.0939974	0.148205	0.486003	0.104726	KLF6	Homo sapiens Kruppel-like factor 6 (KLF6)	1	1316	"NR_027653,NM_001160125,NM_001160124,NM_001300"	"-,NP_001153597.1,NP_001153596.1,NP_001291.3"	ENSG00000067082	"ENST00000461124,ENST00000497571,ENST00000173785,ENST00000492125,ENST00000469435,ENST00000380946,ENST00000542957"	"ENSP00000419923,ENSP00000419079,ENSP00000445301"
PH_hs_0000447	9.88216e-06	1.5328e-05	1.85405e-05	6.91053e-05	6.15001e-05	4.53117e-05	1602.31	1317.97	1200.76	911.502	906.678	1003.81	1488.3	923.254	0.196934	0.255155	0.281455	0.234407	0.256135	0.208234	0.101473	0.0680995	-0.609901	0.000281544	GMEB1	Homo sapiens glucocorticoid modulatory element binding protein 1 (GMEB1)	1	10691	"NM_024482,NM_006582"	"NP_077808.1,NP_006573.2"	ENSG00000162419	"ENST00000373816,ENST00000361872,ENST00000294409,ENST00000480454"	"ENSP00000362922,ENSP00000355186,ENSP00000294409"
PH_hs_0000448	0.219179	0.202552	0.253245	0.172537	0.824852	0.709472	118.648	110.276	106.376	137.585	47.4263	55.641	121.092	78.7329	0.363521	0.475051	0.51059	0.379822	0.645654	0.504019	0.101507	0.333344	-0.727923	0.190428	CTDP1	"Homo sapiens CTD (carboxy-terminal domain, RNA polymerase II, polypeptide A)"	1	9150	"NM_001202504,NM_004715"	"NP_001189433.1,NP_004706.3"	ENSG00000060069	"ENST00000613122,ENST00000075430,ENST00000591598,ENST00000590635,ENST00000587623,ENST00000590599,ENST00000585951,ENST00000299543"	"ENSP00000484525,ENSP00000075430,ENSP00000465119,ENSP00000467563,ENSP00000299543"
PH_hs_0000449	0.00408697	0.00192432	0.00148932	0.00249603	0.00332585	0.0076774	348.033	385.964	405.356	399.604	355.232	294.102	411.473	343.175	0.256259	0.316534	0.337355	0.274362	0.309274	0.270478	0.0835794	0.114174	-0.291715	0.204303	LGALS8	"Homo sapiens lectin, galactoside-binding, soluble, 8 (LGALS8)"	1	3964	"NM_006499,NM_201544,NM_201543,NM_201545"	"NP_006490.3,NP_963838.1,NP_963837.1,NP_963839.1"	ENSG00000116977	"ENST00000481485,ENST00000454943,ENST00000527974,ENST00000430527,ENST00000352231,ENST00000406509,ENST00000526589,ENST00000529489,ENST00000341872,ENST00000366584,ENST00000238181,ENST00000475670,ENST00000532826,ENST00000528782,ENST00000366583,ENST00000442397,ENST00000434231,ENST00000323938,ENST00000526634,ENST00000525042,ENST00000528259,ENST00000526652,ENST00000529796,ENST00000532640,ENST0000048958…	"ENSP00000435632,ENSP00000405504,ENSP00000431398,ENSP00000398630,ENSP00000309576,ENSP00000385999,ENSP00000435460,ENSP00000437007,ENSP00000342139,ENSP00000355543,ENSP00000238181,ENSP00000413278,ENSP00000407428,ENSP00000434860,ENSP00000437040,ENSP00000431884,ENSP00000408657,ENSP00000410843"
PH_hs_0000450	0.000483469	0.000457381	0.00071348	0.000498398	0.000226729	0.00019219	561.599	536.259	477.079	569.563	654.668	845.97	568.782	677.296	0.22936	0.293748	0.325507	0.253913	0.270287	0.22613	0.0820966	0.128762	0.234149	0.329498	KLHL24	Homo sapiens kelch-like family member 24 (KLHL24)	1	54800	NM_017644	NP_060114.2	ENSG00000114796	"ENST00000242810,ENST00000493074,ENST00000437402,ENST00000454495,ENST00000461813,ENST00000473045,ENST00000468101,ENST00000427201,ENST00000482138,ENST00000454652,ENST00000481126,ENST00000475827,ENST00000468001,ENST00000476808,ENST00000492409"	"ENSP00000242810,ENSP00000417347,ENSP00000408516,ENSP00000416836,ENSP00000419120,ENSP00000420207,ENSP00000408567,ENSP00000417275,ENSP00000395012,ENSP00000418922,ENSP00000419010"
PH_hs_0000451	7.85252e-06	7.47557e-06	6.95109e-06	5.54502e-06	4.48007e-06	6.42408e-06	1740.17	1691.48	1676.22	2006.11	2131.39	1884.98	1844.69	1970.34	0.19543	0.248795	0.272428	0.215153	0.233422	0.193888	0.050001	0.0656643	0.231328	0.0360313	COQ10A	Homo sapiens coenzyme Q10 homolog A (S. cerevisiae)	1	93058	"NM_001099337,NM_144576"	"NP_001092807.1,NP_653177.3"	ENSG00000135469	"ENST00000308197,ENST00000551566,ENST00000551911,ENST00000433805,ENST00000550071,ENST00000546614,ENST00000546544,ENST00000553234,ENST00000549545,ENST00000551814"	"ENSP00000312587,ENSP00000407843,ENSP00000446723,ENSP00000446957,ENSP00000447964"
PH_hs_0000452	5.29666e-07	4.90982e-07	4.82181e-07	4.85832e-07	4.65748e-07	5.04008e-07	11051.2	12149	12032.6	12970.4	13825.2	12176.3	12724.2	12750.2	0.180022	0.228368	0.251695	0.200495	0.218	0.178994	0.058884	0.063537	0.186388	0.0977354	NRD1	Homo sapiens nardilysin (N-arginine dibasic convertase)	1	4898	"NM_001101662,NM_002525,NM_001242361"	"NP_001095132.1,NP_002516.2,NP_001229290.1"	ENSG00000078618	"ENST00000440943,ENST00000352171,ENST00000354831,ENST00000485608,ENST00000464385,ENST00000475310,ENST00000497358,ENST00000483007,ENST00000473805,ENST00000475715,ENST00000491410,ENST00000468722,ENST00000539524,ENST00000615102,ENST00000544028"	"ENSP00000398464,ENSP00000262679,ENSP00000346890,ENSP00000444416,ENSP00000481902,ENSP00000442262"
PH_hs_0000453	6.16773e-07	5.87306e-07	5.81084e-07	6.77304e-07	5.29124e-07	5.28351e-07	8779.93	9021.25	8765.53	7816.06	10872.7	11206.5	9594.46	9780.67	0.180797	0.229561	0.252994	0.20232	0.218791	0.179239	0.0455291	0.11184	0.187568	0.37109	TCP1	Homo sapiens t-complex 1 (TCP1)	1	6950	"NM_001008897,NM_030752"	"NP_001008897.1,NP_110379.2"	ENSG00000120438	"ENST00000321394,ENST00000544255,ENST00000420894,ENST00000392168,ENST00000546204,ENST00000539756,ENST00000536807,ENST00000538530,ENST00000543532,ENST00000467544,ENST00000538128,ENST00000543517,ENST00000539948,ENST00000545764,ENST00000537390,ENST00000536394,ENST00000536607,ENST00000546023"	"ENSP00000317334,ENSP00000439447,ENSP00000390159,ENSP00000376008,ENSP00000441345,ENSP00000440617,ENSP00000442185,ENSP00000444423,ENSP00000439671,ENSP00000437840,ENSP00000442856"
PH_hs_0000454	6.48008e-07	5.91671e-07	5.68879e-07	5.2744e-07	5.11503e-07	5.43341e-07	8225.11	8925.2	9047.58	11172.7	11527.4	10699	9461.26	10927	0.181051	0.229611	0.252845	0.200942	0.21858	0.179385	0.0588832	0.0535328	0.387607	0.000227847	AHCYL1	Homo sapiens adenosylhomocysteinase-like 1 (AHCYL1)	1	10768	"NM_001242676,NM_001242675,NM_001242674,NM_001242673,NM_006621"	"NP_001229605.1,NP_001229604.1,NP_001229603.1,NP_001229602.1,NP_006612.2"	ENSG00000168710	"ENST00000369799,ENST00000475081,ENST00000359172,ENST00000481423,ENST00000469401,ENST00000393614"	"ENSP00000358814,ENSP00000352092,ENSP00000377238"
PH_hs_0000455	7.73387e-07	7.64113e-07	8.48599e-07	9.13083e-07	1.27913e-06	1.36691e-06	6691.73	6499.14	5587.95	5705.74	4233.03	4145.82	6781.9	4607.97	0.181968	0.231348	0.255693	0.204003	0.224498	0.184415	0.0759726	0.112312	-0.381697	0.0587993	TRAM1	Homo sapiens translocation associated membrane protein 1 (TRAM1)	1	23471	NM_014294	NP_055109.1	ENSG00000067167	"ENST00000521425,ENST00000262213,ENST00000521049,ENST00000520700,ENST00000518678"	"ENSP00000428052,ENSP00000262213,ENSP00000428025"
PH_hs_0000457	2.66638e-06	2.64075e-06	2.19595e-06	1.22762e-06	9.5303e-07	9.52579e-07	2767.32	2659.95	2818.96	4469.5	5361.96	5511.86	2978.09	5019.78	0.188796	0.240363	0.262866	0.205714	0.222546	0.182397	0.0523513	0.0824685	0.916035	5.20173e-08	IFT20	Homo sapiens intraflagellar transport 20 (IFT20)	1	90410	"NM_001267778,NM_001267777,NM_001267776,NM_001267775,NM_174887,NM_001267774"	"NP_001254707.1,NP_001254706.1,NP_001254705.1,NP_001254704.1,NP_777547.1,NP_001254703.1"	ENSG00000109083	"ENST00000583796,ENST00000579419,ENST00000578009,ENST00000357896,ENST00000395418,ENST00000585089,ENST00000585313,ENST00000578122,ENST00000578985,ENST00000582797,ENST00000322326,ENST00000577498,ENST00000580357,ENST00000578547,ENST00000580991,ENST00000588477"	"ENSP00000463322,ENSP00000464210,ENSP00000350570,ENSP00000378809,ENSP00000464443,ENSP00000463138,ENSP00000464147,ENSP00000464033,ENSP00000462163,ENSP00000484842"
PH_hs_0000458	5.57935e-05	3.76167e-05	2.70238e-05	1.74069e-06	1.96824e-06	2.02731e-06	950.312	1005.82	1072.62	3532.7	3202.67	3230.58	1093.82	3260.5	0.209523	0.263844	0.285172	0.207789	0.227451	0.186696	0.068335	0.0618879	1.68414	2.78762e-23	CCNYL1	Homo sapiens cyclin Y-like 1 (CCNYL1)	1	151195	"NM_001142300,NM_152523"	"NP_001135772.1,NP_689736.1"	ENSG00000163249	"ENST00000392209,ENST00000420822,ENST00000295414,ENST00000339882,ENST00000452312,ENST00000420321,ENST00000468768"	"ENSP00000376045,ENSP00000399151,ENSP00000295414,ENSP00000342344,ENSP00000388992,ENSP00000396072"
PH_hs_0000460	0.00652724	0.00468317	0.00581947	0.00199082	0.00299921	0.00496964	313.004	314.819	299.786	419.837	363.601	325.897	335.002	362.935	0.26367	0.333788	0.363595	0.271165	0.307426	0.262848	0.0671979	0.10423	0.0810565	0.664605	NA	NA	1	NA	NA	NA	ENSG00000173406	ENSG00000173406	"ENSP00000360280,ENSP00000360275,ENSP00000360276,ENSP00000329120,ENSP00000360274,ENSP00000387581,ENSP00000395296"
PH_hs_0000461	0.567692	0.553432	0.703347	0.596668	0.718798	0.708367	73.4486	65.8096	58.829	76.8859	56.7255	55.641	71.5384	61.9166	0.440749	0.584785	0.649493	0.476877	0.596644	0.507238	0.141573	0.175606	-0.325342	0.274916	CDHR2	Homo sapiens cadherin-related family member 2 (CDHR2)	1	54825	"NM_017675,NM_001171976"	"NP_060145.3,NP_001165447.1"	ENSG00000074276	"ENST00000510636,ENST00000510124,ENST00000261944,ENST00000506348,ENST00000513031,ENST00000508085,ENST00000416365"	"ENSP00000424565,ENSP00000426838,ENSP00000261944,ENSP00000421078"
PH_hs_0000462	3.83869e-07	3.78254e-07	3.67293e-07	3.88333e-07	4.32882e-07	4.62266e-07	23651.6	23930.7	25617.2	22811.8	16346.2	14450.8	26435.7	17538.9	0.178416	0.226663	0.249836	0.199292	0.217551	0.178546	0.0555791	0.134078	-0.418134	0.0381563	MRPL37	Homo sapiens mitochondrial ribosomal protein L37 (MRPL37)	1	51253	NM_016491	NP_057575.2	ENSG00000116221	"ENST00000487096,ENST00000360840,ENST00000605337,ENST00000490670,ENST00000398219,ENST00000336230"	"ENSP00000354086,ENSP00000473980,ENSP00000392216,ENSP00000338526"
PH_hs_0000463	0.0533837	0.0367114	0.0587432	0.00816054	0.000985474	0.00152809	186.446	189.425	170.846	307.544	466.823	426.959	197.445	393.031	0.309135	0.38949	0.430716	0.293445	0.289549	0.245037	0.0880409	0.133934	0.923625	0.00132001	XPR1	Homo sapiens xenotropic and polytropic retrovirus receptor 1 (XPR1)	1	9213	"NM_001135669,NM_004736"	"NP_001129141.1,NP_004727.2"	ENSG00000143324	"ENST00000367590,ENST00000367589,ENST00000498177,ENST00000464817,ENST00000467345"	"ENSP00000356562,ENSP00000356561"
PH_hs_0000464	0.375651	0.25871	0.31133	0.412901	0.23149	0.284985	93.7882	99.6037	97.5111	96.1074	111.591	99.9266	105.058	100.644	0.398974	0.492977	0.528141	0.435871	0.451243	0.394079	0.0960287	0.114128	-0.16828	0.557967	PVRL1	Homo sapiens poliovirus receptor-related 1 (herpesvirus entry mediator C)	1	5818	NM_002855	NP_002846.3	ENSG00000110400	"ENST00000531468,ENST00000341398,ENST00000264025,ENST00000524429,ENST00000340882,ENST00000532197,ENST00000524510"	"ENSP00000344974,ENSP00000264025,ENSP00000345289"
PH_hs_0000465	0.833165	0.88287	0.88429	0.695124	0.284724	0.229813	49.719	38.2407	42.7115	67.781	102.292	110.146	47.1914	91.6777	0.522129	0.74364	0.74766	0.50344	0.466849	0.383872	0.169747	0.180839	0.825185	0.0694692	SVOP	Homo sapiens SV2 related protein homolog (rat)	1	55530	NM_018711	NP_061181.1	ENSG00000166111	"ENST00000610966,ENST00000551211,ENST00000550436,ENST00000546618,ENST00000548229"	"ENSP00000479104,ENSP00000447583,ENSP00000447275"
PH_hs_0000467	0.294619	0.253477	0.258074	0.360605	0.296773	0.243849	105.088	100.493	105.57	105.212	100.432	109.011	112.371	102.944	0.381216	0.491398	0.512113	0.481983	0.470402	0.400795	0.0925205	0.104555	-0.230203	0.355712	KCNMA1	"Homo sapiens potassium channel, calcium activated large conductance subfamily M alpha, member 1 (KCNMA1)"	1	3778	"NM_001271518,NM_001014797"	"NP_001258447.1,NP_001014797.1"	ENSG00000156113	"ENST00000604624,ENST00000372437,ENST00000372408,ENST00000372421,ENST00000457953,ENST00000404771,ENST00000372440,ENST00000372443,ENST00000372403,ENST00000434208,ENST00000286628,ENST00000286627,ENST00000626620,ENST00000468471,ENST00000475352,ENST00000450795,ENST00000428546,ENST00000484507,ENST00000484343,ENST00000481070,ENST00000480683,ENST00000618048,ENST00000404857,ENST00000406533,ENST0000035435…	"ENSP00000473714,ENSP00000361514,ENSP00000361485,ENSP00000361498,ENSP00000396608,ENSP00000385717,ENSP00000361517,ENSP00000361520,ENSP00000361480,ENSP00000402150,ENSP00000286628,ENSP00000286627,ENSP00000485867,ENSP00000388370,ENSP00000402254,ENSP00000475086,ENSP00000474686,ENSP00000482747,ENSP00000385806,ENSP00000385552,ENSP00000346321"
PH_hs_0000468	6.41999e-07	6.28277e-07	5.93095e-07	6.68914e-07	5.57803e-07	6.59193e-07	8324.55	8213.75	8509.26	7936.44	9978.11	8540.32	9045.82	8655.09	0.181003	0.230015	0.253138	0.20225	0.21912	0.180487	0.0462144	0.0852931	0.105763	0.463877	EMC7	Homo sapiens ER membrane protein complex subunit 7 (EMC7)	1	56851	NM_020154	NP_064539.1	ENSG00000134153	"ENST00000256545,ENST00000527822,ENST00000528949,ENST00000532113"	"ENSP00000256545,ENSP00000434292,ENSP00000434496"
PH_hs_0000469	0.464333	0.457199	0.253262	0.405067	0.427376	0.348244	83.6184	74.7028	106.376	97.119	83.6934	90.8424	95.5942	88.8757	0.417728	0.554259	0.510632	0.436784	0.506224	0.409359	0.158768	0.116842	-0.212526	0.499665	VAV2	Homo sapiens vav 2 guanine nucleotide exchange factor (VAV2)	1	7410	"NM_001134398,NM_003371"	"NP_001127870.1,NP_003362.2"	ENSG00000160293	"ENST00000406606,ENST00000371850,ENST00000371851,ENST00000486113,ENST00000472905"	"ENSP00000385362,ENSP00000360916,ENSP00000360917"
PH_hs_0000470	5.52302e-06	1.5096e-06	1.24494e-06	1.11307e-05	1.64294e-05	1.69427e-05	3813.68	3681.78	4041.47	1553.9	1326.08	1342.2	4166.52	1381.34	0.197094	0.236171	0.258514	0.219989	0.243895	0.200625	0.0593607	0.0782674	-1.44932	1.15435e-16	CCDC86	Homo sapiens coiled-coil domain containing 86 (CCDC86)	1	79080	NM_024098	NP_077003.1	ENSG00000110104	"ENST00000227520,ENST00000535217,ENST00000545580"	"ENSP00000227520,ENSP00000442111,ENSP00000440906"
PH_hs_0000475	0.000623971	0.000488063	0.000776228	0.000190685	0.000872044	0.000281414	529.96	528.255	468.215	710.183	569.115	631.354	551.264	625.097	0.232111	0.294672	0.326799	0.243817	0.296698	0.225042	0.0772021	0.0924913	0.186028	0.309425	BHLHB9	"Homo sapiens basic helix-loop-helix domain containing, class B, 9 (BHLHB9)"	1	80823	"NM_001142530,NM_001142529,NM_001142528,NM_001142527,NM_001142526,NM_001142525,NM_001142524,NM_030639"	"NP_001136002.1,NP_001136001.1,NP_001136000.1,NP_001135999.1,NP_001135998.1,NP_001135997.1,NP_001135996.1,NP_085142.1"	ENSG00000198908	"ENST00000483294,ENST00000361229,ENST00000486988,ENST00000372735,ENST00000457056,ENST00000447531,ENST00000448867"	"ENSP00000354675,ENSP00000361820,ENSP00000403226,ENSP00000405893,ENSP00000391722"
PH_hs_0000476	0.82142	0.771474	0.987384	0.404465	0.718747	0.709411	50.849	48.0232	25.7881	97.119	56.7255	55.641	45.0206	68.5362	0.516715	0.67092	0.941409	0.433762	0.596822	0.504196	0.249246	0.228683	0.491832	0.355266	NWD2	Homo sapiens NACHT and WD repeat domain containing 2 (NWD2)	1	57495	NM_001144990	NP_001138462.1	ENSG00000174145	ENST00000309447	ENSP00000309501
PH_hs_0000477	0.295675	0.457211	0.305553	0.223299	0.23148	0.176807	105.088	74.7028	98.317	125.445	111.591	121.502	100.437	117.301	0.383515	0.554419	0.526384	0.393006	0.451221	0.365103	0.152413	0.101972	0.122539	0.640409	NIPAL4	Homo sapiens NIPA-like domain containing 4 (NIPAL4)	1	348938	"NM_001172292,NM_001099287"	"NP_001165763.1,NP_001092757.1"	ENSG00000172548	"ENST00000435489,ENST00000311946,ENST00000521390,ENST00000519150,ENST00000519946"	"ENSP00000406456,ENSP00000311687,ENSP00000430810"
PH_hs_0000480	6.65138e-07	6.1229e-07	6.34364e-07	1.49228e-06	1.73264e-06	2.26986e-06	7958.44	8505.44	7759.79	3896.9	3455.61	3037.54	8748.28	3399.25	0.181185	0.229842	0.253612	0.206866	0.226565	0.187374	0.0577938	0.0885019	-1.18742	6.08606e-13	DKC1	"Homo sapiens dyskeratosis congenita 1, dyskerin (DKC1)"	1	1736	"NM_001142463,NM_001363"	"NP_001135935.1,NP_001354.1"	ENSG00000130826	"ENST00000369550,ENST00000475423,ENST00000413910,ENST00000473552,ENST00000452771,ENST00000437719,ENST00000412124,ENST00000484317,ENST00000426673,ENST00000475966,ENST00000481062,ENST00000492372,ENST00000620277"	"ENSP00000358563,ENSP00000400542,ENSP00000407325,ENSP00000395693,ENSP00000389304,ENSP00000407253,ENSP00000478387"
PH_hs_0000484	0.000269159	0.000125163	0.000223083	0.000258097	0.000180013	0.000261116	642.958	731.909	622.137	661.623	691.865	642.71	721.21	653.085	0.223408	0.277019	0.309223	0.246859	0.267609	0.22427	0.0817694	0.0626626	-0.126957	0.471776	NUDCD3	Homo sapiens NudC domain containing 3 (NUDCD3)	1	23386	NM_015332	NP_056147.2	ENSG00000015676	"ENST00000355451,ENST00000487118,ENST00000460110,ENST00000475952,ENST00000338427,ENST00000493613,ENST00000472246,ENST00000464812,ENST00000478769,ENST00000480209,ENST00000497978"	ENSP00000347626
PH_hs_0000485	0.00131718	0.0017417	0.00243616	0.00107579	0.000895674	0.00222426	448.601	394.858	364.257	480.537	477.052	392.893	436.161	441.83	0.240865	0.314778	0.346244	0.26307	0.288172	0.250426	0.0942405	0.0948962	0.00487734	0.977568	JPH3	Homo sapiens junctophilin 3 (JPH3)	1	57338	NM_020655	NP_065706.2	ENSG00000154118	"ENST00000537256,ENST00000301008,ENST00000284262,ENST00000563609"	ENSP00000284262
PH_hs_0000486	0.57994	0.782359	0.713116	0.607416	0.620831	0.588387	72.3186	47.1339	58.0232	75.8742	65.0949	65.8607	64.0946	67.6673	0.443722	0.676512	0.653344	0.479541	0.562592	0.468541	0.185943	0.132172	-0.0373056	0.902297	GATAD2B	Homo sapiens GATA zinc finger domain containing 2B (GATAD2B)	1	57459	NM_020699	NP_065750.1	ENSG00000143614	ENST00000368655	ENSP00000357644
PH_hs_0000487	4.44891e-05	2.71126e-05	3.08607e-05	1.33271e-05	5.2253e-06	3.39693e-06	1010.2	1105.42	1032.33	1462.86	1998.41	2473.18	1136.87	1941.54	0.207735	0.260573	0.286517	0.221286	0.234592	0.189815	0.0630373	0.141183	0.814884	0.00280687	GCC1	Homo sapiens GRIP and coiled-coil domain containing 1 (GCC1)	1	79571	NM_024523	NP_078799.2	ENSG00000179562	"ENST00000321407,ENST00000497650,ENST00000473728"	ENSP00000318821
PH_hs_0000488	1.28092e-06	1.50411e-06	1.55039e-06	1.48706e-06	8.82482e-07	1.52917e-06	4308.61	3690.67	3470.91	3906.01	5754.39	3841.5	4142.41	4417.33	0.184661	0.236144	0.260171	0.206845	0.222045	0.185056	0.0841866	0.133701	0.24415	0.265579	NCSTN	Homo sapiens nicastrin (NCSTN)	1	23385	NM_015331	NP_056146.1	ENSG00000162736	"ENST00000294785,ENST00000368063,ENST00000437169,ENST00000421914,ENST00000465223,ENST00000438008,ENST00000467837,ENST00000491332,ENST00000459963,ENST00000424645,ENST00000424754,ENST00000435149,ENST00000491390,ENST00000469159"	"ENSP00000294785,ENSP00000357042,ENSP00000415442,ENSP00000390409,ENSP00000389370,ENSP00000388118,ENSP00000410124,ENSP00000407849"
PH_hs_0000489	2.74131e-05	1.30332e-05	9.43175e-06	1.35859e-05	2.30812e-05	2.45663e-05	1158.23	1390.01	1499.74	1453.75	1194.96	1196.85	1461.91	1258.13	0.204064	0.253676	0.275141	0.221426	0.246891	0.203399	0.0933268	0.0887067	-0.119331	0.572676	SPECC1L	Homo sapiens sperm antigen with calponin homology and coiled-coil domains 1-like (SPECC1L)	1	23384	"NM_001254733,NM_001254732,NM_001145468,NM_015330"	"NP_001241662.1,NP_001241661.2,NP_001138940.3,NP_056145.4"	ENSG00000100014	"ENST00000421374,ENST00000314328,ENST00000416735,ENST00000541492,ENST00000440893,ENST00000472799,ENST00000437398"	"ENSP00000405671,ENSP00000325785,ENSP00000439633,ENSP00000414354,ENSP00000393363"
PH_hs_0000490	5.21518e-07	5.07572e-07	4.77868e-07	6.14985e-07	7.79986e-07	1.09064e-06	11347.2	11420.6	12250.1	8850.98	6510.42	4913.44	12646.6	6633.2	0.179944	0.228588	0.251633	0.201784	0.221246	0.183146	0.055649	0.153406	-0.770272	0.00158056	CDKN2C	"Homo sapiens cyclin-dependent kinase inhibitor 2C (p18, inhibits CDK4)"	1	1031	"NM_078626,NM_001262"	"NP_523240.1,NP_001253.1"	ENSG00000123080	"ENST00000262662,ENST00000371761,ENST00000396148"	"ENSP00000262662,ENSP00000360826,ENSP00000379452"
PH_hs_0000491	1.16488e-06	1.19428e-06	8.43763e-07	1.36208e-06	1.65896e-06	1.84665e-06	4626.13	4347.88	5619.38	4146.78	3550.46	3412.27	5270.34	3634.63	0.184145	0.234478	0.255651	0.206325	0.226265	0.186149	0.093033	0.081133	-0.349326	0.043402	CCNL1	Homo sapiens cyclin L1 (CCNL1)	1	57018	NM_020307	NP_064703.1	ENSG00000163660	"ENST00000461804,ENST00000295926,ENST00000464316,ENST00000471247,ENST00000474539,ENST00000475298,ENST00000631619,ENST00000476744,ENST00000470121,ENST00000468977,ENST00000467849,ENST00000476367,ENST00000477127,ENST00000464679,ENST00000495471,ENST00000481173,ENST00000479052,ENST00000483789,ENST00000478454,ENST00000479596,ENST00000465947,ENST00000467081,ENST00000464575,ENST00000471044,ENST0000046610…	"ENSP00000420277,ENSP00000295926,ENSP00000417343,ENSP00000487951,ENSP00000417237,ENSP00000417218,ENSP00000418449,ENSP00000418094,ENSP00000295925"
PH_hs_0000492	0.999275	0.305672	0.514999	0.00255439	7.24358e-05	0.000126872	16.9497	92.4892	74.9466	397.581	868.551	766.482	66.59	664.999	0.86397	0.509297	0.58677	0.274694	0.257786	0.217217	0.351187	0.190303	3.02982	0.000322969	FAM49A	"Homo sapiens family with sequence similarity 49, member A (FAM49A)"	1	81553	NM_030797	NP_110424.1	ENSG00000197872	"ENST00000381323,ENST00000406434,ENST00000469507,ENST00000445605,ENST00000451689"	"ENSP00000370724,ENSP00000384771,ENSP00000392154,ENSP00000388979"
PH_hs_0000493	0.912081	0.961819	0.95355	0.889566	0.740575	0.467334	38.4193	28.4582	33.8468	48.5595	54.8657	77.216	36.3762	59.0993	0.661135	0.85196	0.829612	0.581036	0.6055	0.439168	0.197595	0.201483	0.593824	0.244218	SCN3B	"Homo sapiens sodium channel, voltage gated, type III beta subunit (SCN3B)"	1	55800	"NM_018400,NM_001040151"	"NP_060870.1,NP_001035241.1"	ENSG00000166257	"ENST00000527125,ENST00000392770,ENST00000530277,ENST00000527836,ENST00000528267,ENST00000299333"	"ENSP00000376523,ENSP00000432785,ENSP00000435554,ENSP00000434363,ENSP00000299333"
PH_hs_0000494	1.69857e-05	2.26332e-05	5.29544e-05	3.91589e-05	3.11314e-05	2.38921e-05	1339.02	1166.79	889.688	1060.22	1093.59	1207.07	1226.27	1099.56	0.200624	0.258821	0.2922	0.229611	0.249595	0.203189	0.121882	0.0710955	-0.0761995	0.701697	SLC26A11	Homo sapiens solute carrier family 26 (anion exchanger)	1	284129	"NM_173626,NM_001166349,NM_001166348,NM_001166347"	"NP_775897.3,NP_001159821.1,NP_001159820.1,NP_001159819.1"	ENSG00000181045	"ENST00000577155,ENST00000573809,ENST00000361193,ENST00000574967,ENST00000572652,ENST00000576126,ENST00000571888,ENST00000411502,ENST00000546047,ENST00000571602,ENST00000571564,ENST00000572725,ENST00000572226,ENST00000571176,ENST00000571072,ENST00000571215,ENST00000575019"	"ENSP00000458521,ENSP00000459735,ENSP00000355384,ENSP00000460535,ENSP00000459420,ENSP00000403998,ENSP00000440724,ENSP00000459470,ENSP00000458831,ENSP00000458234,ENSP00000459379"
PH_hs_0000495	0.021879	0.0160032	0.0189752	0.00144676	0.00175519	0.000723831	235.035	234.78	228.063	450.187	410.098	506.446	252.036	447.145	0.286693	0.363539	0.392974	0.266858	0.298395	0.235549	0.0684057	0.09324	0.785147	0.000106681	SLC12A6	Homo sapiens solute carrier family 12 (potassium/chloride transporter)	1	9990	"NM_001042497,NM_001042496,NM_001042495,NM_001042494,NM_005135,NM_133647"	"NP_001035962.1,NP_001035961.1,NP_001035960.1,NP_001035959.1,NP_005126.1,NP_598408.1"	ENSG00000140199	"ENST00000290209,ENST00000397707,ENST00000560611,ENST00000354181,ENST00000559523,ENST00000458406,ENST00000559664,ENST00000397702,ENST00000560164,ENST00000561080,ENST00000558667,ENST00000558589,ENST00000559076,ENST00000559441,ENST00000558950,ENST00000560023,ENST00000560332,ENST00000561120,ENST00000559236,ENST00000559484"	"ENSP00000290209,ENSP00000380819,ENSP00000454168,ENSP00000346112,ENSP00000452904,ENSP00000387725,ENSP00000453702,ENSP00000380814,ENSP00000452705,ENSP00000454069,ENSP00000453473,ENSP00000452776,ENSP00000454037,ENSP00000452771,ENSP00000452828,ENSP00000452857"
PH_hs_0000496	0.224722	0.0261717	0.713111	0.0748543	0.1533	0.22704	117.518	207.211	58.0232	178.052	130.19	110.146	138.229	136.881	0.364978	0.378177	0.653362	0.346895	0.425633	0.37899	0.305137	0.171057	-0.0472892	0.936778	APBA1	Homo sapiens amyloid beta (A4)	1	320	NM_001163	NP_001154.2	ENSG00000107282	"ENST00000628769,ENST00000470082,ENST00000265381"	"ENSP00000486435,ENSP00000265381"
PH_hs_0000497	8.84588e-07	9.13028e-07	9.36109e-07	7.76821e-07	7.1587e-07	5.23393e-07	5848.77	5442.63	5096.37	6691.1	7155.79	11388.2	5918.37	8256.02	0.182673	0.232581	0.256406	0.203087	0.220696	0.17919	0.0663621	0.158963	0.588732	0.0324785	EFR3B	Homo sapiens EFR3 homolog B (S. cerevisiae)	1	22979	NM_014971	NP_055786.1	ENSG00000084710	"ENST00000401432,ENST00000403714,ENST00000402191,ENST00000405108,ENST00000264719"	"ENSP00000386082,ENSP00000384081,ENSP00000385832,ENSP00000384454,ENSP00000264719"
PH_hs_0000498	2.02597e-05	1.19113e-05	1.45042e-05	5.20661e-06	2.97923e-06	3.9703e-06	1270.1	1432.69	1297.46	2057.71	2568.46	2302.85	1444.67	2266.93	0.201896	0.252866	0.279111	0.214732	0.230402	0.190788	0.0686625	0.0842738	0.768221	6.46199e-06	MCU	Homo sapiens mitochondrial calcium uniporter (MCU)	1	90550	"NR_073062,NM_001270680,NM_001270679,NM_138357"	"-,NP_001257609.1,NP_001257608.1,NP_612366.1"	ENSG00000156026	"ENST00000373053,ENST00000603649,ENST00000604372,ENST00000604679,ENST00000357157,ENST00000605597,ENST00000604152,ENST00000483185,ENST00000603118,ENST00000605416,ENST00000536019"	"ENSP00000362144,ENSP00000474265,ENSP00000474820,ENSP00000473857,ENSP00000349680,ENSP00000473892,ENSP00000475141,ENSP00000440913"
PH_hs_0000500	0.000115865	5.21973e-05	8.68415e-05	4.48325e-05	2.77325e-05	3.57115e-05	792.115	918.666	782.507	1021.77	1130.79	1073.08	900.441	1055.31	0.215771	0.267245	0.297721	0.230726	0.248534	0.206313	0.0815472	0.0643762	0.274237	0.122357	2-Mar	Homo sapiens mitochondrial amidoxime reducing component 2 (MARC2)	1	54996	NM_017898	NP_060368.2	ENSG00000117791	"ENST00000469583,ENST00000359316,ENST00000366913,ENST00000425560,ENST00000496078,ENST00000472447"	"ENSP00000435450,ENSP00000352266,ENSP00000355880,ENSP00000416442"
PH_hs_0000503	1.48635e-06	1.15721e-06	1.23787e-06	1.56032e-06	1.34568e-06	1.38314e-06	3884.86	4454.6	4057.59	3784.61	4082.38	4111.75	4477.15	3919.01	0.185478	0.234253	0.258471	0.207132	0.22484	0.184482	0.0674387	0.057767	-0.0116477	0.931589	GOLGA3	Homo sapiens golgin A3 (GOLGA3)	1	2802	NM_005895	NP_005886.2	ENSG00000090615	"ENST00000450791,ENST00000541013,ENST00000456883,ENST00000537452,ENST00000537317,ENST00000534967,ENST00000204726,ENST00000545875"	"ENSP00000410378,ENSP00000479170,ENSP00000409303,ENSP00000204726,ENSP00000442603"
PH_hs_0000504	8.81172e-07	8.57037e-07	8.84571e-07	8.89625e-07	8.4562e-07	1.23082e-06	5870.24	5778.79	5369.56	5845.35	5996.17	4472.85	6146.19	5337.48	0.182653	0.232141	0.255994	0.203855	0.221768	0.183822	0.0578377	0.0995184	-0.0334172	0.839232	CNPPD1	Homo sapiens cyclin Pas1/PHO80 domain containing 1 (CNPPD1)	1	27013	NM_015680	NP_056495.3	ENSG00000115649	"ENST00000360507,ENST00000409789,ENST00000453038,ENST00000451647"	"ENSP00000353698,ENSP00000386277,ENSP00000410109,ENSP00000405997"
PH_hs_0000507	8.13309e-07	7.10615e-07	7.27452e-07	6.43334e-07	5.80683e-07	5.80963e-07	6350.48	7048.74	6568.71	8337.06	9388.54	9647.46	7211.33	8955.49	0.182231	0.230852	0.254585	0.202034	0.219371	0.179737	0.0602327	0.0686386	0.487546	0.00115346	MGAT5	"Homo sapiens mannosyl (alpha-1,6-)"	1	4249	NM_002410	NP_002401.1	ENSG00000152127	"ENST00000481801,ENST00000468758,ENST00000409645,ENST00000488365,ENST00000281923"	"ENSP00000386377,ENSP00000281923"
PH_hs_0000508	7.1322e-07	6.80975e-07	6.09231e-07	8.58714e-07	9.06054e-07	9.7736e-07	7320	7414.25	8194.16	6045.66	5613.97	5388.09	8280.5	5577.4	0.181546	0.230561	0.253326	0.203654	0.222216	0.182538	0.0636163	0.0624368	-0.391276	0.00118172	TSSC1	Homo sapiens tumor suppressing subtransferable candidate 1 (TSSC1)	1	7260	NM_003310	NP_003301.1	ENSG00000032389	"ENST00000478754,ENST00000398659,ENST00000382125,ENST00000496433,ENST00000455162,ENST00000441271,ENST00000463662,ENST00000482570,ENST00000435721,ENST00000470625,ENST00000443925,ENST00000406835,ENST00000462515,ENST00000444776"	"ENSP00000381652,ENSP00000371559,ENSP00000389228,ENSP00000393350,ENSP00000403043,ENSP00000389080,ENSP00000385756,ENSP00000400214"
PH_hs_0000509	0.821396	0.950853	0.6064	0.00108393	0.000190417	9.58626e-05	50.849	30.2368	66.8878	479.525	682.566	823.259	53.4401	649.536	0.516772	0.82786	0.61523	0.263137	0.268254	0.214668	0.255486	0.149617	3.46511	1.03408e-09	PCDH19	Homo sapiens protocadherin 19 (PCDH19)	1	57526	"NM_001184880,NM_001105243,NM_020766"	"NP_001171809.1,NP_001098713.1,NP_065817.2"	ENSG00000165194	"ENST00000420881,ENST00000373034,ENST00000255531,ENST00000464981"	"ENSP00000400327,ENSP00000362125,ENSP00000255531,ENSP00000479805"
PH_hs_0000510	0.464339	0.660391	0.713047	0.504129	0.727268	0.723064	83.6184	56.9164	58.0232	85.9908	55.7956	54.5054	71.7084	64.2197	0.417804	0.623012	0.653611	0.456075	0.609332	0.508913	0.186986	0.206216	-0.274407	0.462287	TANC2	"Homo sapiens tetratricopeptide repeat, ankyrin repeat and coiled-coil containing 2 (TANC2)"	1	26115	NM_025185	NP_079461.2	ENSG00000170921	"ENST00000424789,ENST00000389520,ENST00000580068,ENST00000580466,ENST00000581424,ENST00000583356,ENST00000583545,ENST00000581143,ENST00000583016,ENST00000579541,ENST00000613171"	"ENSP00000387593,ENSP00000374171,ENSP00000463062,ENSP00000463959,ENSP00000462109,ENSP00000464181,ENSP00000478576"
PH_hs_0000511	3.61685e-06	2.8834e-06	2.50907e-06	1.44996e-05	2.29583e-05	2.62895e-05	2388.77	2544.34	2624.74	1423.4	1195.89	1173	2729.49	1240.7	0.1906	0.241042	0.263921	0.221904	0.246829	0.203919	0.0595557	0.0862084	-1.00807	1.40031e-08	RBM23	Homo sapiens RNA binding motif protein 23 (RBM23)	1	55147	"NM_018107,NM_001077352,NM_001077351"	"NP_060577.3,NP_001070820.1,NP_001070819.1"	ENSG00000100461	"ENST00000359890,ENST00000555209,ENST00000557667,ENST00000399922,ENST00000346528,ENST00000542016,ENST00000553884,ENST00000556838,ENST00000557245,ENST00000557127,ENST00000307814,ENST00000556186,ENST00000557403,ENST00000553738,ENST00000555722,ENST00000553920,ENST00000557227,ENST00000555714,ENST00000554256,ENST00000556687,ENST00000553902,ENST00000554955,ENST00000556984,ENST00000557549,ENST0000055567…	"ENSP00000352956,ENSP00000452602,ENSP00000382806,ENSP00000339220,ENSP00000438504,ENSP00000451642,ENSP00000451838,ENSP00000452171,ENSP00000450556,ENSP00000450423,ENSP00000452583,ENSP00000450558,ENSP00000451364,ENSP00000452382,ENSP00000452557,ENSP00000451403,ENSP00000451448,ENSP00000450672,ENSP00000452538"
PH_hs_0000512	9.76624e-07	9.67378e-07	7.28171e-07	6.00301e-07	4.95929e-07	4.94894e-07	5345.93	5166.05	6561.45	9152.46	12198.8	12596.4	6166	11106.5	0.183198	0.232986	0.254592	0.201651	0.218388	0.178899	0.091265	0.103572	1.0033	2.46591e-05	CCS	Homo sapiens copper chaperone for superoxide dismutase (CCS)	1	9973	NM_005125	NP_005116.1	ENSG00000173992	"ENST00000533244,ENST00000530384,ENST00000526066,ENST00000530961,ENST00000526058,ENST00000531990,ENST00000310190,ENST00000534763,ENST00000525435"	"ENSP00000436318,ENSP00000433609,ENSP00000307870,ENSP00000436379"
PH_hs_0000513	1.05758e-05	6.55754e-06	1.16352e-05	2.11745e-06	1.40881e-06	1.34183e-06	1565.02	1777.75	1609.34	3150.3	4041.46	4200.32	1788.43	3727.08	0.197385	0.247683	0.279238	0.208981	0.225247	0.18431	0.0690776	0.0980482	1.19031	1.42406e-08	SRGAP2	Homo sapiens SLIT-ROBO Rho GTPase activating protein 2 (SRGAP2)	1	23380	"NM_001170637,NM_015326"	"NP_001164108.1,NP_056141.2"	ENSG00000266028	"ENST00000579225,ENST00000603708,ENST00000624686,ENST00000603575,ENST00000605610,ENST00000624873,ENST00000573034,ENST00000605242,ENST00000572793,ENST00000604133,ENST00000604423,ENST00000605476,ENST00000604419,ENST00000604925,ENST00000604010,ENST00000604247,ENST00000419187"	"ENSP00000474255,ENSP00000473954,ENSP00000485517,ENSP00000459615,ENSP00000459397,ENSP00000474270,ENSP00000474699,ENSP00000474818,ENSP00000397990"
PH_hs_0000514	0.00012002	7.98298e-05	3.65862e-05	0.00010435	0.000213721	0.000259188	780.815	820.841	983.976	821.465	663.968	643.845	933.79	696.624	0.215939	0.271863	0.288272	0.238089	0.269594	0.224193	0.0941721	0.100671	-0.3902	0.0776253	TRAPPC12	Homo sapiens trafficking protein particle complex 12 (TRAPPC12)	1	51112	NM_016030	NP_057114.5	ENSG00000274891	"ENST00000631231,ENST00000618133,ENST00000628660,ENST00000631083,ENST00000627360,ENST00000630734,ENST00000631737"	"ENSP00000481735,ENSP00000486221,ENSP00000488507"
PH_hs_0000515	0.280457	0.374409	0.440491	0.335251	0.226731	0.28515	107.348	83.596	82.1995	106.224	112.521	99.9266	98.6446	104.258	0.377944	0.528992	0.56507	0.418762	0.449772	0.394432	0.146468	0.105466	-0.0233544	0.929953	MTERF2	Homo sapiens mitochondrial transcription termination factor 2 (MTERF2)	1	80298	"NM_025198,NM_001033050"	"NP_079474.2,NP_001028222.1"	ENSG00000120832	"ENST00000392830,ENST00000240050,ENST00000552029,ENST00000548101,ENST00000550736,ENST00000550496,ENST00000547115"	"ENSP00000376575,ENSP00000240050,ENSP00000447651,ENSP00000448343,ENSP00000448854,ENSP00000448246"
PH_hs_0000516	1.45421e-06	1.1816e-06	1.06606e-06	1.50403e-06	1.2245e-06	1.5586e-06	3942.49	4383.45	4558.04	3876.67	4371.58	3793.8	4653	3939.73	0.185357	0.234401	0.257361	0.206913	0.224205	0.185166	0.0685997	0.0703143	-0.0605502	0.648923	CHMP7	Homo sapiens charged multivesicular body protein 7 (CHMP7)	1	91782	NM_152272	NP_689485.1	ENSG00000147457	"ENST00000397677,ENST00000519414,ENST00000517325,ENST00000519984,ENST00000519529,ENST00000519503,ENST00000523091,ENST00000520102,ENST00000521656,ENST00000313219"	"ENSP00000380794,ENSP00000428233,ENSP00000430321,ENSP00000430661,ENSP00000427948,ENSP00000324491"
PH_hs_0000519	3.57601e-06	2.63903e-06	2.85701e-06	2.697e-06	1.26887e-06	1.29764e-06	2401.2	2660.84	2457.12	2770.93	4259.99	4302.52	2715.52	3707.9	0.190531	0.240358	0.264961	0.210483	0.224446	0.184121	0.0622399	0.129917	0.579412	0.0170619	CPD	Homo sapiens carboxypeptidase D (CPD)	1	1362	"NM_001199775,NM_001304"	"NP_001186704.1,NP_001295.2"	ENSG00000108582	"ENST00000225719,ENST00000583275,ENST00000543464,ENST00000581826,ENST00000584221,ENST00000588977,ENST00000584050,ENST00000584051,ENST00000579502,ENST00000580396"	"ENSP00000225719,ENSP00000444443,ENSP00000463763,ENSP00000466049,ENSP00000464255"
PH_hs_0000521	8.63628e-07	9.36627e-07	9.59676e-07	9.04574e-07	8.87339e-07	7.96797e-07	5984.36	5317.24	4984.35	5755.31	5724.63	7784.06	5881.6	6302.49	0.182547	0.232759	0.256588	0.20395	0.22208	0.181755	0.0759906	0.110913	0.261101	0.221397	ICE1	Homo sapiens interactor of little elongation complex ELL subunit 1 (ICE1)	1	23379	NM_015325	NP_056140.1	ENSG00000164151	"ENST00000512608,ENST00000296564,ENST00000505464"	"ENSP00000485617,ENSP00000296564"
PH_hs_0000522	5.31282e-07	5.02254e-07	5.12186e-07	4.15907e-07	4.02864e-07	4.34962e-07	10994.7	11642.1	10745.6	18539.6	19877.2	16618.5	12055.9	18005.6	0.180038	0.228518	0.252113	0.199658	0.217113	0.178232	0.0551505	0.0733578	0.759443	5.91245e-09	DPM1	"Homo sapiens dolichyl-phosphate mannosyltransferase polypeptide 1, catalytic subunit (DPM1)"	1	8813	NM_003859	NP_003850.1	ENSG00000000419	"ENST00000371588,ENST00000466152,ENST00000371582,ENST00000494752,ENST00000371584,ENST00000413082"	"ENSP00000360644,ENSP00000360638,ENSP00000360640,ENSP00000394921"
PH_hs_0000523	0.000618136	0.00042318	0.000224201	0.00064342	0.00240305	0.000598446	531.09	546.042	621.331	538.201	382.2	529.157	613.393	474.243	0.232008	0.292655	0.309282	0.256848	0.303588	0.233313	0.0823618	0.121616	-0.374121	0.128967	RBM42	Homo sapiens RNA binding motif protein 42 (RBM42)	1	79171	NM_024321	NP_077297.2	ENSG00000126254	"ENST00000588161,ENST00000262633,ENST00000592202,ENST00000586618,ENST00000589559,ENST00000592526,ENST00000589871"	"ENSP00000466044,ENSP00000262633,ENSP00000467614,ENSP00000466548,ENSP00000468060,ENSP00000467278"
PH_hs_0000525	8.94135e-07	9.73281e-07	9.65339e-07	7.58874e-07	8.04497e-07	6.69052e-07	5790.01	5138.48	4958.56	6860.04	6303.97	7974.82	5737.54	6915.87	0.18273	0.233028	0.256631	0.202956	0.221445	0.180485	0.0716862	0.0861835	0.439172	0.0186304	ZNHIT6	"Homo sapiens zinc finger, HIT-type containing 6 (ZNHIT6)"	1	54680	"NM_017953,NM_001170670"	"NP_060423.3,NP_001164141.1"	ENSG00000117174	"ENST00000370574,ENST00000431532"	"ENSP00000359606,ENSP00000414344"
PH_hs_0000526	2.03628e-06	1.4417e-06	1.48696e-06	5.46862e-06	5.80984e-06	9.5431e-06	3200.1	3797.39	3567.62	2017.24	1914.72	1627.21	3815.55	1818.76	0.187243	0.235835	0.259853	0.21506	0.235409	0.196554	0.0734665	0.0844056	-0.90796	1.48699e-07	URGCP	Homo sapiens upregulator of cell proliferation (URGCP)	1	55665	"NM_001077664,NM_017920,NM_001077663"	"NP_001071132.1,NP_060390.3,NP_001071131.1"	ENSG00000106608	"ENST00000497914,ENST00000336086,ENST00000402306,ENST00000443736,ENST00000453200,ENST00000439702,ENST00000426198,ENST00000467410,ENST00000455877,ENST00000474376,ENST00000446958,ENST00000478747,ENST00000477768"	"ENSP00000336872,ENSP00000384955,ENSP00000392136,ENSP00000396918,ENSP00000412599,ENSP00000389990,ENSP00000392963,ENSP00000409496"
PH_hs_0000527	3.50438e-06	2.1152e-06	2.19368e-06	1.37607e-06	8.32303e-07	8.54262e-07	2423.8	2997	2820.57	4117.44	6091.02	6101.2	2976.34	5335.94	0.190411	0.238673	0.262858	0.206385	0.221665	0.181801	0.0822533	0.121251	0.975254	9.97639e-05	TRAFD1	Homo sapiens TRAF-type zinc finger domain containing 1 (TRAFD1)	1	10906	"NM_006700,NM_001143906"	"NP_006691.1,NP_001137378.1"	ENSG00000135148	"ENST00000412615,ENST00000550051,ENST00000549358,ENST00000547063,ENST00000548092,ENST00000552890,ENST00000552896,ENST00000548277,ENST00000257604"	"ENSP00000396526,ENSP00000449319,ENSP00000449297,ENSP00000473800,ENSP00000447340,ENSP00000450357,ENSP00000257604"
PH_hs_0000528	1.21108e-06	7.65178e-07	7.64113e-07	1.18907e-06	1.49281e-06	2.06658e-06	5756.11	6489.36	6222.18	4578.76	3801.54	3195.38	6669.51	3787.15	0.185095	0.231358	0.254937	0.205528	0.225543	0.18681	0.0630196	0.109913	-0.641246	0.000710739	NUP37	Homo sapiens nucleoporin 37kDa (NUP37)	1	79023	NM_024057	NP_076962.2	ENSG00000075188	"ENST00000552283,ENST00000546385,ENST00000547269,ENST00000551744,ENST00000551200,ENST00000543021,ENST00000548994,ENST00000550459,ENST00000251074"	"ENSP00000448054,ENSP00000447284,ENSP00000448086,ENSP00000449982,ENSP00000251074"
PH_hs_0000529	3.33832e-06	2.74593e-06	2.83843e-06	4.31763e-06	7.6887e-06	7.19039e-06	2479.17	2607.48	2465.18	2225.64	1719.43	1805.49	2727.31	1881.38	0.190121	0.240664	0.264909	0.213497	0.237608	0.194638	0.0532123	0.0967718	-0.386447	0.0282725	PSMG1	"Homo sapiens proteasome (prosome, macropain)"	1	8624	"NM_001261824,NM_203433,NM_003720,NR_049728"	"NP_001248753.1,NP_982257.1,NP_003711.1,-"	ENSG00000183527	"ENST00000331573,ENST00000481921,ENST00000411828,ENST00000431628,ENST00000380900"	"ENSP00000329915,ENSP00000410810,ENSP00000398569,ENSP00000370286"
PH_hs_0000530	3.88323e-07	3.71498e-07	3.7526e-07	4.00517e-07	4.24947e-07	4.67306e-07	22738.5	25618.6	23549.3	20671.2	17132	14121.4	25968.7	16987.9	0.178472	0.226547	0.249981	0.199457	0.217438	0.178602	0.0626822	0.112269	-0.429749	0.0165031	UBE2T	Homo sapiens ubiquitin-conjugating enzyme E2T (UBE2T)	1	29089	NM_014176	NP_054895.1	ENSG00000077152	"ENST00000367274,ENST00000487227,ENST00000460852"	ENSP00000356243
PH_hs_0000531	0.105836	0.107834	0.00961098	0.029941	0.0575863	0.0661136	152.547	137.844	267.551	226.611	176.686	168.058	201.499	186.927	0.33126	0.435419	0.375138	0.320814	0.381772	0.32379	0.214188	0.130816	-0.156453	0.691799	GMFG	"Homo sapiens glia maturation factor, gamma (GMFG)"	1	9535	NM_004877	NP_004868.1	ENSG00000130755	"ENST00000601387,ENST00000597595,ENST00000596583,ENST00000595207,ENST00000598034,ENST00000600322,ENST00000602185,ENST00000253054,ENST00000601731,ENST00000594700,ENST00000595636,ENST00000598218"	"ENSP00000471786,ENSP00000472249,ENSP00000469485,ENSP00000472707,ENSP00000469877,ENSP00000471139,ENSP00000469813,ENSP00000253054,ENSP00000469755,ENSP00000468894,ENSP00000469050"
PH_hs_0000532	1.22856e-06	1.00511e-06	9.39381e-07	7.99827e-07	7.62463e-07	1.05248e-06	4443.07	4997.08	5080.25	6489.78	6670.36	5058.78	5243.98	5960.58	0.184434	0.233255	0.256432	0.203252	0.2211	0.182948	0.0675309	0.0959029	0.35296	0.0293934	SMUG1	Homo sapiens single-strand-selective monofunctional uracil-DNA glycosylase 1 (SMUG1)	1	23583	"NM_001243791,NM_001243790,NM_001243789,NR_045039"	"NP_001230720.1,NP_001230719.1,NP_001230718.1,-"	ENSG00000123415	"ENST00000509864,ENST00000513838,ENST00000508394,ENST00000511854,ENST00000506595,ENST00000514685,ENST00000505128,ENST00000337581,ENST00000243112,ENST00000505662,ENST00000401977,ENST00000514196,ENST00000511522,ENST00000504338,ENST00000509078,ENST00000507904,ENST00000503447,ENST00000504797,ENST00000506169,ENST00000503306,ENST00000505597,ENST00000503231"	"ENSP00000426440,ENSP00000423629,ENSP00000424191,ENSP00000421206,ENSP00000421139,ENSP00000421894,ENSP00000338606,ENSP00000243112,ENSP00000384828,ENSP00000425974,ENSP00000423083,ENSP00000423457,ENSP00000421790,ENSP00000427547,ENSP00000425426"
PH_hs_0000533	3.7834e-07	3.76299e-07	3.73754e-07	4.11081e-07	4.47312e-07	4.45536e-07	24908.1	24392.2	23911.2	19151.7	15114.1	15691.9	26440	16344.4	0.178344	0.22663	0.249953	0.199596	0.217752	0.178356	0.0466479	0.0896148	-0.510747	0.000294513	EIF6	Homo sapiens eukaryotic translation initiation factor 6 (EIF6)	1	3692	"NM_001267810,NM_181466,NM_181468,NM_002212,NR_052024,NR_052023,NR_052022"	"NP_001254739.1,NP_852131.1,NP_852133.1,NP_002203.1,-,-,-"	ENSG00000242372	"ENST00000440766,ENST00000374436,ENST00000374443,ENST00000447927,ENST00000374450,ENST00000415116,ENST00000462894,ENST00000456600,ENST00000621148"	"ENSP00000395907,ENSP00000363559,ENSP00000363566,ENSP00000411450,ENSP00000363574,ENSP00000415044,ENSP00000390897,ENSP00000483289"
PH_hs_0000534	4.95674e-07	4.64067e-07	4.63413e-07	4.47614e-07	5.54865e-07	5.39865e-07	12435.4	13614.6	13055.2	15422.7	10060.9	10811.4	14122.7	11874.4	0.179688	0.227996	0.251421	0.200052	0.219087	0.179352	0.0564721	0.132181	-0.0929406	0.644168	BZW2	Homo sapiens basic leucine zipper and W2 domains 2 (BZW2)	1	28969	"NM_014038,NM_001159767,NR_027624"	"NP_054757.1,NP_001153239.1,-"	ENSG00000136261	"ENST00000415365,ENST00000258761,ENST00000432311,ENST00000437745,ENST00000436868,ENST00000405202,ENST00000480517,ENST00000446596,ENST00000438834,ENST00000430000,ENST00000407633,ENST00000433922,ENST00000630952,ENST00000452975"	"ENSP00000403481,ENSP00000258761,ENSP00000406395,ENSP00000389183,ENSP00000385577,ENSP00000412750,ENSP00000415924,ENSP00000416531,ENSP00000384617,ENSP00000397249,ENSP00000486454,ENSP00000411715"
PH_hs_0000535	1.5473e-06	1.34996e-06	1.24086e-06	1.20284e-06	1.17164e-06	1.26985e-06	3783.17	3974.37	4050.34	4538.29	4520.37	4370.65	4264.36	4393.59	0.185701	0.235359	0.258489	0.205595	0.223911	0.183998	0.053724	0.0480212	0.222768	0.0304962	PIH1D1	Homo sapiens PIH1 domain containing 1 (PIH1D1)	1	55011	NM_017916	NP_060386.1	ENSG00000104872	"ENST00000595633,ENST00000596916,ENST00000602076,ENST00000602226,ENST00000598175,ENST00000597577,ENST00000594845,ENST00000593629,ENST00000598889,ENST00000600875,ENST00000596651,ENST00000262265,ENST00000596049,ENST00000601807,ENST00000601053,ENST00000596895,ENST00000595516,ENST00000599366,ENST00000597415,ENST00000593900,ENST00000595074,ENST00000599791,ENST00000601825,ENST00000595550"	"ENSP00000472065,ENSP00000470875,ENSP00000472715,ENSP00000470322,ENSP00000470947,ENSP00000473095,ENSP00000470639,ENSP00000262265,ENSP00000470445,ENSP00000469693,ENSP00000473100,ENSP00000469087,ENSP00000469793,ENSP00000471275,ENSP00000472571"
PH_hs_0000537	4.0043e-07	3.94748e-07	3.96613e-07	3.83799e-07	3.91081e-07	4.0253e-07	20615.3	20687.3	19477.2	23744.6	21812.4	20502	21950.4	21612.1	0.178624	0.22694	0.250356	0.19923	0.216932	0.177836	0.0517487	0.0674055	0.165594	0.138967	MAGED1	Homo sapiens melanoma antigen family D1 (MAGED1)	1	9500	"NM_001005333,NM_001005332,NM_006986"	"NP_001005333.1,NP_001005332.1,NP_008917.3"	ENSG00000179222	"ENST00000375772,ENST00000375722,ENST00000326587,ENST00000375695,ENST00000470461,ENST00000494718,ENST00000485420,ENST00000482188,ENST00000482599,ENST00000473931"	"ENSP00000364927,ENSP00000364874,ENSP00000325333,ENSP00000364847"
PH_hs_0000538	0.357912	0.292848	0.367739	0.41285	0.610235	0.57545	96.0481	94.2678	90.2582	96.1074	66.0248	66.9962	101.328	74.9626	0.394888	0.503917	0.54444	0.435591	0.558877	0.46536	0.0977911	0.180704	-0.546665	0.0621329	NA	NA	1	NA	NA	NA	ENSG00000136247	ENSG00000136247	"ENSP00000385027,ENSP00000337475,ENSP00000379937,ENSP00000418496,ENSP00000379934,ENSP00000379941,ENSP00000379935"
PH_hs_0000539	5.4015e-07	4.9537e-07	4.96351e-07	5.07853e-07	4.26114e-07	4.20572e-07	10697.5	11945.3	11550.6	11936.5	17011.1	18111.7	12348.8	15396.1	0.180122	0.228427	0.251921	0.200735	0.217455	0.17806	0.0606876	0.120335	0.466533	0.0487192	ADIPOR1	Homo sapiens adiponectin receptor 1 (ADIPOR1)	1	51094	NM_015999	NP_057083.2	ENSG00000159346	"ENST00000340990,ENST00000495562,ENST00000417068,ENST00000426229,ENST00000367254"	"ENSP00000341785,ENSP00000402178,ENSP00000392946,ENSP00000356223"
PH_hs_0000540	6.75911e-06	4.32263e-06	6.08667e-06	0.000398835	9.90713e-05	0.000288566	1840.73	2108.57	1764.07	598.901	801.597	631.354	2063.36	664.749	0.194466	0.244247	0.271273	0.251453	0.261039	0.225487	0.0787132	0.11032	-1.54558	2.17305e-11	ALDH5A1	"Homo sapiens aldehyde dehydrogenase 5 family, member A1 (ALDH5A1)"	1	7915	"NM_001080,NM_170740"	"NP_001071.1,NP_733936.1"	ENSG00000112294	"ENST00000357578,ENST00000491546,ENST00000348925,ENST00000479394,ENST00000492697"	"ENSP00000350191,ENSP00000417687,ENSP00000314649"
PH_hs_0000541	1.48764e-06	1.20694e-06	1.212e-06	1.16191e-06	1.06499e-06	1.05792e-06	3882.6	4313.2	4122.06	4659.69	4876.54	5037.21	4448.55	4767.91	0.185483	0.234553	0.258313	0.205393	0.223277	0.182976	0.0604352	0.0550092	0.27966	0.0302337	BLCAP	Homo sapiens bladder cancer associated protein (BLCAP)	1	10904	"NM_001167823,NM_001167822,NM_001167821,NM_001167820,NM_006698"	"NP_001161295.1,NP_001161294.1,NP_001161293.1,NP_001161292.1,NP_006689.1"	ENSG00000166619	"ENST00000411780,ENST00000447625,ENST00000613961,ENST00000467603,ENST00000397137,ENST00000373537,ENST00000397135,ENST00000397134,ENST00000397131,ENST00000432507,ENST00000445723,ENST00000414080,ENST00000456058,ENST00000414542"	"ENSP00000380326,ENSP00000362637,ENSP00000380324,ENSP00000380323,ENSP00000380320,ENSP00000414973,ENSP00000405953,ENSP00000391768,ENSP00000389735,ENSP00000397172"
PH_hs_0000543	0.0277298	0.0361129	0.0577495	0.0250625	0.0564507	0.0279254	221.476	190.314	171.652	236.728	177.616	213.48	210.708	205.401	0.292059	0.388972	0.430051	0.31652	0.380926	0.298456	0.115496	0.119664	-0.0937286	0.685205	LGALS4	"Homo sapiens lectin, galactoside-binding, soluble, 4 (LGALS4)"	1	3960	NM_006149	NP_006140.1	ENSG00000171747	"ENST00000595291,ENST00000307751,ENST00000600070,ENST00000595342,ENST00000597153,ENST00000595278,ENST00000596628,ENST00000597803,ENST00000594209"	"ENSP00000471757,ENSP00000302100,ENSP00000470387,ENSP00000472990"
PH_hs_0000544	1.28231e-06	1.29687e-06	1.15541e-06	1.10995e-06	1.6332e-06	1.43455e-06	4305.22	4089.98	4275.18	4829.65	3585.8	4009.56	4575.85	4065.02	0.184667	0.235069	0.257957	0.205127	0.226158	0.18469	0.0507633	0.0992791	-0.000690282	0.996817	7-Mar	Homo sapiens membrane-associated ring finger (C3HC4)	1	64844	NM_022826	NP_073737.1	ENSG00000136536	"ENST00000409175,ENST00000259050,ENST00000421037,ENST00000473749,ENST00000409591,ENST00000461582,ENST00000420397,ENST00000478396,ENST00000539065"	"ENSP00000386830,ENSP00000259050,ENSP00000392862,ENSP00000387238,ENSP00000391493,ENSP00000442992"
PH_hs_0000545	3.56836e-07	3.54268e-07	3.53403e-07	3.7416e-07	3.70449e-07	3.99064e-07	31664.2	31447.2	30397.7	26047.1	26501	21048.2	33770.4	24078.1	0.178057	0.226241	0.249575	0.199094	0.216604	0.177792	0.0470869	0.0864536	-0.296859	0.0530455	MMADHC	Homo sapiens methylmalonic aciduria (cobalamin deficiency)	1	27249	NM_015702	NP_056517.1	ENSG00000168288	"ENST00000303319,ENST00000428879,ENST00000422782,ENST00000460311"	"ENSP00000301920,ENSP00000389060,ENSP00000408331"
PH_hs_0000547	0.00378211	0.000179462	0.000171989	0.0975744	0.000242252	0.000422231	631.658	669.657	661.625	497.735	644.439	574.578	708.908	561.66	0.288997	0.281376	0.305911	0.630089	0.271069	0.229423	0.0647325	0.124419	-0.292413	0.255915	KBTBD11	Homo sapiens kelch repeat and BTB (POZ)	1	9920	NM_014867	NP_055682.1	ENSG00000176595	ENST00000320248	ENSP00000321544
PH_hs_0000548	1.42454e-06	1.19719e-06	1.18469e-06	1.07349e-06	1.09361e-06	1.10972e-06	3997.86	4339.88	4193.79	4961.16	4772.38	4845.31	4525.71	4769.68	0.185244	0.234495	0.258143	0.204933	0.223453	0.183242	0.0559822	0.0475219	0.256586	0.0262493	IDH2	Homo sapiens isocitrate dehydrogenase 2 (NADP+)	1	3418	NM_002168	NP_002159.2	ENSG00000182054	"ENST00000330062,ENST00000560061,ENST00000559482,ENST00000540499"	"ENSP00000331897,ENSP00000453254,ENSP00000453016,ENSP00000446147"
PH_hs_0000549	0.0229196	0.0192812	0.0488075	0.115339	0.0694394	0.0433406	277.975	224.108	179.711	156.807	167.387	189.633	246.227	168.106	0.313814	0.368882	0.423736	0.362501	0.388785	0.310478	0.150531	0.107037	-0.577381	0.0458731	RNPEPL1	Homo sapiens arginyl aminopeptidase (aminopeptidase B)	1	57140	NM_018226	NP_060696.4	NA	NA	NA
PH_hs_0000550	0.809362	0.760523	0.876617	0.782831	0.278925	0.562744	51.979	48.9125	43.5174	59.6877	103.222	68.1318	52.1527	75.5885	0.51169	0.665432	0.741211	0.530852	0.465242	0.461762	0.14773	0.209966	0.409037	0.392659	CASP10	"Homo sapiens caspase 10, apoptosis-related cysteine peptidase (CASP10)"	1	843	"NM_001206524,NM_032976,NM_001230,NM_032977"	"NP_001193453.1,NP_116758.1,NP_001221.2,NP_116759.2"	ENSG00000003400	"ENST00000286186,ENST00000460140,ENST00000272879,ENST00000438843,ENST00000374650,ENST00000346817,ENST00000313728,ENST00000448480,ENST00000484926,ENST00000492363,ENST00000471191,ENST00000485408,ENST00000360132"	"ENSP00000286186,ENSP00000272879,ENSP00000401914,ENSP00000363781,ENSP00000237865,ENSP00000314599,ENSP00000396835,ENSP00000353250"
PH_hs_0000552	2.73859e-06	2.27213e-06	2.25445e-06	2.1848e-05	1.83603e-05	3.0069e-05	2730.03	2880.5	2778.66	1253.44	1280.51	1127.58	3029.72	1197.92	0.188952	0.239214	0.263073	0.224987	0.244858	0.204959	0.0515222	0.069894	-1.21405	3.13481e-18	ZZZ3	"Homo sapiens zinc finger, ZZ-type containing 3 (ZZZ3)"	1	26009	NM_015534	NP_056349.1	ENSG00000036549	"ENST00000481346,ENST00000370801,ENST00000476275,ENST00000370798,ENST00000476195,ENST00000474746,ENST00000433749,ENST00000414381,ENST00000463166,ENST00000469944,ENST00000458763"	"ENSP00000359837,ENSP00000359834,ENSP00000393779,ENSP00000392408"
PH_hs_0000553	1.6681e-05	2.95528e-05	2.63363e-05	1.97695e-05	2.02965e-05	1.74034e-05	1348.06	1077.85	1080.68	1291.89	1241.45	1330.84	1266.39	1264.22	0.20051	0.261422	0.284913	0.224224	0.245736	0.200822	0.095453	0.0572473	0.0818505	0.569538	EPS8L3	Homo sapiens EPS8-like 3 (EPS8L3)	1	79574	"NM_024526,NM_133181,NM_139053"	"NP_078802.2,NP_573444.2,NP_620641.1"	ENSG00000198758	"ENST00000361852,ENST00000369805,ENST00000361965,ENST00000498743,ENST00000489465,ENST00000475725,ENST00000472325,ENST00000482453,ENST00000494151,ENST00000477568"	"ENSP00000354551,ENSP00000358820,ENSP00000355255,ENSP00000483789"
PH_hs_0000554	0.0838598	0.0921846	0.0819079	0.0763869	0.0694664	0.0675889	163.847	144.959	155.534	177.04	167.387	166.923	167.695	167.295	0.323187	0.427509	0.444711	0.347576	0.38884	0.324478	0.0943324	0.0822584	-0.0771607	0.653776	SPON1	"Homo sapiens spondin 1, extracellular matrix protein (SPON1)"	1	10418	NM_006108	NP_006099.2	ENSG00000262655	"ENST00000576479,ENST00000591785"	ENSP00000460236
PH_hs_0000557	4.65543e-05	2.79453e-05	4.11382e-05	7.50926e-05	8.54614e-05	0.000101048	997.771	1095.64	952.547	892.281	832.284	811.904	1100.04	829.842	0.208089	0.26087	0.2895	0.235135	0.259488	0.215133	0.0727215	0.0654331	-0.35825	0.0248258	FAN1	Homo sapiens FANCD2/FANCI-associated nuclease 1 (FAN1)	1	22909	NM_014967	NP_055782.3	ENSG00000198690	"ENST00000561594,ENST00000362065,ENST00000561607,ENST00000565466,ENST00000565280,ENST00000562892,ENST00000568145,ENST00000562881"	"ENSP00000455983,ENSP00000354497,ENSP00000454223,ENSP00000454544,ENSP00000455573,ENSP00000457680"
PH_hs_0000558	9.88631e-07	8.83949e-07	7.90147e-07	2.26997e-06	1.27951e-06	3.4313e-06	5289.43	5609.82	6005.4	3031.93	4232.1	3839.23	6105.04	3632.59	0.183264	0.232356	0.255178	0.209409	0.2245	0.192006	0.0642717	0.104949	-0.569991	0.00282208	POLR1C	Homo sapiens polymerase (RNA)	1	9533	NM_203290	NP_976035.1	ENSG00000171453	"ENST00000428025,ENST00000372389,ENST00000481352,ENST00000512472,ENST00000372344,ENST00000304004,ENST00000488601,ENST00000423780,ENST00000455605"	"ENSP00000395401,ENSP00000361465,ENSP00000361419,ENSP00000307212,ENSP00000409536"
PH_hs_0000559	0.35791	0.359517	0.29989	0.0417944	0.0108403	0.022434	96.0481	85.3746	99.1229	208.401	270.609	225.97	101.318	230.644	0.394882	0.524521	0.524696	0.329593	0.333324	0.293035	0.115209	0.11511	1.09303	8.46578e-05	GPM6B	Homo sapiens glycoprotein M6B (GPM6B)	1	2824	"NM_001001996,NM_001001994,NM_005278"	"NP_001001996.1,NP_001001994.1,NP_005269.1"	ENSG00000046653	"ENST00000316715,ENST00000454189,ENST00000493677,ENST00000472735,ENST00000355135,ENST00000356942,ENST00000398361,ENST00000495211,ENST00000493085,ENST00000468080,ENST00000475307"	"ENSP00000316861,ENSP00000389915,ENSP00000419904,ENSP00000347258,ENSP00000349420,ENSP00000381402,ENSP00000418199,ENSP00000419779,ENSP00000418594"
PH_hs_0000560	1.3307e-06	1.04713e-06	1.45206e-06	8.78504e-07	6.51878e-07	7.34976e-07	4192.22	4827.22	3624.84	5915.15	8014.11	7139.07	4566.43	6892.81	0.184869	0.233543	0.259672	0.203783	0.2201	0.180987	0.0953225	0.0975906	0.755413	0.000499027	TAX1BP1	Homo sapiens Tax1 (human T-cell leukemia virus type I)	1	8887	"NM_001206901,NM_001206902,NM_001079864,NM_006024"	"NP_001193830.1,NP_001193831.1,NP_001073333.1,NP_006015.4"	ENSG00000106052	"ENST00000418691,ENST00000422800,ENST00000265393,ENST00000409980,ENST00000416801,ENST00000490455,ENST00000396319,ENST00000494033,ENST00000457186,ENST00000488564,ENST00000460059,ENST00000433216,ENST00000543117"	"ENSP00000411490,ENSP00000395290,ENSP00000265393,ENSP00000386515,ENSP00000391215,ENSP00000379612,ENSP00000412575,ENSP00000477282,ENSP00000391907,ENSP00000444811"
PH_hs_0000561	1.3946e-06	1.08864e-06	9.92692e-07	1.80672e-06	1.22833e-06	1.67202e-06	4056.62	4694.71	4839.29	3453.79	4361.36	3626.88	4908.2	3743.42	0.185127	0.233833	0.256836	0.208014	0.224226	0.185571	0.0755095	0.0891971	-0.212094	0.193528	BAG5	Homo sapiens BCL2-associated athanogene 5 (BAG5)	1	9529	"NM_004873,NM_001015049,NM_001015048"	"NP_004864.1,NP_001015049.1,NP_001015048.1"	ENSG00000166170	"ENST00000445922,ENST00000337322,ENST00000557666,ENST00000299204"	"ENSP00000391713,ENSP00000338814,ENSP00000450497,ENSP00000299204"
PH_hs_0000562	0.00117334	0.00120264	0.00179124	0.000316597	3.14063e-05	3.59926e-05	459.901	429.541	389.239	631.274	1090.8	1070.8	461.79	913.731	0.239399	0.308484	0.340558	0.248985	0.249676	0.206377	0.084651	0.153976	0.940205	0.00238499	USP20	Homo sapiens ubiquitin specific peptidase 20 (USP20)	1	10868	"NM_001110303,NM_001008563,NM_006676"	"NP_001103773.2,NP_001008563.2,NP_006667.3"	ENSG00000136878	"ENST00000491053,ENST00000494971,ENST00000372429,ENST00000315480,ENST00000358355,ENST00000474895,ENST00000491731,ENST00000496927,ENST00000472108"	"ENSP00000361506,ENSP00000313811,ENSP00000351122"
PH_hs_0000563	0.708158	0.950726	0.943153	0.905657	0.833814	0.695515	38.4193	30.2368	35.4586	46.5362	46.4963	56.7765	37.6006	49.0121	1.72787	0.82861	0.813584	0.592834	0.654507	0.500343	0.307299	0.15956	0.26736	0.646826	SLC4A4	Homo sapiens solute carrier family 4 (sodium bicarbonate cotransporter)	1	8671	"NM_001134742,NM_003759,NM_001098484"	"NP_001128214.1,NP_003750.1,NP_001091954.1"	ENSG00000080493	"ENST00000264485,ENST00000351898,ENST00000514331,ENST00000512686,ENST00000340595,ENST00000425175"	"ENSP00000264485,ENSP00000307349,ENSP00000422400,ENSP00000344272,ENSP00000393557"
PH_hs_0000564	0.280441	0.448307	0.367741	0.404504	0.410744	0.366045	107.348	75.5921	90.2582	97.119	85.5533	88.5713	98.6644	88.7412	0.377911	0.551609	0.544448	0.433956	0.501635	0.413708	0.153835	0.11366	-0.258491	0.314284	IL17RB	Homo sapiens interleukin 17 receptor B (IL17RB)	1	55540	NM_018725	NP_061195.2	ENSG00000056736	"ENST00000288167,ENST00000475124,ENST00000494338"	"ENSP00000288167,ENSP00000418638"
PH_hs_0000565	0.000293527	0.000161909	3.00345e-05	5.66188e-05	2.57572e-05	0.000363584	789.855	864.418	1040.39	960.062	1155.9	1204.8	973.165	1086.43	0.231065	0.286904	0.286241	0.232689	0.247867	0.244517	0.102837	0.093587	0.190159	0.444657	TMEM164	Homo sapiens transmembrane protein 164 (TMEM164)	1	84187	"NM_032227,NM_017698"	"NP_115603.2,NP_060168.2"	ENSG00000157600	"ENST00000497754,ENST00000471255,ENST00000372073,ENST00000288381,ENST00000461715,ENST00000464177,ENST00000372068,ENST00000372072"	"ENSP00000361143,ENSP00000288381,ENSP00000361138,ENSP00000384075"
PH_hs_0000566	5.46367e-06	4.58324e-06	4.43988e-06	2.20224e-06	1.54405e-06	1.48919e-06	2001.19	2056.1	2006.63	3082.52	3717.85	3909.63	2189.96	3503.93	0.193124	0.244721	0.268585	0.209222	0.225773	0.184904	0.0476107	0.0873612	0.827022	1.75029e-06	SLC25A25	Homo sapiens solute carrier family 25 (mitochondrial carrier; phosphate carrier)	1	114789	"NM_001265614,NM_001006642,NM_001006641,NM_052901,NR_049766"	"NP_001252543.1,NP_001006643.1,NP_001006642.1,NP_443133.2,-"	ENSG00000148339	"ENST00000373068,ENST00000373069,ENST00000373066,ENST00000432073,ENST00000373064,ENST00000472769,ENST00000445012,ENST00000466983"	"ENSP00000362159,ENSP00000362160,ENSP00000362157,ENSP00000410053,ENSP00000362155,ENSP00000419685,ENSP00000418600"
PH_hs_0000567	0.000687211	0.00131834	0.00180795	0.00164136	0.00106881	0.00191797	518.66	420.648	388.433	438.047	458.454	405.384	479.508	425.93	0.233191	0.310007	0.340719	0.268553	0.290754	0.248165	0.11135	0.0765758	-0.176284	0.295584	EVI2B	Homo sapiens ecotropic viral integration site 2B (EVI2B)	1	2124	NM_006495	NP_006486.3	ENSG00000185862	"ENST00000330927,ENST00000577894"	"ENSP00000333779,ENSP00000462682"
PH_hs_0000569	0.0521696	0.00792525	0.00216973	0.00201285	0.00240353	0.0660445	187.576	278.357	373.121	418.826	382.2	168.058	303.021	317.05	0.308408	0.345535	0.343976	0.271317	0.303595	0.323672	0.186991	0.219641	0.0123968	0.979829	ATP2A3	"Homo sapiens ATPase, Ca++ transporting, ubiquitous (ATP2A3)"	1	489	"NM_174958,NM_174957,NM_174956,NM_174955,NM_174954,NM_174953,NM_005173"	"NP_777618.1,NP_777617.1,NP_777616.1,NP_777615.1,NP_777614.1,NP_777613.1,NP_005164.2"	ENSG00000074370	"ENST00000397041,ENST00000397035,ENST00000574999,ENST00000570773,ENST00000570845,ENST00000359983,ENST00000352011,ENST00000397043,ENST00000572116,ENST00000571245,ENST00000576957,ENST00000572176,ENST00000572694,ENST00000574202,ENST00000309890"	"ENSP00000380234,ENSP00000380229,ENSP00000461480,ENSP00000353072,ENSP00000301387,ENSP00000380236,ENSP00000458865,ENSP00000312577"
PH_hs_0000570	1.4289e-05	6.37523e-06	2.82043e-06	7.63375e-06	9.57476e-06	4.34262e-06	1829.43	1797.31	2473.24	1774.45	1588.31	2214.28	2202.98	1824.61	0.202177	0.247446	0.264858	0.217328	0.239374	0.191356	0.114852	0.109182	-0.120801	0.628953	FBXL5	Homo sapiens F-box and leucine-rich repeat protein 5 (FBXL5)	1	26234	"NM_001193535,NM_001193534,NM_012161,NR_036464"	"NP_001180464.1,NP_001180463.1,NP_036293.1,-"	ENSG00000118564	"ENST00000341285,ENST00000513163,ENST00000511441,ENST00000412094,ENST00000507700,ENST00000504837,ENST00000512066,ENST00000503196,ENST00000509314,ENST00000510802,ENST00000507899,ENST00000515679,ENST00000514541"	"ENSP00000344866,ENSP00000425472,ENSP00000425027,ENSP00000408679,ENSP00000426993,ENSP00000425541,ENSP00000421070,ENSP00000423961,ENSP00000422049,ENSP00000424423"
PH_hs_0000571	7.45485e-06	5.38367e-06	5.20532e-06	7.07815e-06	4.39913e-06	6.32572e-06	1774.07	1922.71	1877.69	1825.03	2148.13	1896.33	2013.2	1920.29	0.195095	0.24604	0.26993	0.216808	0.233284	0.193787	0.0579351	0.0755696	0.0718374	0.607202	SPATA5L1	Homo sapiens spermatogenesis associated 5-like 1 (SPATA5L1)	1	79029	"NM_024063,NR_027635"	"NP_076968.2,-"	ENSG00000171763	"ENST00000305560,ENST00000559860,ENST00000531970,ENST00000525552,ENST00000531624,ENST00000533199,ENST00000533841"	"ENSP00000305494,ENSP00000436823,ENSP00000453091,ENSP00000431242"
PH_hs_0000572	3.58428e-07	3.59306e-07	3.53773e-07	3.82466e-07	4.10323e-07	4.04839e-07	31025.8	29476.5	30244.6	24035.9	18841.2	20155.7	32772.9	20622.1	0.178079	0.226332	0.249582	0.199211	0.217224	0.177865	0.0485891	0.0885259	-0.4807	0.000762816	NDUFAB1	Homo sapiens NADH dehydrogenase (ubiquinone)	1	4706	NM_005003	NP_004994.1	ENSG00000004779	"ENST00000007516,ENST00000562133,ENST00000484769,ENST00000570319,ENST00000567761"	"ENSP00000007516,ENSP00000454891,ENSP00000454812,ENSP00000458770,ENSP00000461693"
PH_hs_0000573	6.04509e-06	3.66492e-06	4.05788e-06	4.30714e-06	6.1756e-06	5.70311e-06	1922.09	2269.54	2086.42	2227.67	1869.15	1975.82	2267.29	1986.75	0.193759	0.242926	0.267834	0.21348	0.235883	0.193107	0.0737853	0.0770698	-0.0402386	0.808331	CRKL	Homo sapiens v-crk avian sarcoma virus CT10 oncogene homolog-like (CRKL)	1	1399	NM_005207	NP_005198.1	ENSG00000099942	"ENST00000354336,ENST00000411769"	"ENSP00000346300,ENSP00000396646"
PH_hs_0000574	0.0105183	0.00895694	0.00657018	0.0146264	0.0277628	0.0273641	280.235	270.353	291.728	269.101	214.813	214.615	304.199	228.534	0.27197	0.348453	0.366282	0.304685	0.35773	0.297935	0.0731626	0.114596	-0.463069	0.0236416	ZBTB26	Homo sapiens zinc finger and BTB domain containing 26 (ZBTB26)	1	57684	NM_020924	NP_065975.1	ENSG00000171448	"ENST00000373656,ENST00000373654"	"ENSP00000362760,ENSP00000362758"
PH_hs_0000575	3.00259e-07	3.0038e-07	2.99979e-07	3.01996e-07	3.01822e-07	3.02031e-07	150944	143691	141253	134588	133271	135365	157419	131920	0.177218	0.225187	0.248478	0.197967	0.215377	0.176389	0.0519071	0.041578	-0.164618	0.10613	GNB2L1	Homo sapiens guanine nucleotide binding protein (G protein)	1	10399	NM_006098	NP_006089.1	ENSG00000204628	"ENST00000511473,ENST00000504325,ENST00000514455,ENST00000509148,ENST00000502905,ENST00000507756,ENST00000511566,ENST00000507273,ENST00000509535,ENST00000504128,ENST00000508682,ENST00000376817,ENST00000512805,ENST00000504726,ENST00000511900,ENST00000513060,ENST00000512968,ENST00000510199,ENST00000502844,ENST00000507000,ENST00000514183,ENST00000502548,ENST00000502890,ENST00000503494,ENST0000050631…	"ENSP00000420936,ENSP00000422198,ENSP00000426708,ENSP00000424654,ENSP00000426960,ENSP00000422316,ENSP00000426101,ENSP00000421838,ENSP00000427677,ENSP00000424760,ENSP00000366013,ENSP00000426909,ENSP00000426046,ENSP00000422768,ENSP00000425008,ENSP00000423569,ENSP00000422029,ENSP00000421416,ENSP00000426111,ENSP00000426270,ENSP00000424237,ENSP00000421356,ENSP00000486170"
PH_hs_0000576	6.68812e-07	6.57506e-07	6.85772e-07	5.6261e-07	4.70005e-07	4.84177e-07	8003.63	7743.3	7036.11	10068	13563.9	13139.2	8228	12030.2	0.181237	0.230323	0.254164	0.201295	0.218057	0.178785	0.0648486	0.0992966	0.707268	0.000623475	YIPF5	"Homo sapiens Yip1 domain family, member 5 (YIPF5)"	1	81555	"NM_001271732,NM_030799,NM_001024947"	"NP_001258661.1,NP_110426.4,NP_001020118.1"	ENSG00000145817	"ENST00000274496,ENST00000448443,ENST00000513112,ENST00000519064,ENST00000522203,ENST00000508754"	"ENSP00000274496,ENSP00000397704,ENSP00000425422,ENSP00000429777,ENSP00000428715"
PH_hs_0000577	3.71381e-07	3.73314e-07	3.64038e-07	3.92212e-07	4.2005e-07	4.12341e-07	26720.6	25139.3	26583.5	22077.4	17663	19262	28329.5	19303.5	0.178253	0.226578	0.249775	0.199345	0.217367	0.177964	0.0516701	0.0827659	-0.367173	0.00588218	DHX15	Homo sapiens DEAH (Asp-Glu-Ala-His)	1	1665	NM_001358	NP_001349.2	ENSG00000109606	"ENST00000510645,ENST00000508032,ENST00000336812,ENST00000513036,ENST00000512903,ENST00000508368,ENST00000504279,ENST00000503562,ENST00000511553,ENST00000513092"	ENSP00000336741
PH_hs_0000579	8.06431e-07	6.23344e-07	7.08581e-07	7.27046e-07	7.1839e-07	7.34044e-07	6405.85	8300.9	6769.37	7192.88	7126.96	7149.29	7756.01	7023.93	0.182187	0.229962	0.254397	0.202715	0.220719	0.180981	0.093789	0.0413094	0.0445639	0.777156	NCAPD2	"Homo sapiens non-SMC condensin I complex, subunit D2 (NCAPD2)"	1	9918	NM_014865	NP_055680.3	ENSG00000010292	"ENST00000541399,ENST00000315579,ENST00000539714,ENST00000536538,ENST00000382457,ENST00000539084,ENST00000545732,ENST00000536090,ENST00000542472,ENST00000538600,ENST00000542492,ENST00000535804,ENST00000539885"	"ENSP00000325017,ENSP00000444377,ENSP00000371895,ENSP00000438495"
PH_hs_0000580	8.18595e-05	0.000108045	8.68538e-05	7.8528e-05	3.20681e-05	2.52804e-05	859.913	759.478	782.507	882.164	1084.29	1186.63	867.436	1031.58	0.212663	0.275299	0.297724	0.23553	0.249869	0.203618	0.0718466	0.101955	0.281785	0.149696	KRCC1	Homo sapiens lysine-rich coiled-coil 1 (KRCC1)	1	51315	NM_016618	NP_057702.1	ENSG00000172086	ENST00000347055	ENSP00000340083
PH_hs_0000582	1.41957e-05	9.17846e-06	9.91081e-06	4.17888e-06	3.34973e-06	2.8149e-06	1418.12	1568.76	1473.95	2257.01	2428.04	2709.37	1611.01	2419.19	0.199378	0.250563	0.27559	0.213282	0.231258	0.188661	0.0627317	0.0771491	0.716075	2.27889e-05	MGEA5	Homo sapiens meningioma expressed antigen 5 (hyaluronidase)	1	10724	"NM_001142434,NM_012215"	"NP_001135906.1,NP_036347.1"	ENSG00000198408	"ENST00000361464,ENST00000462994,ENST00000482611,ENST00000357797,ENST00000494347,ENST00000479811,ENST00000461645,ENST00000492204,ENST00000370094,ENST00000429860,ENST00000439817"	"ENSP00000354850,ENSP00000350445,ENSP00000359112,ENSP00000414235,ENSP00000409973"
PH_hs_0000583	0.983771	0.999627	0.999962	0.335288	0.0469584	0.0676108	28.2495	12.4505	10.4764	106.224	186.915	166.923	18.4821	150.516	0.676849	1.26686	1.45024	0.418868	0.374378	0.324516	0.405574	0.178085	2.33373	5.15499e-06	REPS2	Homo sapiens RALBP1 associated Eps domain containing 2 (REPS2)	1	9185	"NM_001080975,NM_004726"	"NP_001074444.1,NP_004717.2"	ENSG00000169891	"ENST00000357277,ENST00000303843,ENST00000481792,ENST00000469714,ENST00000470686"	"ENSP00000349824,ENSP00000306033"
PH_hs_0000584	0.000154024	0.000162075	0.000117218	2.37884e-05	1.18254e-05	1.45653e-05	734.486	686.554	726.095	1222.08	1476.72	1409.19	775.429	1343.99	0.218163	0.280123	0.301231	0.225644	0.241112	0.199528	0.0611364	0.0807313	0.842536	9.74746e-07	CYB5R4	Homo sapiens cytochrome b5 reductase 4 (CYB5R4)	1	51167	NM_016230	NP_057314.2	ENSG00000065615	"ENST00000369681,ENST00000369679,ENST00000479164"	"ENSP00000358695,ENSP00000358693"
PH_hs_0000585	8.30013e-06	6.27928e-06	5.20565e-06	1.11793e-06	1.37662e-06	1.19798e-06	1705.14	1807.99	1877.69	4802.33	4017.28	4564.83	1946.87	4378.91	0.195789	0.247319	0.269931	0.205169	0.224993	0.18367	0.060862	0.0749401	1.31931	1.26763e-13	IMPA2	Homo sapiens inositol(myo)	1	3613	NM_014214	NP_055029.1	ENSG00000141401	"ENST00000588752,ENST00000589238,ENST00000269159,ENST00000590107,ENST00000383376,ENST00000590138,ENST00000588927,ENST00000588863,ENST00000588167,ENST00000586230,ENST00000589374,ENST00000625802"	"ENSP00000465416,ENSP00000269159,ENSP00000466059,ENSP00000372867,ENSP00000465938,ENSP00000464767,ENSP00000464754,ENSP00000486461"
PH_hs_0000586	0.000519022	0.000199378	0.000154815	0.000277763	5.46736e-05	9.06982e-05	552.559	652.76	678.549	650.495	935.506	834.614	680.351	791.939	0.230113	0.282688	0.304605	0.247616	0.254967	0.214162	0.089355	0.116031	0.221942	0.382387	PDXP	"Homo sapiens pyridoxal (pyridoxine, vitamin B6)"	1	57026	NM_020315	NP_064711.1	ENSG00000241360	"ENST00000215904,ENST00000403251"	"ENSP00000215904,ENSP00000385336"
PH_hs_0000587	0.59228	0.682698	0.817416	0.706394	0.620843	0.575496	71.1886	55.1378	49.1585	66.7693	65.0949	66.9962	63.3756	65.06	0.446935	0.631216	0.702128	0.506064	0.562525	0.465057	0.179422	0.10632	-0.0721074	0.825943	RAB14	"Homo sapiens RAB14, member RAS oncogene family (RAB14)"	1	51552	NM_016322	NP_057406.2	ENSG00000119396	"ENST00000373840,ENST00000451303"	"ENSP00000362946,ENSP00000400107"
PH_hs_0000589	1.42336e-06	1.12837e-06	9.45904e-07	2.29682e-06	2.81034e-06	3.67897e-06	4000.12	4545.31	5048.82	3012.71	2643.78	2383.48	4909.51	2630.39	0.185239	0.234074	0.256482	0.209481	0.22998	0.190311	0.0847312	0.0867157	-0.719941	6.77312e-05	C21orf59	Homo sapiens chromosome 21 open reading frame 59 (C21orf59)	1	56683	"NM_021254,NR_036552"	"NP_067077.1,-"	ENSG00000159079	"ENST00000431599,ENST00000440966,ENST00000382549,ENST00000290155,ENST00000425336,ENST00000300260,ENST00000483315,ENST00000458138"	"ENSP00000411306,ENSP00000411467,ENSP00000371989,ENSP00000290155,ENSP00000407362,ENSP00000300260,ENSP00000393104"
PH_hs_0000593	0.0538404	0.300393	0.0166456	0.115445	0.284711	0.221439	187.576	180.532	235.316	156.807	102.292	111.282	217.924	121.175	0.311454	1.30704	0.389301	0.362672	0.466815	0.377554	0.185215	0.169358	-0.956047	0.0326491	ZNF25	Homo sapiens zinc finger protein 25 (ZNF25)	1	219749	NM_145011	NP_659448.1	ENSG00000175395	"ENST00000302609,ENST00000374633,ENST00000467975"	ENSP00000302222
PH_hs_0000594	4.96302e-06	4.654e-06	3.91618e-06	1.17993e-05	1.35924e-05	1.60355e-05	2081.42	2047.21	2119.46	1523.55	1409.77	1366.04	2256.47	1406.6	0.192527	0.244865	0.267538	0.220407	0.242279	0.200224	0.048435	0.0651968	-0.554237	2.05091e-05	SACM1L	Homo sapiens SAC1 suppressor of actin mutations 1-like (yeast)	1	22908	NM_014016	NP_054735.3	ENSG00000211456	"ENST00000464524,ENST00000455997,ENST00000418611,ENST00000463237,ENST00000389061,ENST00000441228,ENST00000463347,ENST00000438671,ENST00000478586,ENST00000445499,ENST00000463659,ENST00000433336,ENST00000464102,ENST00000471207,ENST00000485311"	"ENSP00000389975,ENSP00000396387,ENSP00000373713,ENSP00000406263,ENSP00000411966,ENSP00000412883"
PH_hs_0000595	0.366695	0.317997	0.0686621	0.321381	0.188234	0.227067	94.9182	90.7105	163.593	108.247	120.89	110.146	126.12	111.002	0.396927	0.511806	0.43708	0.415754	0.437622	0.379037	0.214223	0.103865	-0.268713	0.509414	ELL	Homo sapiens elongation factor RNA polymerase II (ELL)	1	8178	NM_006532	NP_006523.1	ENSG00000105656	"ENST00000262809,ENST00000594635,ENST00000610152,ENST00000596124,ENST00000608165,ENST00000596915"	"ENSP00000262809,ENSP00000475681,ENSP00000475648"
PH_hs_0000597	0.000101205	9.10724e-05	6.61943e-05	0.000460898	0.000762037	0.00107989	814.714	793.272	838.918	579.679	494.721	462.161	883.69	502.708	0.214458	0.273341	0.294651	0.253042	0.285868	0.240487	0.0571431	0.096585	-0.800354	9.79181e-06	FBXO7	Homo sapiens F-box protein 7 (FBXO7)	1	25793	"NM_001033024,NM_012179,NM_001257990"	"NP_001028196.1,NP_036311.3,NP_001244919.1"	ENSG00000100225	"ENST00000266087,ENST00000420700,ENST00000425028,ENST00000492535,ENST00000452138,ENST00000397426,ENST00000444207,ENST00000465418,ENST00000484607"	"ENSP00000266087,ENSP00000406155,ENSP00000395823,ENSP00000388547,ENSP00000380571,ENSP00000404388"
PH_hs_0000598	5.30664e-06	3.83137e-06	4.05421e-06	1.91705e-05	1.00899e-05	2.10823e-05	2024.92	2224.19	2087.22	1304.03	1559.49	1253.62	2288.34	1346.98	0.192942	0.243279	0.267826	0.22399	0.239803	0.202243	0.0603122	0.0896778	-0.641509	9.49364e-05	GNE	Homo sapiens glucosamine (UDP-N-acetyl)	1	10020	"NM_001190383,NM_001190388,NM_001190384,NM_005476,NM_001128227"	"NP_001177312.1,NP_001177317.1,NP_001177313.1,NP_005467.1,NP_001121699.1"	ENSG00000159921	"ENST00000396594,ENST00000543356,ENST00000539208,ENST00000447283,ENST00000377902,ENST00000539815"	"ENSP00000379839,ENSP00000437765,ENSP00000445117,ENSP00000414760,ENSP00000367134,ENSP00000439155"
PH_hs_0000602	2.80284e-06	2.23286e-06	1.9002e-06	3.42295e-06	2.13906e-06	2.57693e-06	2698.39	2908.07	3060.72	2468.44	3053.88	2834.28	3130.12	2733.98	0.189088	0.239082	0.261736	0.211992	0.228034	0.188126	0.0651458	0.082054	-0.0276326	0.857253	RAB8A	"Homo sapiens RAB8A, member RAS oncogene family (RAB8A)"	1	4218	NM_005370	NP_005361.2	ENSG00000167461	"ENST00000300935,ENST00000590899,ENST00000588105,ENST00000587156,ENST00000586682,ENST00000589697,ENST00000592971"	"ENSP00000300935,ENSP00000467501"
PH_hs_0000603	3.50413e-06	3.00783e-06	2.7337e-06	8.37159e-06	1.4155e-05	1.74037e-05	2423.8	2491.87	2511.92	1715.77	1391.17	1330.84	2682.44	1451.88	0.19041	0.241371	0.264606	0.217969	0.242622	0.200822	0.0484334	0.0972637	-0.750159	2.8911e-05	NA	NA	1	NA	NA	NA	ENSG00000206527	ENSG00000206527	"ENSP00000373153,ENSP00000417567,ENSP00000419237"
PH_hs_0000604	0.983869	0.793077	0.817341	0.706363	0.729193	0.990636	28.2495	46.2446	49.1585	66.7693	55.7956	22.7106	44.6566	47.5289	0.675882	0.682499	0.702384	0.506156	0.602746	0.762527	0.227139	0.297794	-0.0300007	0.965065	LMO7	Homo sapiens LIM domain 7 (LMO7)	1	4008	"NM_005358,NM_015842"	"NP_005349.3,NP_056667.2"	ENSG00000136153	"ENST00000341547,ENST00000533299,ENST00000533305,ENST00000377499,ENST00000534657,ENST00000321797,ENST00000465309,ENST00000526202,ENST00000465261,ENST00000497947,ENST00000526371,ENST00000526528,ENST00000489941,ENST00000525373,ENST00000447038,ENST00000532785,ENST00000532377,ENST00000485987,ENST00000524651,ENST00000525107,ENST00000525914,ENST00000533809,ENST00000482116,ENST00000467686,ENST0000060596…	"ENSP00000342112,ENSP00000366719,ENSP00000434943,ENSP00000317802,ENSP00000431129,ENSP00000433352,ENSP00000431271,ENSP00000432269,ENSP00000434201,ENSP00000431636,ENSP00000431896,ENSP00000388955,ENSP00000433591,ENSP00000435296,ENSP00000434083,ENSP00000475811,ENSP00000349571,ENSP00000366757"
PH_hs_0000605	0.0283162	0.0775065	0.0979932	0.0425043	0.0575217	0.0279917	220.346	152.963	147.476	207.39	176.686	213.48	188.079	195.499	0.292585	0.419336	0.452986	0.329924	0.381632	0.29862	0.158494	0.104026	0.00283779	0.991444	CDC42SE2	Homo sapiens CDC42 small effector 2 (CDC42SE2)	1	56990	"NM_001038702,NM_020240"	"NP_001033791.1,NP_064625.1"	ENSG00000158985	"ENST00000503291,ENST00000360515,ENST00000506929,ENST00000502639,ENST00000505065,ENST00000502840,ENST00000511432,ENST00000515533,ENST00000506419,ENST00000504701,ENST00000502582,ENST00000395246"	"ENSP00000426779,ENSP00000353706,ENSP00000427421,ENSP00000425292,ENSP00000378667"
PH_hs_0000607	0.0218808	0.0186797	0.0066523	0.265263	0.342545	0.375287	235.035	225.887	290.922	117.352	93.9226	87.4358	271.525	97.7274	0.286698	0.367944	0.366565	0.40314	0.483029	0.416097	0.114611	0.145653	-1.54783	3.72794e-08	EOGT	Homo sapiens EGF domain-specific O-linked N-acetylglucosamine (GlcNAc)	1	285203	NM_173654	NP_775925.1	ENSG00000163378	"ENST00000383701,ENST00000295571,ENST00000496647,ENST00000403140,ENST00000480846,ENST00000424374,ENST00000456376,ENST00000540764,ENST00000540955,ENST00000615922"	"ENSP00000373206,ENSP00000295571,ENSP00000384124,ENSP00000408090,ENSP00000411832,ENSP00000443780,ENSP00000444264,ENSP00000480083"
PH_hs_0000608	0.000629843	0.000665143	0.000357471	0.00358286	0.0234918	0.0188628	528.83	491.793	557.667	369.255	224.112	236.19	569.993	271.401	0.232213	0.299192	0.315511	0.279755	0.352935	0.288977	0.0743534	0.172161	-1.09095	0.000261085	MANSC1	Homo sapiens MANSC domain containing 1 (MANSC1)	1	54682	NM_018050	NP_060520.2	ENSG00000281818	"ENST00000629245,ENST00000626912,ENST00000631077,ENST00000628134"	"ENSP00000487587,ENSP00000487244,ENSP00000487019,ENSP00000486216"
PH_hs_0000609	1.83318e-05	1.43637e-05	4.5319e-06	4.13193e-06	1.65209e-06	6.08471e-05	1307.38	1346.43	1989.71	2268.13	3559.76	926.592	1676.99	2209.83	0.20116	0.254563	0.26876	0.213209	0.226237	0.21069	0.138766	0.270569	0.339743	0.507481	CRTC1	Homo sapiens CREB regulated transcription coactivator 1 (CRTC1)	1	23373	"NM_001098482,NM_015321"	"NP_001091952.1,NP_056136.2"	ENSG00000105662	"ENST00000321949,ENST00000338797,ENST00000594658,ENST00000601916"	"ENSP00000323332,ENSP00000345001,ENSP00000468893,ENSP00000469285"
PH_hs_0000610	0.916713	0.882941	0.891983	0.897907	0.997872	0.993029	40.6792	38.2407	41.9056	47.5479	17.6686	21.5751	43.6356	28.3951	0.570823	0.74338	0.75339	0.586382	1.02303	0.780226	0.14043	0.361993	-0.742894	0.208985	ARHGEF4	Homo sapiens Rho guanine nucleotide exchange factor (GEF)	1	50649	"NM_015320,NM_032995"	"NP_056135.2,NP_127462.1"	ENSG00000136002	"ENST00000526381,ENST00000409359,ENST00000326016,ENST00000438985,ENST00000525839,ENST00000409303,ENST00000355771,ENST00000496764,ENST00000439368,ENST00000528247,ENST00000490728,ENST00000532720,ENST00000527365,ENST00000525092,ENST00000611048,ENST00000428230,ENST00000392953"	"ENSP00000386794,ENSP00000316845,ENSP00000389661,ENSP00000432267,ENSP00000387285,ENSP00000348017,ENSP00000432301,ENSP00000483548,ENSP00000398455,ENSP00000376680"
PH_hs_0000611	1.69838e-05	1.46777e-05	1.27091e-05	5.84689e-05	6.14951e-05	0.000106748	1339.02	1336.65	1354.68	951.969	906.678	800.548	1455.54	869.994	0.200623	0.254757	0.277874	0.232964	0.256134	0.215628	0.0462475	0.0798731	-0.675497	7.83586e-06	COPS3	Homo sapiens COP9 signalosome subunit 3 (COPS3)	1	8533	"NM_001199125,NM_003653"	"NP_001186054.1,NP_003644.2"	ENSG00000141030	"ENST00000539941,ENST00000486032,ENST00000579716,ENST00000268717,ENST00000578317,ENST00000439936,ENST00000463097,ENST00000471414,ENST00000486810,ENST00000577210,ENST00000417352,ENST00000584216,ENST00000583160,ENST00000492672,ENST00000477299,ENST00000577246,ENST00000495640,ENST00000462236"	"ENSP00000437606,ENSP00000466153,ENSP00000268717,ENSP00000464572,ENSP00000413298,ENSP00000463340,ENSP00000409028,ENSP00000463098,ENSP00000468536,ENSP00000463477,ENSP00000463195,ENSP00000464369,ENSP00000465156"
PH_hs_0000614	0.00888368	0.00468348	0.00326836	0.00597281	0.0329346	0.0832882	291.534	314.819	340.886	329.8	205.514	156.703	342.092	226.403	0.268942	0.333791	0.351694	0.287988	0.36285	0.33194	0.086748	0.212696	-0.645616	0.0804354	ADAM11	Homo sapiens ADAM metallopeptidase domain 11 (ADAM11)	1	4185	NM_002390	NP_002381.2	ENSG00000073670	"ENST00000200557,ENST00000355638,ENST00000535346,ENST00000587773,ENST00000588363"	"ENSP00000200557,ENSP00000347856,ENSP00000443773,ENSP00000465537"
PH_hs_0000615	0.0277305	0.0120602	0.367715	0.000498402	0.00703183	0.0159241	221.476	251.677	90.2582	569.563	299.436	246.41	203.474	364.922	0.29206	0.355927	0.544327	0.253913	0.323813	0.285164	0.243997	0.236034	0.735985	0.170098	BRINP1	Homo sapiens bone morphogenetic protein/retinoic acid inducible neural-specific 1 (BRINP1)	1	1620	NM_014618	NP_055433.2	ENSG00000078725	"ENST00000482797,ENST00000265922,ENST00000373964"	"ENSP00000265922,ENSP00000363075"
PH_hs_0000616	0.00212807	0.00133094	0.00137447	0.000211795	7.21411e-05	9.9708e-05	403.402	419.758	412.609	699.055	869.481	833.479	446.293	785.853	0.247087	0.310169	0.336	0.245181	0.257744	0.215509	0.0606392	0.0902609	0.80792	6.76158e-05	FBXL2	Homo sapiens F-box and leucine-rich repeat protein 2 (FBXL2)	1	25827	"NM_012157,NM_001171713"	"NP_036289.3,NP_001165184.1"	ENSG00000153558	"ENST00000498807,ENST00000484457,ENST00000497411,ENST00000435207,ENST00000283627,ENST00000432809,ENST00000451636,ENST00000463736,ENST00000425973,ENST00000507198,ENST00000422741,ENST00000421391,ENST00000483037,ENST00000493778,ENST00000464164,ENST00000461094,ENST00000463698,ENST00000460186,ENST00000492662,ENST00000471208,ENST00000464990,ENST00000538892"	"ENSP00000417601,ENSP00000411484,ENSP00000411273,ENSP00000416332,ENSP00000405084,ENSP00000426163,ENSP00000406737,ENSP00000408895,ENSP00000441228"
PH_hs_0000618	0.00494687	0.00382247	0.0142396	0.176319	0.181257	0.138088	333.344	329.937	244.181	136.574	131.12	132.857	327.726	131.046	0.259193	0.329588	0.38509	0.380921	0.485552	0.352996	0.121932	0.087466	-1.36816	4.16107e-08	ARNT2	Homo sapiens aryl-hydrocarbon receptor nuclear translocator 2 (ARNT2)	1	9915	NM_014862	NP_055677.3	ENSG00000172379	"ENST00000529181,ENST00000303329,ENST00000533983,ENST00000527771,ENST00000525103,ENST00000531595,ENST00000558849,ENST00000525505,ENST00000610490,ENST00000622346"	"ENSP00000307479,ENSP00000453651,ENSP00000453792,ENSP00000452961,ENSP00000483762,ENSP00000479393"
PH_hs_0000619	5.03566e-06	3.07727e-06	2.25165e-06	2.40289e-06	1.2838e-06	1.42864e-06	2068.99	2464.3	2794.78	2940.89	4221.87	4020.91	2646.5	3658.89	0.192617	0.241549	0.263102	0.209761	0.224523	0.184667	0.0988029	0.11197	0.61942	0.00859723	STAU1	Homo sapiens staufen double-stranded RNA binding protein 1 (STAU1)	1	6780	"NM_017453,NM_001037328,NM_017454,NM_017452,NM_004602"	"NP_059347.2,NP_001032405.1,NP_059348.2,NP_059346.2,NP_004593.2"	ENSG00000124214	"ENST00000371856,ENST00000360426,ENST00000347458,ENST00000340954,ENST00000371802,ENST00000371792,ENST00000437404,ENST00000456866,ENST00000371828,ENST00000614381"	"ENSP00000360922,ENSP00000353604,ENSP00000323443,ENSP00000345425,ENSP00000360867,ENSP00000360857,ENSP00000416779,ENSP00000398785,ENSP00000360893,ENSP00000484011"
PH_hs_0000620	3.28418e-05	2.05101e-05	2.76597e-05	2.07682e-05	1.27916e-05	1.15471e-05	1099.47	1204.14	1065.37	1272.66	1438.6	1522.75	1216.69	1385.22	0.205411	0.257903	0.285406	0.224599	0.24177	0.197878	0.0691925	0.078204	0.269326	0.117437	ZFAND3	"Homo sapiens zinc finger, AN1-type domain 3 (ZFAND3)"	1	60685	NM_021943	NP_068762.1	ENSG00000156639	"ENST00000287218,ENST00000373391,ENST00000474522,ENST00000373389,ENST00000469208,ENST00000440482,ENST00000463847"	"ENSP00000287218,ENSP00000362489,ENSP00000420240,ENSP00000362487"
PH_hs_0000622	0.000573835	0.00908196	0.695137	0.00201346	0.00712964	0.00370599	540.13	269.464	58.829	418.826	298.506	348.608	313.627	348.737	0.231197	0.348791	0.683443	0.271326	0.324113	0.258002	0.384978	0.121186	0.188814	0.791135	CPNE6	Homo sapiens copine VI (neuronal)	1	9362	NM_006032	NP_006023.1	ENSG00000100884	"ENST00000397016,ENST00000560356,ENST00000558450,ENST00000558995,ENST00000559778,ENST00000560761,ENST00000557889,ENST00000558541,ENST00000558859,ENST00000560092,ENST00000559197,ENST00000560828,ENST00000560884,ENST00000558795,ENST00000559207,ENST00000460657,ENST00000557829,ENST00000560845,ENST00000537691"	"ENSP00000380211,ENSP00000454192,ENSP00000454093,ENSP00000453483,ENSP00000454075,ENSP00000454166,ENSP00000453352,ENSP00000453326,ENSP00000452826,ENSP00000453261,ENSP00000452884,ENSP00000454172,ENSP00000452653,ENSP00000440077"
PH_hs_0000624	0.280415	0.660494	0.0819103	0.265237	0.278928	0.284897	107.348	56.9164	155.534	117.352	103.222	99.9266	115.494	104.856	0.377857	0.622549	0.444717	0.403085	0.465247	0.393893	0.260134	0.115785	-0.21931	0.641246	IGSF21	"Homo sapiens immunoglobin superfamily, member 21 (IGSF21)"	1	84966	NM_032880	NP_116269.3	ENSG00000117154	"ENST00000251296,ENST00000412684,ENST00000497331,ENST00000473951"	ENSP00000251296
PH_hs_0000625	0.986927	0.990308	0.953485	0.962763	0.997132	0.93654	27.1195	21.3437	33.8468	37.4313	18.5985	34.0659	29.7259	29.4761	0.689701	0.976105	0.830025	0.653638	0.998153	0.630415	0.233945	0.272269	-0.0970299	0.864602	TNS2	Homo sapiens tensin 2 (TNS2)	1	23371	"NM_198316,NM_170754,NM_015319"	"NP_938072.1,NP_736610.2,NP_056134.2"	ENSG00000111077	"ENST00000379902,ENST00000314276,ENST00000549498,ENST00000551302,ENST00000314250,ENST00000552403,ENST00000549311,ENST00000546602,ENST00000552570,ENST00000549700,ENST00000551693,ENST00000549789,ENST00000547223,ENST00000602335,ENST00000546759,ENST00000551583,ENST00000546772,ENST00000550660,ENST00000552168,ENST00000550048"	"ENSP00000369232,ENSP00000319756,ENSP00000319684,ENSP00000449363,ENSP00000447021,ENSP00000449361,ENSP00000473388,ENSP00000449165"
PH_hs_0000626	0.000439399	0.000284812	0.000333782	8.64886e-05	1.0977e-05	1.78344e-05	574.029	599.401	566.532	860.92	1514.85	1320.62	628.38	1209.33	0.228357	0.287285	0.314573	0.236391	0.240497	0.201002	0.0606549	0.149818	0.923546	0.00186028	ARHGEF18	Homo sapiens Rho/Rac guanine nucleotide exchange factor (GEF)	1	23370	"NM_001130955,NM_015318"	"NP_001124427.1,NP_056133.2"	ENSG00000104880	"ENST00000319670,ENST00000599752,ENST00000359920,ENST00000595600,ENST00000594665"	"ENSP00000319200,ENSP00000471597,ENSP00000352995,ENSP00000470729"
PH_hs_0000629	4.95653e-06	5.91146e-06	6.01565e-06	3.60683e-06	2.69627e-06	2.90941e-06	2082.55	1851.56	1772.12	2409.77	2699.58	2665.09	2060.78	2543.52	0.192519	0.246814	0.271171	0.212328	0.229681	0.188863	0.0747722	0.0647954	0.452606	0.00213576	CORO1B	"Homo sapiens coronin, actin binding protein, 1B (CORO1B)"	1	57175	"NM_001018070,NM_020441"	"NP_001018080.1,NP_065174.1"	ENSG00000172725	"ENST00000616321,ENST00000341356,ENST00000537042,ENST00000539724,ENST00000539970,ENST00000453768,ENST00000545736,ENST00000545016,ENST00000393893,ENST00000627576"	"ENSP00000479949,ENSP00000340211,ENSP00000445330,ENSP00000438056,ENSP00000377471,ENSP00000486585"
PH_hs_0000630	0.00473301	0.00120342	0.000317818	0.0203733	0.027774	0.0228835	336.733	430.43	573.785	248.867	214.813	224.835	484.278	225.258	0.258514	0.308635	0.31398	0.311782	0.357764	0.293522	0.15537	0.0922601	-1.10527	0.000358064	LARP1	"Homo sapiens La ribonucleoprotein domain family, member 1 (LARP1)"	1	23367	NM_015315	NP_056130.2	ENSG00000155506	"ENST00000336314,ENST00000518297,ENST00000517616,ENST00000518892,ENST00000521577,ENST00000519931,ENST00000524248,ENST00000523163,ENST00000518194,ENST00000518595,ENST00000518742,ENST00000518677,ENST00000522272,ENST00000519194,ENST00000524187"	"ENSP00000336721,ENSP00000428589,ENSP00000429852,ENSP00000429624,ENSP00000428251,ENSP00000429710,ENSP00000429904,ENSP00000430438,ENSP00000427731,ENSP00000431072,ENSP00000430815,ENSP00000430169"
PH_hs_0000631	3.89257e-06	3.45628e-06	2.85889e-06	1.1999e-05	2.01988e-05	1.23171e-05	2310.81	2331.79	2456.31	1514.45	1243.31	1489.81	2563.74	1389.66	0.191042	0.242461	0.264966	0.220523	0.245694	0.198333	0.0541771	0.084272	-0.747533	2.29169e-05	DNAJA3	Homo sapiens DnaJ (Hsp40)	1	9093	"NM_001135110,NM_005147"	"NP_001128582.1,NP_005138.3"	ENSG00000276726	"ENST00000612103,ENST00000614397,ENST00000631547,ENST00000633082,ENST00000615114,ENST00000632858,ENST00000633931,ENST00000632459,ENST00000632045,ENST00000633240,ENST00000633648,ENST00000632730,ENST00000633170"	"ENSP00000477570,ENSP00000479815,ENSP00000488175,ENSP00000488665,ENSP00000480419,ENSP00000487896"
PH_hs_0000633	0.464336	0.457239	0.615899	0.172554	0.100426	0.0832953	83.6184	74.7028	66.0819	137.585	149.718	156.703	81.0423	145.263	0.41776	0.554812	0.618546	0.37985	0.404376	0.331951	0.139087	0.0981537	0.743592	0.00772153	KIAA0895	Homo sapiens KIAA0895 (KIAA0895)	1	23366	"NM_015314,NM_001100425,NM_001199708,NM_001199707,NM_001199706"	"NP_056129.2,NP_001093895.1,NP_001186637.1,NP_001186636.1,NP_001186635.1"	ENSG00000164542	"ENST00000297063,ENST00000338533,ENST00000317020,ENST00000440378,ENST00000436884,ENST00000453212,ENST00000483360,ENST00000480192,ENST00000483526,ENST00000431396,ENST00000415803,ENST00000493327,ENST00000429651"	"ENSP00000297063,ENSP00000344805,ENSP00000319251,ENSP00000390837,ENSP00000389985,ENSP00000390183,ENSP00000399935,ENSP00000400749,ENSP00000390527"
PH_hs_0000635	6.2144e-07	5.80291e-07	5.72947e-07	5.89894e-07	6.25837e-07	6.46542e-07	8690.66	9181.33	8950.88	9383.11	8452.1	8326.84	9686.97	8559.29	0.180836	0.229481	0.252895	0.201555	0.219843	0.180302	0.049851	0.0648501	-0.0044814	0.968438	TKFC	Homo sapiens triokinase/FMN cyclase (TKFC)	1	26007	NM_015533	NP_056348.2	ENSG00000149476	"ENST00000394900,ENST00000531820,ENST00000530456,ENST00000532173,ENST00000530057,ENST00000525170,ENST00000529121,ENST00000529620,ENST00000533393,ENST00000524968,ENST00000529479,ENST00000529092,ENST00000533853,ENST00000524953,ENST00000534134,ENST00000534370,ENST00000528061,ENST00000534084,ENST00000525366,ENST00000524440,ENST00000530329,ENST00000617083"	"ENSP00000378360,ENSP00000431844,ENSP00000434405,ENSP00000432539,ENSP00000459382,ENSP00000478735"
PH_hs_0000636	4.07883e-06	8.10887e-06	4.20117e-06	7.97627e-06	4.67921e-06	9.96042e-06	2263.35	2277.55	2054.99	1746.12	2092.33	1727.14	2382.07	1820.86	0.191325	0.252673	0.268123	0.217632	0.233751	0.197545	0.0640496	0.0852037	-0.245263	0.0933265	VARS2	"Homo sapiens valyl-tRNA synthetase 2, mitochondrial (VARS2)"	1	57176	"NM_001167734,NM_001167733,NM_020442"	"NP_001161206.1,NP_001161205.1,NP_065175.4"	ENSG00000206476	"ENST00000452966,ENST00000484947,ENST00000433908,ENST00000476415,ENST00000493915,ENST00000459847,ENST00000462424,ENST00000383540,ENST00000475673,ENST00000489340,ENST00000473449,ENST00000552560,ENST00000550773"	"ENSP00000394190,ENSP00000401775,ENSP00000373032,ENSP00000449862,ENSP00000446608"
PH_hs_0000637	0.707695	0.682601	0.799183	0.695193	0.499154	0.722997	61.0188	55.1378	50.7703	67.781	76.254	54.5054	60.2849	64.9553	0.477096	0.631617	0.692258	0.503221	0.52618	0.5091	0.142059	0.164151	-0.0128765	0.970958	ZNF385B	Homo sapiens zinc finger protein 385B (ZNF385B)	1	151126	"NM_001113398,NM_001113397,NM_152520"	"NP_001106869.1,NP_001106868.1,NP_689733.3"	ENSG00000144331	"ENST00000466398,ENST00000410066,ENST00000336917,ENST00000409343,ENST00000409692,ENST00000457304,ENST00000469551,ENST00000475539,ENST00000495289,ENST00000439340,ENST00000463918,ENST00000451732,ENST00000438871"	"ENSP00000386845,ENSP00000338225,ENSP00000386379,ENSP00000386507,ENSP00000394038,ENSP00000399198,ENSP00000409978,ENSP00000400232"
PH_hs_0000638	0.224687	0.137284	0.144175	0.112912	0.0574914	0.066062	117.518	127.173	130.552	157.818	176.686	168.058	135.517	164.421	0.364919	0.449144	0.473236	0.361621	0.381566	0.323702	0.0972693	0.0915178	0.193368	0.43763	NAV1	Homo sapiens neuron navigator 1 (NAV1)	1	89796	"NM_020443,NM_001167738"	"NP_065176.3,NP_001161210.1"	ENSG00000134369	"ENST00000367302,ENST00000491403,ENST00000367296,ENST00000490213,ENST00000367295,ENST00000430015,ENST00000469130,ENST00000438083,ENST00000477118,ENST00000593583"	"ENSP00000356271,ENSP00000356265,ENSP00000356264,ENSP00000405437,ENSP00000389123,ENSP00000426436,ENSP00000471857"
PH_hs_0000639	2.01933e-05	3.32917e-05	4.52007e-05	1.38196e-05	3.00271e-06	2.8846e-06	1268.97	1041.39	928.371	1445.66	2560.09	2676.44	1169.65	2186.17	0.201846	0.26261	0.290498	0.221551	0.230463	0.18881	0.106731	0.160195	0.920789	0.00536424	SEZ6L2	Homo sapiens seizure related 6 homolog (mouse)	1	26470	"NM_001243333,NM_001243332,NM_001114100,NM_001114099,NM_201575,NM_012410"	"NP_001230262.1,NP_001230261.1,NP_001107572.1,NP_001107571.1,NP_963869.2,NP_036542.1"	ENSG00000174938	"ENST00000346932,ENST00000350527,ENST00000308713,ENST00000563118,ENST00000568407,ENST00000562159,ENST00000568380,ENST00000537485,ENST00000617533"	"ENSP00000319215,ENSP00000310206,ENSP00000312550,ENSP00000454654,ENSP00000458490,ENSP00000439412,ENSP00000481917"
PH_hs_0000640	0.579742	0.563723	0.625477	0.905811	0.921554	0.853794	72.3186	64.9203	65.2761	46.5362	37.1971	43.1501	73.1374	41.5117	0.444935	0.588207	0.62174	0.592346	0.72083	0.565603	0.121792	0.165332	-0.932941	0.00178894	LRP5	Homo sapiens low density lipoprotein receptor-related protein 5 (LRP5)	1	4041	NM_002335	NP_002326.2	ENSG00000162337	"ENST00000294304,ENST00000529993,ENST00000528890,ENST00000528714,ENST00000533695,ENST00000529702,ENST00000529481"	"ENSP00000294304,ENSP00000436652,ENSP00000435315"
PH_hs_0000644	7.47531e-07	6.98507e-07	7.16051e-07	7.86026e-07	9.88475e-07	1.07231e-06	6942.58	7191.92	6690.39	6608.14	5192.71	4981.57	7520.83	5490.61	0.18179	0.230734	0.254473	0.203154	0.222786	0.183051	0.0534187	0.100945	-0.283525	0.0905836	JTB	Homo sapiens jumping translocation breakpoint (JTB)	1	10899	NM_006694	NP_006685.1	ENSG00000143543	"ENST00000271843,ENST00000356648,ENST00000368589,ENST00000428469,ENST00000461365,ENST00000471173"	"ENSP00000271843,ENSP00000349069,ENSP00000357578,ENSP00000395250"
PH_hs_0000645	0.000756886	0.00045085	0.000657053	0.00118302	0.000469742	0.000598423	507.36	538.038	485.944	470.42	552.376	529.157	553.038	507.744	0.234264	0.293544	0.324262	0.264245	0.279322	0.233312	0.0702756	0.0822804	-0.128843	0.489723	CAB39	Homo sapiens calcium binding protein 39 (CAB39)	1	51719	"NM_001130850,NM_001130849,NM_016289"	"NP_001124322.1,NP_001124321.1,NP_057373.1"	ENSG00000135932	"ENST00000258418,ENST00000410084,ENST00000409788,ENST00000484398,ENST00000478152,ENST00000493540,ENST00000614925"	"ENSP00000258418,ENSP00000386642,ENSP00000386238,ENSP00000483459"
PH_hs_0000646	0.0129939	0.00536856	0.00242012	0.00456681	0.00807989	0.0107443	266.675	305.036	364.257	350.033	290.137	271.392	338.021	298.23	0.275979	0.336728	0.34598	0.283565	0.326854	0.276941	0.117604	0.110016	-0.218093	0.404486	TPRA1	"Homo sapiens transmembrane protein, adipocyte asscociated 1 (TPRA1)"	1	131601	"NM_001142646,NM_001136053,NR_073377"	"NP_001136118.1,NP_001129525.1,-"	ENSG00000163870	"ENST00000450633,ENST00000296210,ENST00000355552,ENST00000393400,ENST00000483868,ENST00000489960,ENST00000465915,ENST00000490290,ENST00000469111,ENST00000490643,ENST00000462228"	"ENSP00000413428,ENSP00000296210,ENSP00000347748,ENSP00000377056,ENSP00000418827,ENSP00000418298,ENSP00000417113,ENSP00000419533,ENSP00000419822,ENSP00000419299"
PH_hs_0000648	1.52986e-05	1.08549e-05	7.88371e-05	4.59048e-06	3.6444e-06	3.15395e-06	1384.22	1478.94	1499.74	2167.98	2335.05	2562.89	1575.64	2311.71	0.199894	0.252038	0.311535	0.213898	0.231879	0.189359	0.0614581	0.0739863	0.682752	4.4777e-05	CPSF3L	Homo sapiens cleavage and polyadenylation specific factor 3-like (CPSF3L)	1	54973	"NM_001256462,NM_001256456,NM_001256463,NM_001256460,NM_017871"	"NP_001243391.1,NP_001243385.1,NP_001243392.1,NP_001243389.1,NP_060341.2"	ENSG00000127054	"ENST00000470030,ENST00000435064,ENST00000497304,ENST00000323275,ENST00000411962,ENST00000462432,ENST00000478641,ENST00000421495,ENST00000458452,ENST00000419704,ENST00000532772,ENST00000450926,ENST00000527098,ENST00000485710,ENST00000461514,ENST00000525164,ENST00000528879,ENST00000525769,ENST00000531377,ENST00000527383,ENST00000531292,ENST00000467408,ENST00000434694,ENST00000531020,ENST0000053391…	"ENSP00000413493,ENSP00000400548,ENSP00000464436,ENSP00000433930,ENSP00000404886,ENSP00000431214,ENSP00000392848,ENSP00000431952,ENSP00000432777,ENSP00000433264,ENSP00000431425,ENSP00000411233,ENSP00000435418,ENSP00000434790,ENSP00000404012,ENSP00000436743,ENSP00000432009,ENSP00000481275,ENSP00000435772,ENSP00000433733,ENSP00000436824,ENSP00000434782,ENSP00000436396,ENSP00000445001,ENSP0000044467…
PH_hs_0000649	4.26922e-07	4.08551e-07	4.16658e-07	3.57885e-07	3.53372e-07	3.52686e-07	17238.9	18644.6	18253.1	31342.1	32563.2	33827.4	19551.2	31974.7	0.178941	0.227163	0.250779	0.198859	0.216319	0.177166	0.0543884	0.0534168	0.89341	6.17513e-11	GIPC1	"Homo sapiens GIPC PDZ domain containing family, member 1 (GIPC1)"	1	10755	"NM_202468,NM_202494,NM_202470,NM_202469,NM_005716"	"NP_974197.1,NP_974223.1,NP_974199.1,NP_974198.1,NP_005707.1"	ENSG00000123159	"ENST00000393033,ENST00000345425,ENST00000585606,ENST00000589631,ENST00000586027,ENST00000591349,ENST00000589497,ENST00000587210,ENST00000587969,ENST00000587811,ENST00000587934,ENST00000591245,ENST00000393028"	"ENSP00000376753,ENSP00000340698,ENSP00000466312,ENSP00000466747,ENSP00000467077,ENSP00000465003,ENSP00000468787,ENSP00000464879,ENSP00000466624,ENSP00000466105,ENSP00000376748"
PH_hs_0000650	0.028883	0.0192915	0.0356649	0.0148676	0.00555297	0.00370683	219.216	224.108	195.022	268.089	316.175	348.608	230.536	305.202	0.293036	0.368922	0.412508	0.305029	0.318993	0.258009	0.0918655	0.107841	0.350248	0.145484	MON1A	Homo sapiens MON1 secretory trafficking family member A (MON1A)	1	84315	"NM_001142501,NM_032355"	"NP_001135973.1,NP_115731.2"	ENSG00000164077	"ENST00000296473,ENST00000455683,ENST00000417270,ENST00000486107,ENST00000484985,ENST00000483022,ENST00000493206,ENST00000473451"	"ENSP00000296473,ENSP00000404793,ENSP00000399613"
PH_hs_0000651	1	0.999411	0.964467	0.991361	0.99714	0.99061	4.51991	13.3398	9.67053	28.3264	18.5985	22.7106	9.94243	22.7822	1.68422	1.22441	4.51258	0.743344	0.99773	0.762935	0.658159	0.2425	NA	NA	TMEM132B	Homo sapiens transmembrane protein 132B (TMEM132B)	1	114795	NM_052907	NP_443139.2	ENSG00000139364	"ENST00000418253,ENST00000535330,ENST00000299308,ENST00000534945,ENST00000535886,ENST00000613307"	"ENSP00000299308,ENSP00000482788"
PH_hs_0000653	0.983803	0.864368	0.80823	0.897449	0.814687	0.8293	28.2495	40.0193	49.9644	47.5479	48.3562	45.4212	42.6994	46.2366	0.676531	0.728444	0.697562	0.587781	0.640252	0.552328	0.229935	0.12889	-0.0125937	0.981429	ASIC2	Homo sapiens acid sensing (proton gated)	1	40	"NM_001094,NM_183377"	"NP_001085.2,NP_899233.1"	ENSG00000108684	"ENST00000225823,ENST00000359872,ENST00000448983,ENST00000579816,ENST00000583395"	"ENSP00000225823,ENSP00000352934"
PH_hs_0000656	0.925136	0.882921	0.948607	0.58598	0.284724	0.292188	39.5492	38.2407	34.6527	77.8975	102.292	98.7911	40.6082	91.2725	0.57882	0.743454	0.820813	0.474378	0.466847	0.39575	0.152981	0.141911	1.04489	0.00995308	ADGRG1	Homo sapiens adhesion G protein-coupled receptor G1 (ADGRG1)	1	9289	"NM_001145774,NM_001145773,NM_001145772,NM_001145771,NM_001145770,NM_201525,NM_201524,NM_005682"	"NP_001139246.1,NP_001139245.1,NP_001139244.1,NP_001139243.1,NP_001139242.1,NP_958933.1,NP_958932.1,NP_005673.3"	ENSG00000205336	"ENST00000565587,ENST00000568791,ENST00000570044,ENST00000567553,ENST00000565314,ENST00000564912,ENST00000562673,ENST00000564907,ENST00000568908,ENST00000568909,ENST00000566778,ENST00000562101,ENST00000561872,ENST00000561988,ENST00000567835,ENST00000569372,ENST00000563548,ENST00000562003,ENST00000561833,ENST00000569531,ENST00000565013,ENST00000561696,ENST00000562414,ENST00000561969,ENST0000056848…	"ENSP00000456781,ENSP00000454321,ENSP00000456166,ENSP00000455812,ENSP00000456469,ENSP00000455245,ENSP00000457456,ENSP00000455215,ENSP00000456796,ENSP00000456238,ENSP00000456794,ENSP00000457979,ENSP00000454263,ENSP00000454607,ENSP00000458063,ENSP00000457307,ENSP00000454364,ENSP00000455600,ENSP00000456494,ENSP00000456002,ENSP00000455351,ENSP00000457073,ENSP00000457122,ENSP00000456787,ENSP0000045663…
PH_hs_0000657	0.833021	0.760417	0.806353	0.494416	0.918187	0.841721	49.719	48.9125	49.9644	87.0024	37.1971	44.2857	53.6648	55.1223	0.522482	0.66579	0.703987	0.453463	0.735078	0.558765	0.116525	0.293537	-0.0952329	0.847491	FGF13	Homo sapiens fibroblast growth factor 13 (FGF13)	1	2258	"NM_001139502,NM_001139501,NM_001139500,NM_004114,NM_001139498,NM_033642"	"NP_001132974.1,NP_001132973.1,NP_001132972.1,NP_004105.1,NP_001132970.1,NP_378668.1"	ENSG00000129682	"ENST00000315930,ENST00000305414,ENST00000626909,ENST00000436198,ENST00000455663,ENST00000448673,ENST00000421460,ENST00000441825"	"ENSP00000322390,ENSP00000303391,ENSP00000487411,ENSP00000396198,ENSP00000406916,ENSP00000411999,ENSP00000388688,ENSP00000409276"
PH_hs_0000660	0.604851	0.782363	0.886497	0.596661	0.188217	0.0832784	70.0586	47.1339	41.9056	76.8859	120.89	156.703	57.4576	115.973	0.449638	0.676499	0.775016	0.476917	0.437588	0.331924	0.218677	0.210486	0.884648	0.0990371	CSRNP1	Homo sapiens cysteine-serine-rich nuclear protein 1 (CSRNP1)	1	64651	NM_033027	NP_149016.2	ENSG00000144655	"ENST00000273153,ENST00000514182"	"ENSP00000273153,ENSP00000422532"
PH_hs_0000663	8.30011e-06	6.44053e-06	5.25511e-06	1.91703e-05	1.23024e-05	2.38972e-05	1705.14	1790.2	1870.44	1304.03	1457.2	1207.07	1937.83	1298.28	0.195789	0.247532	0.270011	0.223989	0.241441	0.203192	0.0600714	0.0804989	-0.463346	0.00277597	MAP4K4	Homo sapiens mitogen-activated protein kinase kinase kinase kinase 4 (MAP4K4)	1	9448	"NM_145686,NM_001242560,NM_001242559,NM_004834,NM_145687"	"NP_663719.2,NP_001229489.1,NP_001229488.1,NP_004825.3,NP_663720.1"	ENSG00000071054	"ENST00000427603,ENST00000425019,ENST00000413150,ENST00000347699,ENST00000456652,ENST00000417294,ENST00000496989,ENST00000489490,ENST00000476609,ENST00000421882,ENST00000418101,ENST00000477711,ENST00000498066,ENST00000491743,ENST00000350878,ENST00000302217,ENST00000350198,ENST00000324219,ENST00000627726,ENST00000625522"	"ENSP00000403016,ENSP00000392830,ENSP00000389752,ENSP00000314363,ENSP00000387370,ENSP00000409720,ENSP00000396066,ENSP00000414766,ENSP00000343658,ENSP00000303600,ENSP00000281111,ENSP00000313644,ENSP00000487176,ENSP00000486116"
PH_hs_0000666	4.56724e-05	3.62362e-05	3.00318e-05	0.000179556	3.20664e-05	4.35066e-05	1010.2	1016.49	1040.39	720.299	1084.29	1015.16	1107.66	922.524	0.208072	0.263464	0.28624	0.243223	0.249868	0.207902	0.0509027	0.125299	-0.224832	0.339524	VAMP4	Homo sapiens vesicle-associated membrane protein 4 (VAMP4)	1	8674	"NM_003762,NM_001185127,NR_033704"	"NP_003753.2,NP_001172056.1,-"	ENSG00000117533	"ENST00000236192,ENST00000474047,ENST00000367740,ENST00000482519"	"ENSP00000236192,ENSP00000435933,ENSP00000356714"
PH_hs_0000669	0.988017	0.891686	0.906132	0.728361	0.844344	0.542914	25.9895	37.3514	40.2939	64.746	45.5664	52.2344	37.4273	53.1795	0.725291	0.751785	0.767642	0.513124	0.658011	3.39582	0.216729	0.491814	0.341692	0.639292	IGSF11	"Homo sapiens immunoglobulin superfamily, member 11 (IGSF11)"	1	152404	"NM_152538,NM_001015887"	"NP_689751.2,NP_001015887.1"	ENSG00000144847	"ENST00000425327,ENST00000393775,ENST00000489689,ENST00000441144,ENST00000491903,ENST00000459718,ENST00000483401,ENST00000480431,ENST00000494802,ENST00000354673"	"ENSP00000406092,ENSP00000377370,ENSP00000420486,ENSP00000401240,ENSP00000417413,ENSP00000418976,ENSP00000418047,ENSP00000346700"
PH_hs_0000670	0.567653	0.0186776	0.0135611	0.00178497	0.00805901	0.215931	73.4486	225.887	251.434	429.954	290.137	112.417	198.908	272.367	0.44103	0.367936	0.387044	0.269664	0.326723	0.376054	0.270643	0.282549	0.331324	0.640737	SHISA7	Homo sapiens shisa family member 7 (SHISA7)	1	729956	NM_001145176	NP_001138648.1	ENSG00000187902	"ENST00000376325,ENST00000416792"	"ENSP00000365503,ENSP00000401307"
PH_hs_0000671	0.000290464	0.000457379	0.000128467	0.000133855	0.000263775	0.000160285	631.658	536.259	709.978	772.906	634.21	723.332	678.194	697.006	0.224158	0.293748	0.302331	0.240404	0.272247	0.219427	0.102154	0.0859599	0.0547656	0.789406	COPS4	Homo sapiens COP9 signalosome subunit 4 (COPS4)	1	51138	"NM_001258006,NM_016129"	"NP_001244935.1,NP_057213.2"	ENSG00000138663	"ENST00000509093,ENST00000264389,ENST00000511891,ENST00000509317,ENST00000510801,ENST00000506443,ENST00000507376,ENST00000503682,ENST00000511653,ENST00000511708,ENST00000504274"	"ENSP00000425976,ENSP00000264389,ENSP00000425486,ENSP00000426788,ENSP00000424791,ENSP00000424655"
PH_hs_0000672	8.31771e-06	8.49438e-06	9.57725e-06	2.31261e-06	1.17132e-06	1.04287e-05	1704.01	1613.22	1491.68	3001.58	4521.3	4924.79	1736.72	4072.44	0.195804	0.249891	0.275279	0.209524	0.223909	0.203828	0.06832	0.137177	1.29411	6.50782e-06	HECA	Homo sapiens headcase homolog (Drosophila)	1	51696	NM_016217	NP_057301.1	ENSG00000112406	ENST00000367658	ENSP00000356630
PH_hs_0000673	5.70206e-06	3.97169e-06	5.20538e-06	1.39098e-05	2.49161e-05	2.90503e-05	1967.29	2188.61	1877.69	1442.62	1167.06	1138.94	2179.01	1226.41	0.193392	0.243567	0.26993	0.221599	0.247564	0.20469	0.0725723	0.0958703	-0.710032	0.000160333	DENND4B	Homo sapiens DENN/MADD domain containing 4B (DENND4B)	1	9909	NM_014856	NP_055671.2	ENSG00000198837	"ENST00000480340,ENST00000361217,ENST00000492898,ENST00000474386,ENST00000462423,ENST00000531748,ENST00000368646,ENST00000477746,ENST00000485359,ENST00000494683,ENST00000483561,ENST00000472932,ENST00000464048"	"ENSP00000354597,ENSP00000357635,ENSP00000435709"
PH_hs_0000674	7.88809e-07	7.34216e-07	7.18085e-07	2.28687e-06	3.32261e-06	3.43045e-06	6553.87	6790.84	6666.22	3019.79	2437.34	2461.83	7226.86	2590.8	0.182071	0.231075	0.254492	0.209455	0.231198	0.189876	0.0463809	0.0894039	-1.30693	5.18773e-14	VWA9	Homo sapiens von Willebrand factor A domain containing 9 (VWA9)	1	81556	"NM_001207059,NM_001207058,NR_045901,NR_045106,NR_045105,NR_045104"	"NP_001193988.1,NP_001193987.1,-,-,-,-"	ENSG00000138614	"ENST00000573314,ENST00000313182,ENST00000567744,ENST00000431261,ENST00000569491,ENST00000420799,ENST00000442903,ENST00000569180,ENST00000569004,ENST00000563729,ENST00000564306,ENST00000561769,ENST00000567923,ENST00000568573,ENST00000567940,ENST00000562830,ENST00000569565"	"ENSP00000458470,ENSP00000326379,ENSP00000457624,ENSP00000402898,ENSP00000456460,ENSP00000408429,ENSP00000396314,ENSP00000455105,ENSP00000454743,ENSP00000454425,ENSP00000457922,ENSP00000457977,ENSP00000456956,ENSP00000454972"
PH_hs_0000676	7.89819e-07	7.7767e-07	1.10184e-05	3.2026e-06	9.60337e-06	2.81381e-05	6567.43	6392.42	6849.96	2548.36	1587.38	1444.39	7154.23	1825.62	0.182085	0.231475	0.289175	0.211572	0.239404	0.207361	0.0550352	0.168053	-1.79662	8.4382e-08	MPDU1	Homo sapiens mannose-P-dolichol utilization defect 1 (MPDU1)	1	9526	"NM_004870,NR_024603"	"NP_004861.2,-"	ENSG00000129255	"ENST00000582151,ENST00000250124,ENST00000572936,ENST00000571822,ENST00000396501,ENST00000571391,ENST00000578267,ENST00000585188,ENST00000359822,ENST00000580708,ENST00000580834,ENST00000572836,ENST00000577088,ENST00000584378,ENST00000423172,ENST00000576066,ENST00000584479,ENST00000572719,ENST00000579445,ENST00000581886,ENST00000575256,ENST00000570458,ENST00000585217,ENST00000576272,ENST0000058138…	"ENSP00000462500,ENSP00000250124,ENSP00000459306,ENSP00000458741,ENSP00000379758,ENSP00000352876,ENSP00000464524,ENSP00000463056,ENSP00000462839,ENSP00000414071,ENSP00000461183,ENSP00000462229,ENSP00000459498,ENSP00000464158,ENSP00000459409,ENSP00000463037,ENSP00000460864,ENSP00000463966,ENSP00000461499,ENSP00000483915,ENSP00000479257,ENSP00000483943"
PH_hs_0000678	0.00104126	0.000774664	0.000723631	3.82024e-06	1.53816e-06	9.05542e-07	472.331	474.896	509.314	2348.05	3727.15	5771.9	526.024	3875.95	0.237964	0.3015	0.33005	0.212699	0.225747	0.182119	0.0679001	0.210503	2.75068	1.42164e-09	GDPD5	Homo sapiens glycerophosphodiester phosphodiesterase domain containing 5 (GDPD5)	1	81544	NM_030792	NP_110419.5	ENSG00000158555	"ENST00000526177,ENST00000527820,ENST00000533784,ENST00000529721,ENST00000336898,ENST00000533805,ENST00000531759,ENST00000534322,ENST00000531561,ENST00000527322,ENST00000533911,ENST00000528031,ENST00000532435,ENST00000529095,ENST00000524785,ENST00000531441,ENST00000443276"	"ENSP00000434050,ENSP00000437123,ENSP00000437049,ENSP00000433214,ENSP00000337972,ENSP00000435196,ENSP00000435728,ENSP00000433727,ENSP00000396535"
PH_hs_0000679	6.24038e-06	6.79318e-06	5.26636e-06	2.5677e-06	1.50332e-06	1.24313e-06	1898.36	1753.74	1868.83	2840.73	3783.87	4441.06	1993.86	3620.29	0.19396	0.247981	0.270029	0.210174	0.225591	0.183879	0.0581626	0.124965	0.972657	5.48929e-05	GNG7	Homo sapiens guanine nucleotide binding protein (G protein)	1	2788	NM_052847	NP_443079.1	ENSG00000176533	"ENST00000382159,ENST00000587867"	"ENSP00000371594,ENSP00000468650"
PH_hs_0000680	9.23339e-07	7.66059e-07	8.17852e-07	8.3447e-07	9.02851e-07	9.82101e-07	5620.51	6481.35	5796.67	6217.64	5632.57	5365.38	6463.98	5632.32	0.1829	0.231366	0.255426	0.203492	0.222193	0.182565	0.0690706	0.0690596	-0.0178638	0.896476	HDAC6	Homo sapiens histone deacetylase 6 (HDAC6)	1	10013	NM_006044	NP_006035.2	ENSG00000094631	"ENST00000423941,ENST00000438518,ENST00000376643,ENST00000469223,ENST00000376610,ENST00000483656,ENST00000334136,ENST00000462730,ENST00000376619,ENST00000477528,ENST00000465269,ENST00000476625,ENST00000477561,ENST00000481929,ENST00000441703,ENST00000426196,ENST00000489352,ENST00000443563,ENST00000440653,ENST00000468949,ENST00000493923,ENST00000461608,ENST00000486227,ENST00000478095,ENST0000048510…	"ENSP00000392815,ENSP00000403370,ENSP00000365831,ENSP00000365795,ENSP00000334061,ENSP00000365804,ENSP00000393916,ENSP00000402189,ENSP00000402751,ENSP00000394377,ENSP00000397697"
PH_hs_0000681	0.83313	0.882808	0.943379	0.618199	0.418971	0.292158	49.719	38.2407	35.4586	74.8626	84.6233	98.7911	44.572	84.499	0.522214	0.74387	0.812325	0.48243	0.503755	0.395684	0.192698	0.143919	0.801811	0.0454254	SPAG16	Homo sapiens sperm associated antigen 16 (SPAG16)	1	79582	"NM_024532,NR_047660,NR_047659"	"NP_078808.3,-,-"	ENSG00000144451	"ENST00000331683,ENST00000406979,ENST00000432529,ENST00000413312,ENST00000420497,ENST00000440779,ENST00000452556,ENST00000447990,ENST00000414961,ENST00000451561,ENST00000480494,ENST00000272898"	"ENSP00000332592,ENSP00000385496,ENSP00000415079,ENSP00000390494,ENSP00000411077,ENSP00000404949,ENSP00000398926,ENSP00000400847,ENSP00000416600,ENSP00000272898"
PH_hs_0000682	1.06489e-06	9.86963e-07	9.15375e-07	7.6711e-07	7.74765e-07	8.14965e-07	4968.51	5076.23	5201.13	6781.13	6556.91	6394.17	5505.99	6455.67	0.183661	0.233126	0.256243	0.203017	0.221203	0.181545	0.0486811	0.0509742	0.408804	3.86399e-05	PRICKLE1	Homo sapiens prickle homolog 1 (Drosophila)	1	144165	"NM_001144883,NM_001144882,NM_001144881,NM_153026"	"NP_001138355.1,NP_001138354.1,NP_001138353.1,NP_694571.2"	ENSG00000139174	"ENST00000345127,ENST00000445766,ENST00000548696,ENST00000552240,ENST00000552108,ENST00000551050,ENST00000547113,ENST00000552200,ENST00000455697"	"ENSP00000345064,ENSP00000398947,ENSP00000448359,ENSP00000449819,ENSP00000447870,ENSP00000446970,ENSP00000446699,ENSP00000401060"
PH_hs_0000683	0.010924	0.0310433	0.0144451	0.00918482	0.00693951	0.00906337	277.975	198.318	243.375	299.45	300.366	282.747	259.905	288.743	0.272759	0.383958	0.385483	0.295613	0.323542	0.273619	0.125608	0.0713716	0.11215	0.56548	ASTN1	Homo sapiens astrotactin 1 (ASTN1)	1	460	NM_004319	NP_004310.1	ENSG00000152092	"ENST00000367657,ENST00000361833,ENST00000424564,ENST00000281881,ENST00000473640"	"ENSP00000356629,ENSP00000354536,ENSP00000395041"
PH_hs_0000684	3.38111e-05	2.71126e-05	2.50387e-05	2.92961e-05	1.86593e-05	1.78316e-05	1090.43	1105.42	1096.8	1150.25	1288.88	1320.62	1189.13	1230.06	0.20563	0.260573	0.284407	0.227276	0.245182	0.201	0.0471146	0.0719015	0.119388	0.435526	DNAJB9	Homo sapiens DnaJ (Hsp40)	1	4189	NM_012328	NP_036460.1	ENSG00000128590	"ENST00000249356,ENST00000491582,ENST00000465725"	ENSP00000249356
PH_hs_0000685	4.70943e-07	4.70697e-07	4.64477e-07	5.49018e-07	6.48953e-07	6.07639e-07	13756.4	13214.4	12991.5	10467.6	8060.6	9047.9	14432.2	9021.92	0.179431	0.22809	0.251437	0.201162	0.220072	0.179974	0.0503948	0.0901646	-0.49862	0.00209258	PAFAH1B3	"Homo sapiens platelet-activating factor acetylhydrolase 1b, catalytic subunit 3 (29kDa)"	1	5050	"NM_001145940,NM_001145939,NM_002573"	"NP_001139412.1,NP_001139411.1,NP_002564.1"	ENSG00000079462	"ENST00000262890,ENST00000594989,ENST00000595530,ENST00000596265,ENST00000597333,ENST00000601865,ENST00000599778,ENST00000538771"	"ENSP00000262890,ENSP00000471933,ENSP00000473065,ENSP00000470753,ENSP00000472950,ENSP00000469352,ENSP00000444935"
PH_hs_0000688	5.89622e-07	5.53339e-07	5.35503e-07	1.09811e-06	1.12683e-06	1.23081e-06	9351.7	9872.33	9955.81	4871.13	4659.86	4472.85	10538.2	4581.56	0.180567	0.229163	0.252423	0.205065	0.223651	0.183822	0.0521788	0.0564882	-1.02186	4.11482e-20	ITPA	Homo sapiens inosine triphosphatase (nucleoside triphosphate pyrophosphatase)	1	3704	"NM_033453,NR_052002,NR_052001,NR_052000,NM_001267623,NM_181493"	"NP_258412.1,-,-,-,NP_001254552.1,NP_852470.1"	ENSG00000125877	"ENST00000483354,ENST00000460676,ENST00000380113,ENST00000490838,ENST00000609835,ENST00000455664,ENST00000460550,ENST00000399838,ENST00000461029,ENST00000472295"	"ENSP00000369456,ENSP00000413282,ENSP00000382732"
PH_hs_0000689	4.83593e-06	3.34655e-06	3.33778e-06	5.99203e-06	5.16203e-06	8.76281e-06	2104.02	2367.37	2279.83	1945.42	2008.64	1748.72	2438.17	1865.74	0.192367	0.242207	0.266223	0.215675	0.2345	0.196343	0.0644961	0.0697602	-0.236189	0.0830771	CCNY	Homo sapiens cyclin Y (CCNY)	1	219771	"NM_145012,NM_181698"	"NP_659449.3,NP_859049.2"	ENSG00000108100	"ENST00000490012,ENST00000374706,ENST00000493157,ENST00000374704,ENST00000492478,ENST00000470025,ENST00000465416,ENST00000497692,ENST00000265375,ENST00000339497"	"ENSP00000473487,ENSP00000363838,ENSP00000473625,ENSP00000363836,ENSP00000265375,ENSP00000344275"
PH_hs_0000690	9.15677e-07	7.9597e-07	8.27006e-07	6.23015e-06	5.66383e-06	1.5696e-05	5665.71	6224.34	5732.2	1916.08	1934.25	1376.26	6364.21	1709.95	0.182857	0.23163	0.255506	0.215938	0.235212	0.200075	0.0597063	0.112919	-1.73677	8.16184e-16	NETO2	Homo sapiens neuropilin (NRP)	1	81831	"NM_001201477,NM_018092"	"NP_001188406.1,NP_060562.3"	ENSG00000171208	"ENST00000562435,ENST00000303155,ENST00000562559,ENST00000564667,ENST00000563078"	"ENSP00000455169,ENSP00000306726,ENSP00000454213,ENSP00000457133,ENSP00000456818"
PH_hs_0000691	0.0288874	0.0618116	0.0504129	0.0178069	0.0392383	0.430215	219.216	163.635	178.099	256.961	196.215	213.48	202.585	218.106	0.293046	0.409445	0.424832	0.30883	0.368377	3.27299	0.125895	0.45437	0.0447127	0.899057	KIAA1644	Homo sapiens KIAA1644 (KIAA1644)	1	85352	NM_001099294	NP_001092764.1	ENSG00000138944	ENST00000381176	ENSP00000370568
PH_hs_0000692	4.16852e-06	4.11753e-06	3.41793e-06	1.49814e-06	1.6786e-06	1.19407e-06	2241.88	2153.93	2254.84	3886.78	3653.68	4576.18	2401.86	3964.13	0.191457	0.243856	0.266418	0.20689	0.226526	0.183652	0.0510992	0.0861916	0.874477	7.41732e-07	ACBD3	Homo sapiens acyl-CoA binding domain containing 3 (ACBD3)	1	64746	NM_022735	NP_073572.2	ENSG00000182827	"ENST00000366812,ENST00000464927"	ENSP00000355777
PH_hs_0000693	2.24774e-06	2.00038e-06	2.38111e-06	6.13801e-06	3.84429e-06	3.54187e-06	3028.34	3093.94	2698.08	1927.21	2279.25	2425.49	3185.44	2169.74	0.187808	0.238254	0.263505	0.215837	0.232275	0.190074	0.0686711	0.0864518	-0.393119	0.0247466	FNBP4	Homo sapiens formin binding protein 4 (FNBP4)	1	23360	NM_015308	NP_056123.2	ENSG00000109920	"ENST00000263773,ENST00000526109,ENST00000532646,ENST00000530207,ENST00000525792,ENST00000531394,ENST00000525316,ENST00000529156,ENST00000524696,ENST00000528388,ENST00000534003,ENST00000527894,ENST00000544590,ENST00000533707,ENST00000540172,ENST00000542975"	"ENSP00000263773,ENSP00000440181"
PH_hs_0000694	8.48425e-07	8.73917e-07	1.00637e-06	1.27403e-06	1.1206e-06	1.17238e-06	6088.32	5671.19	4782.88	4349.11	4680.32	4640.91	5974.22	4472.45	0.182453	0.232276	0.256936	0.205932	0.223614	0.183549	0.08648	0.0553768	-0.229271	0.166708	RND3	Homo sapiens Rho family GTPase 3 (RND3)	1	390	"NM_005168,NM_001254738"	"NP_005159.1,NP_001241667.1"	ENSG00000115963	"ENST00000375734,ENST00000263895,ENST00000409557,ENST00000497865,ENST00000473639,ENST00000466334,ENST00000472416,ENST00000454202,ENST00000439275"	"ENSP00000364886,ENSP00000263895,ENSP00000386576,ENSP00000411950,ENSP00000395997"
PH_hs_0000695	0.00312982	0.00194406	0.00150286	0.000229631	2.13794e-05	1.03631e-05	369.503	385.075	404.55	679.833	1221.92	1580.66	418.614	1139.32	0.25233	0.316718	0.33751	0.245669	0.246195	0.197124	0.0712706	0.196479	1.32073	0.00138286	LPPR2	Homo sapiens lipid phosphate phosphatase-related protein type 2 (LPPR2)	1	64748	"NM_022737,NM_001170635"	"NP_073574.2,NP_001164106.1"	ENSG00000105520	"ENST00000251473,ENST00000591329,ENST00000586431,ENST00000586380,ENST00000591608,ENST00000588196,ENST00000587801,ENST00000588360"	"ENSP00000251473,ENSP00000467807,ENSP00000466698,ENSP00000466898"
PH_hs_0000696	1.10108e-05	1.1488e-05	1.03976e-05	2.07141e-05	2.63059e-05	3.59877e-05	1543.55	1450.48	1449.77	1273.68	1148.46	1070.8	1604.86	1142.76	0.197655	0.252542	0.276027	0.224579	0.248054	0.206375	0.0570393	0.0782817	-0.400233	0.0040576	ASH2L	"Homo sapiens ash2 (absent, small, or homeotic)"	1	9070	"NM_001261832,NM_001105214,NM_004674"	"NP_001248761.1,NP_001098684.1,NP_004665.2"	ENSG00000129691	"ENST00000343823,ENST00000517719,ENST00000517496,ENST00000428278,ENST00000521652,ENST00000524263,ENST00000522675,ENST00000518186,ENST00000524247,ENST00000521808,ENST00000520079,ENST00000545394"	"ENSP00000340896,ENSP00000428877,ENSP00000430889,ENSP00000395310,ENSP00000430259,ENSP00000429387,ENSP00000427839,ENSP00000443606"
PH_hs_0000697	0.00116043	0.000915354	0.0015171	0.00280711	0.000509561	0.000593121	461.031	457.11	403.744	389.488	542.147	530.292	477.393	478.29	0.239264	0.304091	0.337678	0.276076	0.280389	0.233212	0.0801778	0.118838	-0.0145783	0.950856	DSTYK	Homo sapiens dual serine/threonine and tyrosine protein kinase (DSTYK)	1	25778	"NM_199462,NM_015375"	"NP_955749.1,NP_056190.1"	ENSG00000133059	"ENST00000367161,ENST00000367162,ENST00000615388"	"ENSP00000356129,ENSP00000356130,ENSP00000478016"
PH_hs_0000698	6.25008e-06	5.79214e-06	4.66208e-06	6.77574e-06	5.47899e-06	3.96629e-06	1897.23	1866.68	1965.53	1855.38	1960.29	2303.99	2069.17	2002.13	0.193969	0.246645	0.268996	0.216509	0.234956	0.190782	0.0522394	0.0863892	0.0914802	0.589248	UBR7	Homo sapiens ubiquitin protein ligase E3 component n-recognin 7 (putative)	1	55148	"NM_175748,NR_038150"	"NP_786924.2,-"	ENSG00000012963	"ENST00000013070,ENST00000554232,ENST00000556871,ENST00000553674,ENST00000555113,ENST00000553857,ENST00000555329,ENST00000416753"	"ENSP00000013070,ENSP00000450645,ENSP00000451022,ENSP00000450470,ENSP00000451051,ENSP00000451785,ENSP00000452488,ENSP00000391706"
PH_hs_0000699	3.51087e-07	3.46478e-07	3.44384e-07	3.27783e-07	3.3855e-07	3.48997e-07	34231.6	35179.7	34727.7	52116.5	41045.1	35656.8	37609.3	42144.8	0.177978	0.226098	0.249401	0.198396	0.216062	0.177113	0.0439541	0.114367	0.315776	0.0934054	CMC2	Homo sapiens C-x(9)	1	56942	NM_020188	NP_064573.1	ENSG00000103121	"ENST00000219400,ENST00000566918,ENST00000563779,ENST00000566231,ENST00000561614,ENST00000566047,ENST00000570195,ENST00000486645,ENST00000569187,ENST00000570086,ENST00000564249,ENST00000565650,ENST00000567593,ENST00000568228,ENST00000565914,ENST00000565925,ENST00000565108,ENST00000564174,ENST00000565613,ENST00000569666,ENST00000562713,ENST00000562828,ENST00000565514,ENST00000630396"	"ENSP00000219400,ENSP00000455880,ENSP00000457106,ENSP00000456177,ENSP00000454709,ENSP00000456841,ENSP00000455457,ENSP00000454658,ENSP00000455177,ENSP00000455723,ENSP00000454396,ENSP00000454240,ENSP00000455404,ENSP00000454938,ENSP00000457938,ENSP00000487053"
PH_hs_0000700	9.51508e-07	7.93878e-07	7.51486e-07	1.01163e-06	8.23514e-07	1.02202e-06	5470.22	6241.24	6335.81	5212.05	6156.11	5184.83	6517.7	5415.55	0.18306	0.231611	0.254817	0.204591	0.221596	0.182785	0.0701036	0.0785082	-0.0869105	0.537489	GORASP2	"Homo sapiens golgi reassembly stacking protein 2, 55kDa (GORASP2)"	1	26003	"NM_001201428,NM_015530"	"NP_001188357.1,NP_056345.3"	ENSG00000115806	"ENST00000471559,ENST00000234160,ENST00000444801,ENST00000497674,ENST00000493692,ENST00000455067,ENST00000454751,ENST00000442798,ENST00000497928,ENST00000488928,ENST00000486498"	"ENSP00000234160,ENSP00000413945,ENSP00000401808,ENSP00000398191,ENSP00000399889"
PH_hs_0000702	0.00277233	0.00474035	0.0040679	0.000342122	0.000202768	0.000419781	379.673	313.93	324.769	620.145	672.337	574.578	367.78	610.835	0.25061	0.334042	0.356064	0.249804	0.26898	0.229311	0.09565	0.0792207	0.723104	3.61855e-06	MOXD1	"Homo sapiens monooxygenase, DBH-like 1 (MOXD1)"	1	26002	NM_015529	NP_056344.2	ENSG00000079931	"ENST00000367963,ENST00000336749,ENST00000489128,ENST00000392401"	"ENSP00000356940,ENSP00000336998,ENSP00000376202"
PH_hs_0000705	3.61669e-06	2.94334e-06	3.43838e-06	5.68003e-06	4.10749e-06	7.6777e-06	2388.77	2518.55	2248.4	1986.89	2213.23	1761.21	2584.26	1950.33	0.190599	0.241202	0.266466	0.215314	0.232769	0.195076	0.0631974	0.0859572	-0.257839	0.0739724	SETD2	Homo sapiens SET domain containing 2 (SETD2)	1	29072	NM_014159	NP_054878.5	ENSG00000181555	"ENST00000431180,ENST00000330022,ENST00000445387,ENST00000409792,ENST00000479832,ENST00000492397,ENST00000484689,ENST00000412450"	"ENSP00000388349,ENSP00000332415,ENSP00000411901,ENSP00000386759,ENSP00000416401"
PH_hs_0000706	0.00184328	0.00235916	0.00020784	0.00932447	0.0106833	0.00415462	415.832	369.067	636.643	298.439	271.539	339.523	513.384	297.556	0.24508	0.320366	0.308593	0.295898	0.332985	0.259837	0.168194	0.101518	-0.771416	0.0128436	NUDT16L1	Homo sapiens nudix (nucleoside diphosphate linked moiety X)	1	84309	"NM_001193452,NM_032349"	"NP_001180381.1,NP_115725.1"	ENSG00000168101	"ENST00000304301,ENST00000586252,ENST00000586536,ENST00000405142,ENST00000590460"	"ENSP00000306670,ENSP00000466854,ENSP00000468346,ENSP00000458144,ENSP00000464821"
PH_hs_0000708	4.26698e-06	3.97165e-06	4.48196e-06	5.0954e-06	9.14625e-06	6.72303e-06	2219.28	2188.61	1998.58	2075.92	1614.35	1852.05	2313.67	1813.25	0.191599	0.243566	0.268664	0.214589	0.239003	0.194189	0.063266	0.0905579	-0.20998	0.228484	FBXO45	Homo sapiens F-box protein 45 (FBXO45)	1	200933	NM_001105573	NP_001099043.1	ENSG00000174013	"ENST00000440469,ENST00000311630"	"ENSP00000389868,ENSP00000310332"
PH_hs_0000711	0.983849	0.992268	0.899084	0.962454	0.976027	0.93672	28.2495	20.4543	41.0997	37.4313	27.8978	34.0659	32.4322	32.5185	0.676081	0.996154	0.760764	0.655351	0.826192	0.629727	0.274365	0.193162	-0.0716831	0.900402	DOCK3	Homo sapiens dedicator of cytokinesis 3 (DOCK3)	1	1795	NM_004947	NP_004938.1	ENSG00000088538	ENST00000266037	ENSP00000266037
PH_hs_0000713	0.976206	0.988021	0.884297	0.889474	0.824653	0.829415	30.5094	22.233	42.7115	48.5595	47.4263	45.4212	34.4728	46.2633	0.652041	0.957422	0.747634	0.581308	0.646278	0.552038	0.26103	0.129384	0.319799	0.542436	FAM19A1	Homo sapiens family with sequence similarity 19 (chemokine (C-C motif)	1	407738	"NM_001252216,NM_213609"	"NP_001239145.1,NP_998774.2"	ENSG00000183662	"ENST00000478136,ENST00000496687,ENST00000491017,ENST00000617084"	"ENSP00000418575,ENSP00000417496,ENSP00000485030"
PH_hs_0000714	6.80268e-07	5.73952e-07	5.76045e-07	7.92802e-07	6.67453e-07	7.62343e-07	7741.48	9332.51	8879.16	6549.46	7779.77	6857.46	9372.87	6931.53	0.181301	0.229407	0.252933	0.203202	0.22025	0.181184	0.0758804	0.0745138	-0.255891	0.0808929	PCID2	Homo sapiens PCI domain containing 2 (PCID2)	1	55795	"NM_001258213,NM_001258212,NM_001127202,NM_018386,NM_001127203"	"NP_001245142.1,NP_001245141.1,NP_001120674.1,NP_060856.2,NP_001120675.1"	ENSG00000126226	"ENST00000337344,ENST00000375477,ENST00000375479,ENST00000463102,ENST00000493650,ENST00000375459,ENST00000246505,ENST00000462653,ENST00000375457,ENST00000473462,ENST00000475433,ENST00000480971,ENST00000484641,ENST00000491548,ENST00000462853,ENST00000622406"	"ENSP00000337405,ENSP00000364626,ENSP00000364628,ENSP00000364608,ENSP00000246505,ENSP00000364606,ENSP00000479494"
PH_hs_0000718	0.536079	0.950805	0.948238	0.0748547	0.718574	0.575487	28.2495	30.2368	34.6527	178.052	56.7255	66.9962	33.6368	98.7294	17.8827	0.828144	0.823003	0.346896	0.597425	0.465116	2.08681	0.344056	1.24466	0.132122	CBLN2	Homo sapiens cerebellin 2 precursor (CBLN2)	1	147381	NM_182511	NP_872317.1	ENSG00000141668	"ENST00000585159,ENST00000269503,ENST00000581425,ENST00000584764,ENST00000583651,ENST00000581073,ENST00000580889,ENST00000583570,ENST00000582667"	"ENSP00000463771,ENSP00000269503,ENSP00000464490,ENSP00000462632"
PH_hs_0000719	1.79799e-05	0.000533252	2.44246e-05	6.30739e-06	7.59921e-06	2.7889e-05	1315.29	517.583	1104.86	1906.97	2317.38	3701.83	1060.95	2593.16	0.201023	0.295949	0.284159	0.216022	0.240359	0.214145	0.209535	0.184067	1.23167	0.00718976	DNAL1	"Homo sapiens dynein, axonemal, light chain 1 (DNAL1)"	1	83544	"NM_031427,NM_001201366"	"NP_113615.2,NP_001188295.1"	ENSG00000119661	"ENST00000554113,ENST00000555631,ENST00000553645,ENST00000311089,ENST00000555919,ENST00000554339,ENST00000554871,ENST00000559993,ENST00000554159"	"ENSP00000452368,ENSP00000451547,ENSP00000452037,ENSP00000310360,ENSP00000451101,ENSP00000450744,ENSP00000451834,ENSP00000453439,ENSP00000451264"
PH_hs_0000720	1	1	1	0.999794	1	1	4.51991	3.55728	1.61175	16.1865	0	0	3.49912	5.29564	1.67304	2.378	3.82072	0.972723	#NUM!	#NUM!	0.603826	1.02594	NA	NA	INSIG2	Homo sapiens insulin induced gene 2 (INSIG2)	1	51141	NM_016133	NP_057217.2	ENSG00000125629	"ENST00000411929,ENST00000471186,ENST00000245787,ENST00000485520,ENST00000467223,ENST00000488995,ENST00000479999,ENST00000614681"	"ENSP00000400126,ENSP00000245787,ENSP00000484179"
PH_hs_0000723	3.80448e-06	2.7094e-06	2.83857e-06	5.8288e-06	3.60656e-06	4.29529e-06	2334.53	2625.27	2465.18	1966.66	2346.2	2224.5	2681.5	2138.79	0.190904	0.240561	0.264909	0.215488	0.231802	0.191285	0.0639381	0.0760622	-0.168999	0.25564	PIGG	"Homo sapiens phosphatidylinositol glycan anchor biosynthesis, class G (PIGG)"	1	54872	"NM_001127178,NM_017733"	"NP_001120650.1,NP_060203.3"	ENSG00000174227	"ENST00000504187,ENST00000310340,ENST00000453061,ENST00000504346,ENST00000502311,ENST00000503111,ENST00000511448,ENST00000506402,ENST00000383028,ENST00000509768,ENST00000514953,ENST00000506898,ENST00000507493,ENST00000513679,ENST00000508562,ENST00000511247,ENST00000508669,ENST00000503261,ENST00000510235,ENST00000511666,ENST00000513239,ENST00000513192,ENST00000504879,ENST00000508144,ENST0000051523…	"ENSP00000427069,ENSP00000311750,ENSP00000415203,ENSP00000424800,ENSP00000426002,ENSP00000423596,ENSP00000424619,ENSP00000372494,ENSP00000421550,ENSP00000422410"
PH_hs_0000724	3.80464e-06	2.4639e-06	2.4769e-06	3.33518e-06	2.99918e-06	3.39365e-06	2334.53	2757.78	2642.47	2498.79	2560.09	2474.32	2793.39	2464.59	0.190904	0.239831	0.263819	0.211827	0.230451	0.189809	0.0738927	0.0480955	-0.0126469	0.925626	ANAPC5	Homo sapiens anaphase promoting complex subunit 5 (ANAPC5)	1	51433	"NM_001137559,NM_016237"	"NP_001131031.1,NP_057321.2"	ENSG00000089053	"ENST00000422342,ENST00000535641,ENST00000539079,ENST00000441917,ENST00000534976,ENST00000541887,ENST00000261819,ENST00000535482,ENST00000544314,ENST00000545218,ENST00000366333,ENST00000535472,ENST00000538334,ENST00000535463,ENST00000538223,ENST00000539612,ENST00000541652,ENST00000544442,ENST00000536416,ENST00000539871,ENST00000536837,ENST00000545801"	"ENSP00000437857,ENSP00000415061,ENSP00000439875,ENSP00000261819,ENSP00000438754,ENSP00000440800,ENSP00000445191,ENSP00000441508"
PH_hs_0000726	0.081628	0.0745995	0.170497	0.0748579	0.100415	0.0832464	166.107	154.741	123.299	178.052	149.718	156.703	160.402	158.502	0.324109	0.417593	0.483063	0.346901	0.404356	0.331873	0.130053	0.105889	-0.0866719	0.716992	SCRG1	Homo sapiens stimulator of chondrogenesis 1 (SCRG1)	1	11341	NM_007281	NP_009212.1	ENSG00000164106	"ENST00000296506,ENST00000512188"	"ENSP00000296506,ENSP00000425404"
PH_hs_0000729	4.0775e-06	3.89692e-06	3.14668e-06	3.67787e-06	3.95188e-06	3.33183e-06	2264.48	2207.29	2344.3	2388.52	2251.35	2495.89	2461.59	2334.57	0.191325	0.243415	0.265742	0.212454	0.232481	0.189695	0.0531553	0.0613405	0.0799585	0.566165	CAPN7	Homo sapiens calpain 7 (CAPN7)	1	23473	NM_014296	NP_055111.1	ENSG00000131375	"ENST00000418994,ENST00000457023,ENST00000253693,ENST00000415565,ENST00000443567,ENST00000463417,ENST00000472400"	"ENSP00000415482,ENSP00000389786,ENSP00000253693,ENSP00000399486,ENSP00000394708"
PH_hs_0000730	0.375569	0.671555	0.998127	0.484826	0.718688	0.478505	93.7882	56.0271	18.5352	88.0141	56.7255	76.0805	60.7991	72.2444	0.398685	0.626927	1.10019	0.451373	0.597027	0.440655	0.367086	0.178711	0.160266	0.827245	CMPK2	Homo sapiens cytidine monophosphate (UMP-CMP)	1	129607	"NM_207315,NR_046236"	"NP_997198.2,-"	ENSG00000134326	"ENST00000256722,ENST00000478738,ENST00000491738,ENST00000465619,ENST00000404168,ENST00000470479,ENST00000458098"	"ENSP00000256722,ENSP00000384915,ENSP00000396385"
PH_hs_0000731	0.000101228	7.97932e-05	3.55333e-05	5.61691e-05	3.67068e-05	3.44224e-05	814.714	820.841	992.035	962.085	1083.36	1084.43	948.943	1023.98	0.214461	0.271855	0.287969	0.232622	0.25188	0.206021	0.0902117	0.0711331	0.156823	0.415617	RNF167	Homo sapiens ring finger protein 167 (RNF167)	1	26001	NM_015528	NP_056343.1	ENSG00000108523	"ENST00000571816,ENST00000571365,ENST00000573404,ENST00000576452,ENST00000572430,ENST00000262482,ENST00000570328,ENST00000575111,ENST00000576229,ENST00000570492,ENST00000575400,ENST00000572554,ENST00000572382,ENST00000576965,ENST00000575524,ENST00000574548"	"ENSP00000459324,ENSP00000459581,ENSP00000458375,ENSP00000458794,ENSP00000262482,ENSP00000458905,ENSP00000460190,ENSP00000458189,ENSP00000460991,ENSP00000460024,ENSP00000466753"
PH_hs_0000733	2.85297e-06	1.99934e-06	2.25446e-06	6.9914e-06	4.88334e-06	4.7931e-06	2674.66	3094.83	2778.66	1905.96	2055.14	2122.3	3087.13	1990.27	0.189192	0.23825	0.263073	0.217138	0.234075	0.191984	0.0705317	0.0630876	-0.471167	0.00163065	ZPR1	Homo sapiens ZPR1 zinc finger (ZPR1)	1	8882	NM_003904	NP_003895.1	ENSG00000109917	"ENST00000227322,ENST00000366405,ENST00000429220,ENST00000444935,ENST00000449430,ENST00000431973,ENST00000425791,ENST00000498065,ENST00000487030"	"ENSP00000227322,ENSP00000394495,ENSP00000390391,ENSP00000415505,ENSP00000391077,ENSP00000410141"
PH_hs_0000734	0.0838894	0.050515	0.0413075	0.404484	0.620869	0.709406	163.847	173.417	187.769	97.119	65.0949	55.641	189.614	71.2743	0.323233	0.401304	0.417615	0.433856	0.562388	0.50421	0.0942829	0.21188	-1.50489	2.54823e-05	DHX35	Homo sapiens DEAH (Asp-Glu-Ala-His)	1	60625	"NM_001190809,NM_021931,NR_033905"	"NP_001177738.1,NP_068750.2,-"	ENSG00000101452	"ENST00000373325,ENST00000252011,ENST00000373323,ENST00000484417,ENST00000449559,ENST00000493450,ENST00000482619"	"ENSP00000362422,ENSP00000252011,ENSP00000362420,ENSP00000432603,ENSP00000397997"
PH_hs_0000735	3.69304e-06	3.63361e-06	3.22222e-06	9.76422e-06	5.21936e-06	1.058e-05	2366.17	2278.43	2320.12	1624.72	1999.34	1569.3	2515.28	1699.08	0.190725	0.242857	0.265944	0.21905	0.234583	0.197267	0.0487092	0.0947536	-0.428852	0.00535177	RAD1	Homo sapiens RAD1 checkpoint DNA exonuclease (RAD1)	1	5810	"NM_002853,NR_026591"	"NP_002844.1,-"	ENSG00000113456	"ENST00000382038,ENST00000341754,ENST00000325577,ENST00000513914,ENST00000511456,ENST00000512192,ENST00000506311,ENST00000628399"	"ENSP00000371469,ENSP00000340879,ENSP00000313467,ENSP00000421007,ENSP00000423253,ENSP00000487478"
PH_hs_0000736	1.39022e-06	1.01164e-06	1.07327e-06	6.77591e-06	4.94213e-06	8.7216e-06	4065.66	4969.51	4533.06	1855.38	2044.91	1680.58	4900.11	1825.86	0.18511	0.2333	0.25741	0.21651	0.234166	0.195938	0.0786151	0.0800715	-1.25593	3.09246e-12	SEMA4C	"Homo sapiens sema domain, immunoglobulin domain (Ig)"	1	54910	NM_017789	NP_060259.4	ENSG00000168758	"ENST00000305476,ENST00000474420,ENST00000482925,ENST00000467747,ENST00000442264,ENST00000449330"	"ENSP00000306844,ENSP00000393498,ENSP00000391094"
PH_hs_0000737	0.707448	0.873758	0.948551	0.695307	0.976339	0.50669	61.0188	39.13	34.6527	67.781	27.8978	44.2857	48.683	45.7914	0.477792	0.735868	0.821148	0.502864	0.823186	35.1941	0.238587	4.38145	-0.204597	0.80369	CYTH4	Homo sapiens cytohesin 4 (CYTH4)	1	27128	NM_013385	NP_037517.1	ENSG00000100055	"ENST00000457992,ENST00000248901,ENST00000402997,ENST00000405206,ENST00000469886,ENST00000462927,ENST00000480510,ENST00000439667,ENST00000467664,ENST00000447919,ENST00000446506"	"ENSP00000405442,ENSP00000248901,ENSP00000385997,ENSP00000384280,ENSP00000409579"
PH_hs_0000739	0.0130597	0.0139736	0.0189849	0.00614467	0.00634805	0.00921076	266.675	242.784	228.063	327.777	306.876	281.611	266.353	299.769	0.276227	0.359826	0.393014	0.288487	0.321798	0.273912	0.0914518	0.0869483	0.127975	0.422764	GABRG2	Homo sapiens gamma-aminobutyric acid (GABA)	1	2566	"NM_198903,NM_000816,NM_198904"	"NP_944493.2,NP_000807.2,NP_944494.1"	ENSG00000113327	"ENST00000356592,ENST00000414552,ENST00000361925,ENST00000522990,ENST00000523372,ENST00000522053"	"ENSP00000349000,ENSP00000410732,ENSP00000354651,ENSP00000430732,ENSP00000430124,ENSP00000430182"
PH_hs_0000740	3.17432e-06	2.92453e-06	2.76721e-06	1.60617e-06	1.79631e-06	1.52303e-06	2539.06	2526.55	2496.61	3714.8	3380.28	3851.72	2731.07	3581.4	0.189821	0.241152	0.264704	0.207305	0.226815	0.185033	0.0445356	0.0660959	0.555399	0.000127605	NEK9	Homo sapiens NIMA-related kinase 9 (NEK9)	1	91754	NM_033116	NP_149107.4	ENSG00000119638	"ENST00000238616,ENST00000555405,ENST00000557026,ENST00000555763,ENST00000556170,ENST00000555537,ENST00000554258,ENST00000557673,ENST00000555961,ENST00000553823,ENST00000553945"	"ENSP00000238616,ENSP00000451604,ENSP00000450943,ENSP00000452537,ENSP00000452544"
PH_hs_0000742	0.99956	0.999629	0.998117	0.991362	0.999963	0.999957	15.8197	12.4505	18.5352	27.3147	9.29927	10.2198	16.9036	15.3223	0.891868	1.26611	1.10116	0.788424	1.40746	1.13957	0.266461	0.451169	-0.361164	0.72872	ACSS1	Homo sapiens acyl-CoA synthetase short-chain family member 1 (ACSS1)	1	84532	"NM_001252675,NM_001252677,NM_001252676,NM_032501"	"NP_001239604.1,NP_001239606.1,NP_001239605.1,NP_115890.2"	ENSG00000154930	"ENST00000484396,ENST00000323482,ENST00000376726,ENST00000432802,ENST00000537502"	"ENSP00000316924,ENSP00000365916,ENSP00000388793,ENSP00000439304"
PH_hs_0000743	0.933162	0.873763	0.88439	0.814085	0.834724	0.502731	38.4193	39.13	42.7115	56.6528	46.4963	56.7765	43.4317	52.3219	0.586967	0.735852	0.747279	0.543227	0.651626	38.9462	0.145008	5.27684	0.0348058	0.951742	CACNG3	"Homo sapiens calcium channel, voltage-dependent, gamma subunit 3 (CACNG3)"	1	10368	NM_006539	NP_006530.1	ENSG00000006116	ENST00000005284	ENSP00000005284
PH_hs_0000744	1.52614e-05	9.50712e-06	1.10458e-05	2.07138e-05	4.78446e-06	7.95035e-06	1385.35	1549.19	1419.96	1273.68	2072.81	1738.5	1572.61	1663.62	0.199878	0.25087	0.276578	0.224579	0.23392	0.195311	0.0660344	0.134406	0.171876	0.472266	SEC24B	Homo sapiens SEC24 family member B (SEC24B)	1	10427	"NM_006323,NM_001042734"	"NP_006314.2,NP_001036199.1"	ENSG00000138802	"ENST00000504968,ENST00000399100,ENST00000265175"	"ENSP00000428564,ENSP00000382051,ENSP00000265175"
PH_hs_0000746	4.07916e-06	4.07838e-06	6.08603e-06	4.99606e-05	6.92573e-05	0.000183787	2263.35	2164.6	1764.07	992.435	878.781	699.486	2236.22	841.042	0.191326	0.243785	0.271271	0.23163	0.25733	0.220751	0.0912962	0.112922	-1.3096	6.00704e-09	USP24	Homo sapiens ubiquitin specific peptidase 24 (USP24)	1	23358	NM_015306	NP_056121.2	ENSG00000162402	"ENST00000294383,ENST00000484447,ENST00000480962,ENST00000472566,ENST00000512504,ENST00000482197"	ENSP00000294383
PH_hs_0000747	2.1292e-05	2.9468e-05	2.37759e-05	1.8742e-05	1.88399e-05	1.6897e-05	1248.63	1078.74	1113.72	1313.13	1270.28	1343.33	1242.74	1284.69	0.202225	0.261393	0.283892	0.223819	0.245083	0.200605	0.0744096	0.0545637	0.12898	0.297079	CORO7|CORO7-PAM16	Homo sapiens coronin 7 (CORO7)|Homo sapiens CORO7-PAM16 readthrough (CORO7-PAM16)	4	79585|100529144	"NM_001201473,NM_001201472,NM_024535|NM_001201479"	"NP_001188402.1,NP_001188401.1,NP_078811.3|NP_001188408.1"	ENSG00000282725|ENSG00000278760	"ENST00000614702,ENST00000632167,ENST00000617235,ENST00000631534,ENST00000631757,ENST00000632515,ENST00000632836,ENST00000633637,ENST00000631638,ENST00000633347,ENST00000632989,ENST00000633467,ENST00000632270,ENST00000633242,ENST00000633681,ENST00000632164,ENST00000633070,ENST00000631793,ENST00000631678,ENST00000631809,ENST00000634048,ENST00000631578,ENST00000631960,ENST00000633804,ENST0000063388…	"ENSP00000482646,ENSP00000488061,ENSP00000483187,ENSP00000488867,ENSP00000487652,ENSP00000488658,ENSP00000488416,ENSP00000487794,ENSP00000488164,ENSP00000488426,ENSP00000487981,ENSP00000487636,ENSP00000488553,ENSP00000488375,ENSP00000488250,ENSP00000488122,ENSP00000487921,ENSP00000488149,ENSP00000488278,ENSP00000488425,ENSP00000488571|ENSP00000480927,ENSP00000488813"
PH_hs_0000748	2.0619e-06	1.78575e-06	1.72334e-06	1.19896e-06	9.62435e-07	1.19451e-06	3177.5	3309.16	3246.07	4549.42	5315.46	4575.05	3514.93	4724.23	0.187315	0.237407	0.260981	0.205576	0.222611	0.183654	0.0484306	0.0748818	0.598042	3.37189e-06	PEX3	Homo sapiens peroxisomal biogenesis factor 3 (PEX3)	1	8504	NM_003630	NP_003621.1	ENSG00000034693	"ENST00000367592,ENST00000367591,ENST00000585848"	"ENSP00000356564,ENSP00000356563"
PH_hs_0000749	0.0340229	0.00896121	0.0053151	0.00528587	0.000828751	0.00135464	210.176	270.353	307.039	338.905	485.422	439.45	284.427	413.462	0.297006	0.348479	0.362093	0.285953	0.287054	0.243497	0.131591	0.121981	0.483651	0.125302	CRY2	Homo sapiens cryptochrome circadian clock 2 (CRY2)	1	1408	"NM_021117,NM_001127457"	"NP_066940.2,NP_001120929.1"	ENSG00000121671	"ENST00000417225,ENST00000443527,ENST00000616080,ENST00000496571,ENST00000532390,ENST00000473199,ENST00000533779,ENST00000525110,ENST00000495237,ENST00000496667,ENST00000488962,ENST00000616623"	"ENSP00000397419,ENSP00000406751,ENSP00000484684,ENSP00000478187"
PH_hs_0000751	2.29319e-06	1.77846e-06	1.55537e-06	3.38696e-06	2.26096e-06	2.96281e-06	2995.57	3318.05	3463.66	2480.58	2961.82	2641.24	3531.02	2644.68	0.187923	0.237378	0.260195	0.211924	0.228425	0.188974	0.0689562	0.0762309	-0.24652	0.0891276	SMG8	Homo sapiens SMG8 nonsense mediated mRNA decay factor (SMG8)	1	55181	NM_018149	NP_060619.4	ENSG00000167447	"ENST00000543872,ENST00000578922,ENST00000580498,ENST00000582469,ENST00000580798,ENST00000300917"	"ENSP00000438748,ENSP00000462119,ENSP00000462931,ENSP00000463175,ENSP00000300917"
PH_hs_0000752	1.79192e-06	1.40362e-06	1.50954e-06	1.90944e-06	2.46178e-06	3.40042e-06	3449.82	3867.65	3938.32	3352.63	2829.77	2472.05	4064.98	2831.42	0.18652	0.235641	0.260566	0.208366	0.22903	0.189821	0.0675755	0.100331	-0.353462	0.0439595	PHF13	Homo sapiens PHD finger protein 13 (PHF13)	1	148479	NM_153812	NP_722519.2	ENSG00000116273	"ENST00000377648,ENST00000495385"	ENSP00000366876
PH_hs_0000753	1	0.999993	0.523764	0.625995	9.81795e-05	0.717394	4.51991	2.66796	74.1407	16.1865	803.457	10.2198	29.3715	271.501	1.68717	5.05872	0.589492	13.3306	0.260944	9.51675	0.734981	0.760514	3.2531	0.000302224	SFRP1	Homo sapiens secreted frizzled-related protein 1 (SFRP1)	1	6422	NM_003012	NP_003003.3	ENSG00000104332	"ENST00000220772,ENST00000379845"	"ENSP00000220772,ENSP00000369174"
PH_hs_0000755	0.0231935	0.0373521	0.0419681	0.021083	0.00926071	0.00793098	231.646	188.536	186.964	246.844	280.838	291.831	219.268	268.115	0.287978	0.390096	0.418129	0.312555	0.329756	0.271077	0.113018	0.0927941	0.238523	0.275884	HECTD4	Homo sapiens HECT domain containing E3 ubiquitin protein ligase 4 (HECTD4)	1	283450	NM_001109662	NP_001103132.3	ENSG00000173064	"ENST00000377560,ENST00000549306,ENST00000549141,ENST00000547085,ENST00000548140,ENST00000548588,ENST00000548896,ENST00000550968,ENST00000552437,ENST00000547519,ENST00000311694,ENST00000547352,ENST00000550724,ENST00000550722"	"ENSP00000366783,ENSP00000477079,ENSP00000448061,ENSP00000449784"
PH_hs_0000757	0.247313	0.0104474	0.0108251	0.000756965	0.000173245	0.000133083	255.375	260.57	260.298	518.98	698.375	757.398	280.337	646.068	0.889291	0.352257	0.378048	0.258744	0.267176	0.217663	0.124898	0.121414	1.12718	0.000420545	CLDN1	Homo sapiens claudin 1 (CLDN1)	1	9076	NM_021101	NP_066924.1	ENSG00000163347	"ENST00000295522,ENST00000490800"	ENSP00000295522
PH_hs_0000758	1.79867e-05	1.59551e-05	1.39613e-05	7.29271e-06	1.0849e-05	5.87163e-06	1315.29	1301.07	1313.58	1804.8	1530.66	1953.11	1419.28	1730.23	0.201027	0.255525	0.278752	0.217013	0.240482	0.193298	0.0458415	0.0894489	0.388847	0.0311044	TMEM19	Homo sapiens transmembrane protein 19 (TMEM19)	1	55266	NM_018279	NP_060749.2	ENSG00000139291	"ENST00000266673,ENST00000550524,ENST00000549735,ENST00000546677,ENST00000546795,ENST00000550787"	"ENSP00000266673,ENSP00000448587,ENSP00000449955,ENSP00000448528,ENSP00000450089,ENSP00000448069"
PH_hs_0000759	0.00364597	0.00131856	0.000464365	0.000637027	0.000509544	0.000716885	357.073	420.648	525.432	539.213	542.147	507.582	470.628	519.845	0.254552	0.310012	0.319182	0.256715	0.280388	0.235435	0.127917	0.0644534	0.133562	0.599437	MAD1L1	Homo sapiens MAD1 mitotic arrest deficient-like 1 (yeast)	1	8379	"NM_001013837,NM_001013836,NM_003550"	"NP_001013859.1,NP_001013858.1,NP_003541.2"	ENSG00000002822	"ENST00000481633,ENST00000402746,ENST00000399654,ENST00000406869,ENST00000468372,ENST00000496548,ENST00000477172,ENST00000450235,ENST00000437877,ENST00000438959,ENST00000444373,ENST00000421113,ENST00000483165,ENST00000491858,ENST00000464742,ENST00000459731,ENST00000486340,ENST00000469871,ENST00000445959,ENST00000429625,ENST00000455998,ENST00000429779,ENST00000265854"	"ENSP00000384155,ENSP00000382562,ENSP00000385334,ENSP00000394886,ENSP00000394069,ENSP00000414877,ENSP00000393037,ENSP00000397417,ENSP00000401901,ENSP00000413139,ENSP00000390099,ENSP00000395457,ENSP00000265854"
PH_hs_0000761	4.87544e-05	3.63497e-05	3.4519e-05	1.38796e-05	1.30889e-05	1.4932e-05	985.341	1015.6	1000.09	1443.63	1427.44	1397.84	1083.81	1396.63	0.208452	0.263496	0.287668	0.221583	0.241961	0.199708	0.0508389	0.0496423	0.443189	0.000730685	ATG4C	"Homo sapiens autophagy related 4C, cysteine peptidase (ATG4C)"	1	84938	"NM_032852,NM_178221"	"NP_116241.2,NP_835739.1"	ENSG00000125703	"ENST00000443289,ENST00000317868,ENST00000371120,ENST00000371118,ENST00000414558"	"ENSP00000396614,ENSP00000322159,ENSP00000360161,ENSP00000360159,ENSP00000391820"
PH_hs_0000762	2.65167e-05	1.50136e-05	1.32038e-05	1.36208e-06	2.68606e-06	3.09753e-06	1169.53	1326.86	1337.76	4146.78	2708.88	2584.47	1384.69	3088.47	0.203819	0.254965	0.27823	0.206325	0.229664	0.189246	0.0720839	0.147877	1.22395	2.05991e-06	CLIP3	Homo sapiens CAP-GLY domain containing linker protein 3 (CLIP3)	1	25999	"NM_001199570,NM_015526"	"NP_001186499.1,NP_056341.1"	ENSG00000105270	"ENST00000360535,ENST00000593074,ENST00000585466,ENST00000592017,ENST00000590559,ENST00000586457"	"ENSP00000353732,ENSP00000466832,ENSP00000468689,ENSP00000466026"
PH_hs_0000763	1	1	1	0.999684	1	1	4.51991	4.44659	3.22351	17.1982	-0.929927	-1.13553	4.40237	4.95088	1.66881	2.11627	2.61936	0.942069	-4.54805	-5.06376	0.444892	1.20137	NA	NA	REEP1	Homo sapiens receptor accessory protein 1 (REEP1)	1	65055	"NM_001164732,NM_001164731,NM_001164730,NM_022912"	"NP_001158204.1,NP_001158203.1,NP_001158202.1,NP_075063.1"	ENSG00000068615	"ENST00000165698,ENST00000437769,ENST00000453231,ENST00000490915,ENST00000428491,ENST00000473407,ENST00000489855,ENST00000475475,ENST00000541910,ENST00000535845,ENST00000538924"	"ENSP00000165698,ENSP00000401140,ENSP00000392197,ENSP00000400607,ENSP00000475269,ENSP00000442681,ENSP00000437567,ENSP00000438346"
PH_hs_0000764	4.89672e-05	3.7618e-05	4.53394e-05	0.00163886	0.000314008	0.000212055	984.211	1005.82	927.565	438.047	606.312	675.64	1053.68	562.722	0.208487	0.263845	0.29053	0.268509	0.274211	0.222164	0.0612098	0.132231	-0.875182	0.000717554	BTBD6	Homo sapiens BTB (POZ)	1	90135	NM_033271	NP_150374.2	ENSG00000184887	"ENST00000537513,ENST00000392554,ENST00000463376,ENST00000392553,ENST00000536364,ENST00000327471"	"ENSP00000446223,ENSP00000376337,ENSP00000418150,ENSP00000443091,ENSP00000329361"
PH_hs_0000765	1.07655e-06	9.61758e-07	8.84424e-07	1.38634e-06	8.63356e-07	9.52563e-07	4924.44	5192.73	5370.37	4096.2	5876.21	5511.86	5593.26	5065.9	0.18372	0.232945	0.255993	0.206429	0.221902	0.182397	0.0565966	0.110427	0.0248207	0.897996	PITPNB	"Homo sapiens phosphatidylinositol transfer protein, beta (PITPNB)"	1	23760	NM_012399	NP_036531.1	ENSG00000180957	"ENST00000335272,ENST00000320996,ENST00000634017,ENST00000477861,ENST00000493007,ENST00000415296,ENST00000436663,ENST00000465179,ENST00000460566,ENST00000471825,ENST00000455418"	"ENSP00000334738,ENSP00000321266,ENSP00000487693,ENSP00000406542,ENSP00000403675,ENSP00000405179"
PH_hs_0000766	0.983635	0.999616	0.998134	0.962801	0.979792	0.992987	28.2495	12.4505	18.5352	37.4313	26.9679	21.5751	21.3925	28.1277	0.678176	1.2715	1.09958	0.653427	0.836503	0.78107	0.327556	0.254304	0.463965	0.604758	PHLDB2	"Homo sapiens pleckstrin homology-like domain, family B, member 2 (PHLDB2)"	1	90102	"NM_001134439,NM_001134438,NM_001134437,NM_145753"	"NP_001127911.1,NP_001127910.1,NP_001127909.1,NP_665696.1"	ENSG00000144824	"ENST00000393923,ENST00000431670,ENST00000498699,ENST00000478922,ENST00000477695,ENST00000393925,ENST00000481953,ENST00000495180,ENST00000478733,ENST00000491694,ENST00000478584,ENST00000460365,ENST00000470699,ENST00000486886,ENST00000412622"	"ENSP00000377500,ENSP00000405405,ENSP00000418296,ENSP00000417497,ENSP00000418198,ENSP00000377502,ENSP00000418319,ENSP00000420303,ENSP00000405292"
PH_hs_0000767	6.93961e-07	6.08152e-07	5.85845e-07	1.41108e-06	1.27223e-06	1.63313e-06	7558.42	8585.48	8661.57	4046.63	4249.76	3681.39	8958.4	3918.7	0.181404	0.229796	0.253051	0.206534	0.224462	0.185435	0.0680852	0.0681199	-1.01197	1.46669e-13	TFB2M	"Homo sapiens transcription factor B2, mitochondrial (TFB2M)"	1	64216	NM_022366	NP_071761.1	ENSG00000162851	ENST00000366514	ENSP00000355471
PH_hs_0000768	0.00145351	0.000915316	0.000713528	0.000820011	0.000259308	0.000389262	438.431	457.11	477.079	509.875	634.21	584.798	495.716	565.628	0.242038	0.30409	0.325509	0.259701	0.271885	0.228485	0.0679579	0.091597	0.178149	0.383247	EPN2	Homo sapiens epsin 2 (EPN2)	1	22905	"NM_014964,NM_001102664,NM_148921"	"NP_055779.2,NP_001096134.1,NP_683723.2"	ENSG00000072134	"ENST00000582015,ENST00000584707,ENST00000584633,ENST00000441293,ENST00000314728,ENST00000582659,ENST00000583197,ENST00000577692,ENST00000580579,ENST00000395618,ENST00000395628,ENST00000582234,ENST00000494192,ENST00000575595,ENST00000581024,ENST00000577244,ENST00000582969,ENST00000584150,ENST00000577195,ENST00000495155,ENST00000395620,ENST00000395626,ENST00000571254,ENST00000572627,ENST0000058509…	"ENSP00000462465,ENSP00000462426,ENSP00000320543,ENSP00000463141,ENSP00000463627,ENSP00000463769,ENSP00000378980,ENSP00000378990,ENSP00000460193,ENSP00000459678,ENSP00000462958,ENSP00000462606,ENSP00000462392,ENSP00000378982,ENSP00000378988,ENSP00000459542,ENSP00000261495"
PH_hs_0000771	0.0155706	0.00781659	0.0189719	0.0346399	0.122591	0.0527619	255.375	279.246	228.063	218.518	140.419	179.414	275.44	176.129	0.279539	0.3452	0.39296	0.324507	0.41383	0.316406	0.0991323	0.152207	-0.698772	0.012122	HAUS5	"Homo sapiens HAUS augmin-like complex, subunit 5 (HAUS5)"	1	23354	NM_015302	NP_056117.1	ENSG00000249115	"ENST00000587439,ENST00000588570,ENST00000585968,ENST00000424522,ENST00000203166,ENST00000592291,ENST00000428854,ENST00000430749,ENST00000590994"	"ENSP00000466661,ENSP00000475856,ENSP00000439056,ENSP00000475934,ENSP00000467688"
PH_hs_0000773	6.34107e-07	6.42479e-07	6.61758e-07	5.33452e-07	4.6972e-07	4.81261e-07	8460.15	7980.75	7350.41	10962.3	13581.6	13297.1	8592.13	12380.2	0.180939	0.230168	0.253911	0.201003	0.218053	0.178754	0.0664499	0.0830889	0.69587	0.000159218	TM2D2	Homo sapiens TM2 domain containing 2 (TM2D2)	1	83877	"NM_001024381,NM_001024380,NM_031940,NM_078473"	"NP_001019552.1,NP_001019551.1,NP_114146.3,NP_510882.1"	ENSG00000169490	"ENST00000456845,ENST00000456397,ENST00000397070,ENST00000522434,ENST00000522142,ENST00000521060,ENST00000524331,ENST00000519186,ENST00000517872,ENST00000520152"	"ENSP00000391674,ENSP00000416050,ENSP00000380260,ENSP00000428394,ENSP00000430685,ENSP00000428203"
PH_hs_0000774	4.2627e-07	4.05707e-07	3.96509e-07	3.91719e-07	3.81506e-07	4.02672e-07	17306.7	19027	19493.4	22167.4	23736.4	20480.4	20161.7	21718.5	0.178934	0.227117	0.250354	0.199338	0.216782	0.177838	0.0627371	0.0672136	0.294329	0.030346	ATP6V0B	"Homo sapiens ATPase, H+ transporting, lysosomal 21kDa, V0 subunit b (ATP6V0B)"	1	533	"NM_001039457,NM_004047"	"NP_001034546.1,NP_004038.1"	ENSG00000117410	"ENST00000472505,ENST00000472174,ENST00000532642,ENST00000236067,ENST00000471859,ENST00000472277,ENST00000461670,ENST00000468183,ENST00000473485,ENST00000496131,ENST00000498208,ENST00000532072,ENST00000498664"	"ENSP00000432994,ENSP00000431605,ENSP00000434729,ENSP00000236067,ENSP00000432754,ENSP00000435396,ENSP00000431375,ENSP00000434094"
PH_hs_0000776	4.12091e-06	3.39785e-06	2.66406e-06	1.42622e-06	1.8037e-06	1.21392e-06	2253.18	2350.47	2544.96	4017.29	3371.91	4519.41	2581.69	3896.07	0.191387	0.242327	0.2644	0.206597	0.226843	0.183745	0.0653919	0.0963406	0.743813	0.000228215	ETHE1	Homo sapiens ethylmalonic encephalopathy 1 (ETHE1)	1	23474	NM_014297	NP_055112.2	ENSG00000105755	"ENST00000292147,ENST00000594342,ENST00000600651,ENST00000598330,ENST00000602138,ENST00000595115"	"ENSP00000292147,ENSP00000469652,ENSP00000469037,ENSP00000469219,ENSP00000468964"
PH_hs_0000777	4.89853e-07	5.03702e-07	4.62481e-07	4.11459e-07	4.97343e-07	4.70931e-07	12717.9	11580.7	13111.6	19102.1	12133.7	13895.5	13510.6	14765.3	0.179628	0.228537	0.251407	0.199601	0.218406	0.178642	0.0636417	0.132408	0.277851	0.187433	MFSD1	Homo sapiens major facilitator superfamily domain containing 1 (MFSD1)	1	64747	"NM_022736,NM_001167903"	"NP_073573.2,NP_001161375.1"	ENSG00000118855	"ENST00000486568,ENST00000491804,ENST00000465739,ENST00000415822,ENST00000484166,ENST00000480292,ENST00000264266,ENST00000471266,ENST00000471500,ENST00000474670,ENST00000482835,ENST00000476860,ENST00000489639,ENST00000477743,ENST00000465624,ENST00000465235,ENST00000468409,ENST00000622669,ENST00000392813"	"ENSP00000417414,ENSP00000420699,ENSP00000418055,ENSP00000403117,ENSP00000417950,ENSP00000419467,ENSP00000264266,ENSP00000419281,ENSP00000420816,ENSP00000419708,ENSP00000418503,ENSP00000417163,ENSP00000484175,ENSP00000376560"
PH_hs_0000778	0.0016539	0.00172504	0.000977717	0.0126804	0.00615927	0.00488849	426.002	395.747	444.844	278.206	308.736	327.033	457.425	299.019	0.243678	0.314614	0.330418	0.301823	0.321079	0.262543	0.0752484	0.0890824	-0.640167	0.00134912	TMEM261	Homo sapiens transmembrane protein 261 (TMEM261)	1	90871	NM_033428	NP_219500.1	ENSG00000137038	"ENST00000358227,ENST00000484082,ENST00000469050"	ENSP00000350961
PH_hs_0000780	7.20545e-06	4.44739e-06	3.85359e-06	4.34858e-06	4.18735e-06	3.06414e-06	1796.67	2082.78	2134.77	2218.56	2194.63	2598.09	2172.01	2293.84	0.194875	0.244477	0.267405	0.213543	0.232914	0.189179	0.0769174	0.0789188	0.230138	0.201822	CHAMP1	Homo sapiens chromosome alignment maintaining phosphoprotein 1 (CHAMP1)	1	283489	"NM_001164145,NM_001164144,NM_032436"	"NP_001157617.1,NP_001157616.1,NP_115812.1"	ENSG00000198824	"ENST00000361283,ENST00000463003,ENST00000478022"	"ENSP00000354730,ENSP00000474448"
PH_hs_0000781	6.38671e-07	6.17013e-07	6.10933e-07	5.40488e-07	5.43602e-07	5.48079e-07	8390.09	8417.4	8162.73	10729.6	10395.6	10551.3	9017.89	10363.5	0.180978	0.229894	0.253346	0.201075	0.218959	0.179431	0.0458015	0.0452765	0.377901	0.00121181	FUNDC1	Homo sapiens FUN14 domain containing 1 (FUNDC1)	1	139341	NM_173794	NP_776155.1	ENSG00000069509	"ENST00000378045,ENST00000483115"	ENSP00000367284
PH_hs_0000782	2.0631e-06	2.2956e-06	2.05836e-06	1.10414e-06	1.26149e-06	8.59366e-07	3176.37	2864.5	2922.92	4849.88	4408.78	6066	3237.23	5013.68	0.187318	0.239292	0.262359	0.205096	0.224528	0.181833	0.0621864	0.104948	0.781903	0.00014954	FKBP5	Homo sapiens FK506 binding protein 5 (FKBP5)	1	2289	"NM_001145776,NM_001145775,NM_004117"	"NP_001139248.1,NP_001139247.1,NP_004108.1"	ENSG00000096060	"ENST00000357266,ENST00000536438,ENST00000539068,ENST00000542713"	"ENSP00000349811,ENSP00000444810,ENSP00000441205,ENSP00000442340"
PH_hs_0000783	4.22996e-05	2.3751e-05	1.7843e-05	3.19751e-05	2.94453e-05	3.85174e-05	1031.67	1149.89	1216.87	1121.93	1111.26	1050.36	1227.33	1074.26	0.207472	0.259285	0.281113	0.227972	0.249082	0.206917	0.0762504	0.0583031	-0.123891	0.465185	BLOC1S4	"Homo sapiens biogenesis of lysosomal organelles complex-1, subunit 4, cappuccino (BLOC1S4)"	1	55330	NM_018366	NP_060836.1	ENSG00000186222	ENST00000320776	ENSP00000318128
PH_hs_0000785	0.000946994	0.000744987	0.000661985	0.0020352	0.00107773	0.00250114	482.501	482.011	485.138	417.814	457.524	381.538	523.535	411.205	0.236847	0.301223	0.324376	0.27147	0.290867	0.251985	0.0524627	0.0882225	-0.363317	0.0377359	C19orf25	Homo sapiens chromosome 19 open reading frame 25 (C19orf25)	1	148223	NM_152482	NP_689695.2	ENSG00000119559	"ENST00000588427,ENST00000436106,ENST00000588871,ENST00000585675,ENST00000427685,ENST00000586564,ENST00000592486,ENST00000592872,ENST00000588849,ENST00000590621,ENST00000591027,ENST00000592605,ENST00000589421"	"ENSP00000468000,ENSP00000397394,ENSP00000465469,ENSP00000468688,ENSP00000389254,ENSP00000466372,ENSP00000467861,ENSP00000466283,ENSP00000468064,ENSP00000478936"
PH_hs_0000786	0.0035948	0.0090823	0.0065685	0.000985827	0.00015291	0.000101019	358.203	269.464	291.728	489.642	719.763	811.904	332.035	661.3	0.254343	0.348793	0.366269	0.261956	0.265762	0.215129	0.11531	0.143688	0.947149	0.00139247	TCERG1L	Homo sapiens transcription elongation regulator 1-like (TCERG1L)	1	256536	NM_174937	NP_777597.2	ENSG00000176769	"ENST00000483040,ENST00000368642"	ENSP00000357631
PH_hs_0000787	1.09545e-06	9.36627e-07	8.6218e-07	2.09098e-06	3.21554e-06	4.24976e-06	4855.52	5317.24	5516.23	3172.55	2475.46	2234.72	5666.01	2578.95	0.183813	0.232759	0.255817	0.208903	0.230958	0.191217	0.0648184	0.112945	-0.961834	3.27864e-06	TMEM218	Homo sapiens transmembrane protein 218 (TMEM218)	1	219854	"NM_001258247,NM_001258244,NM_001258240,NM_001258245,NM_001258241,NM_001258238,NM_001258246,NM_001080546,NM_001258243,NM_001258242,NM_001258239,NR_047586,NR_047587,NR_047588,NR_047589,NR_047591,NR_047590,NR_047592"	"NP_001245176.1,NP_001245173.1,NP_001245169.1,NP_001245174.1,NP_001245170.1,NP_001245167.1,NP_001245175.1,NP_001074015.1,NP_001245172.1,NP_001245171.1,NP_001245168.1,-,-,-,-,-,-,-"	ENSG00000150433	"ENST00000531909,ENST00000527257,ENST00000528724,ENST00000531262,ENST00000532156,ENST00000532407,ENST00000279968,ENST00000531851,ENST00000526175,ENST00000527766,ENST00000529609,ENST00000529583,ENST00000527271,ENST00000524373,ENST00000533273,ENST00000529530,ENST00000532717"	"ENSP00000436596,ENSP00000436578,ENSP00000433023,ENSP00000434597,ENSP00000279968,ENSP00000436177,ENSP00000435526,ENSP00000432624,ENSP00000433374,ENSP00000436162,ENSP00000433996,ENSP00000431411,ENSP00000436151"
PH_hs_0000788	0.00663281	0.00120255	0.150269	0.00131967	0.000565203	0.00427743	311.874	429.541	146.67	459.292	530.988	337.252	320.728	434.321	0.263942	0.308482	0.566692	0.265651	0.281911	0.260314	0.246463	0.138198	0.398985	0.398233	FES	"Homo sapiens FES proto-oncogene, tyrosine kinase (FES)"	1	2242	"NM_001143785,NM_001143784,NM_001143783,NM_002005"	"NP_001137257.1,NP_001137256.1,NP_001137255.1,NP_001996.1"	ENSG00000182511	"ENST00000416779,ENST00000328850,ENST00000470152,ENST00000414248,ENST00000481665,ENST00000559355,ENST00000394302,ENST00000452243,ENST00000464684,ENST00000443697,ENST00000394300,ENST00000444422,ENST00000497945,ENST00000494259,ENST00000448367,ENST00000496379,ENST00000462476"	"ENSP00000410477,ENSP00000331504,ENSP00000454146,ENSP00000414629,ENSP00000454089,ENSP00000377839,ENSP00000392696,ENSP00000435811,ENSP00000395425,ENSP00000377837,ENSP00000400868"
PH_hs_0000789	2.44995e-06	3.08012e-06	3.54799e-06	2.09226e-06	4.40994e-06	3.09204e-06	2891.61	2463.41	2216.16	3172.55	2147.2	2586.74	2734.3	2586.72	0.188305	0.241557	0.266724	0.208909	0.233308	0.189235	0.0935499	0.116768	0.0690226	0.763026	HIST1H1C	"Homo sapiens histone cluster 1, H1c (HIST1H1C)"	1	3006	NM_005319	NP_005310.1	ENSG00000187837	ENST00000343677	ENSP00000339566
PH_hs_0000790	4.11506e-07	4.34398e-07	4.01479e-07	4.14693e-07	4.46467e-07	4.81053e-07	19031.1	15837.9	18760	18689.3	15180.1	13308.4	19367.9	15434.9	0.178759	0.227563	0.250439	0.199642	0.217741	0.178752	0.0771299	0.106193	-0.146659	0.387502	MFSD3	Homo sapiens major facilitator superfamily domain containing 3 (MFSD3)	1	113655	NM_138431	NP_612440.1	ENSG00000167700	"ENST00000301327,ENST00000528047,ENST00000526749,ENST00000534427"	ENSP00000301327
PH_hs_0000792	4.44652e-07	4.06619e-07	4.1676e-07	4.03823e-07	3.94134e-07	3.96548e-07	15606.1	18902.5	16853.3	20166.4	21270.2	21466.1	18549.1	20579.5	0.179144	0.227132	0.250694	0.1995	0.216979	0.17776	0.0764386	0.0517173	0.336022	0.0285501	DYNC1H1	"Homo sapiens dynein, cytoplasmic 1, heavy chain 1 (DYNC1H1)"	1	1778	NM_001376	NP_001367.2	ENSG00000197102	"ENST00000360184,ENST00000555204,ENST00000554854,ENST00000556791,ENST00000553423,ENST00000555800,ENST00000556139,ENST00000556499,ENST00000555102,ENST00000556229,ENST00000555062"	"ENSP00000348965,ENSP00000450674"
PH_hs_0000794	4.56316e-07	4.55641e-07	4.39337e-07	6.88572e-07	1.00948e-06	1.1226e-06	14715.7	14167.7	14729	7664.31	5099.72	4801.02	15750.5	5746.65	0.179273	0.227876	0.251055	0.202412	0.222924	0.183307	0.0474598	0.144082	-1.27784	1.56786e-07	MRPL27	Homo sapiens mitochondrial ribosomal protein L27 (MRPL27)	1	51264	NM_016504	NP_057588.1	ENSG00000108826	"ENST00000507088,ENST00000508200,ENST00000225969,ENST00000503633,ENST00000442592,ENST00000511860,ENST00000514928"	"ENSP00000421865,ENSP00000424321,ENSP00000225969,ENSP00000425126,ENSP00000388915,ENSP00000426037"
PH_hs_0000795	0.000336952	0.000235693	0.000154787	5.82329e-05	5.89433e-05	6.08422e-05	610.188	626.97	678.549	952.98	916.908	926.592	691.85	914.908	0.225634	0.284813	0.304601	0.232929	0.255711	0.210689	0.0698087	0.0534271	0.427572	0.00995182	HDHD3	Homo sapiens haloacid dehalogenase-like hydrolase domain containing 3 (HDHD3)	1	81932	NM_031219	NP_112496.1	ENSG00000119431	"ENST00000238379,ENST00000374180,ENST00000485934"	"ENSP00000238379,ENSP00000363295"
PH_hs_0000796	0.694697	0.374433	0.173735	0.265255	0.34253	0.46725	62.1488	83.596	122.493	117.352	93.9226	77.216	96.8731	94.3839	0.473346	0.529101	0.484248	0.403123	0.482975	0.437982	0.219	0.166735	-0.140083	0.762419	OSBP2	Homo sapiens oxysterol binding protein 2 (OSBP2)	1	23762	NM_030758	NP_110385.1	ENSG00000184792	"ENST00000438716,ENST00000407373,ENST00000332585,ENST00000446658,ENST00000477355,ENST00000445781,ENST00000401475,ENST00000464341,ENST00000496367,ENST00000424224,ENST00000454145,ENST00000453621,ENST00000431368,ENST00000452656,ENST00000496575,ENST00000433183,ENST00000535268,ENST00000437268,ENST00000403222"	"ENSP00000411052,ENSP00000385237,ENSP00000332576,ENSP00000392080,ENSP00000411497,ENSP00000385254,ENSP00000388575,ENSP00000409011,ENSP00000401776,ENSP00000415274,ENSP00000409838,ENSP00000392362,ENSP00000438713,ENSP00000389200,ENSP00000384213"
PH_hs_0000797	4.42312e-07	4.44575e-07	4.04452e-07	4.35388e-07	4.49616e-07	4.37037e-07	15800.5	14982.4	18350.6	16468.8	14937.4	16426.6	17744.3	15649.2	0.179118	0.227715	0.250489	0.199903	0.217784	0.178257	0.0803508	0.0600426	0.00805402	0.95677	NDUFV1	Homo sapiens NADH dehydrogenase (ubiquinone)	1	4723	"NM_001166102,NM_007103"	"NP_001159574.1,NP_009034.2"	ENSG00000167792	"ENST00000322776,ENST00000532303,ENST00000532244,ENST00000528328,ENST00000529927,ENST00000524876,ENST00000524838,ENST00000532343,ENST00000415352,ENST00000528548,ENST00000532260,ENST00000530014,ENST00000530103,ENST00000525086,ENST00000534139,ENST00000533075,ENST00000529867,ENST00000526138,ENST00000530638,ENST00000528314,ENST00000528377,ENST00000526770,ENST00000526169,ENST00000533919,ENST0000052735…	"ENSP00000322450,ENSP00000432015,ENSP00000435202,ENSP00000436906,ENSP00000436766,ENSP00000431751,ENSP00000395368,ENSP00000434575,ENSP00000437267,ENSP00000434438,ENSP00000436936,ENSP00000434581,ENSP00000435199,ENSP00000432637"
PH_hs_0000798	5.87782e-06	9.99657e-06	8.04667e-06	5.20669e-06	4.26977e-06	4.29492e-06	1943.56	1566.98	1587.58	2057.71	2176.03	2224.5	1841.17	2112.91	0.193582	0.251668	0.273719	0.214733	0.23306	0.191284	0.0906486	0.0571347	0.337412	0.0304139	SMAP2	Homo sapiens small ArfGAP2 (SMAP2)	1	64744	"NM_001198980,NM_001198979,NM_001198978,NM_022733"	"NP_001185909.1,NP_001185908.1,NP_001185907.1,NP_073570.1"	ENSG00000084070	"ENST00000435168,ENST00000372718,ENST00000372708,ENST00000487871,ENST00000539317,ENST00000614549"	"ENSP00000389895,ENSP00000361803,ENSP00000361793,ENSP00000442835,ENSP00000479285"
PH_hs_0000799	6.35318e-07	1.02225e-06	4.21901e-05	5.37966e-07	1.04908e-06	4.58016e-07	8449.98	8151.5	6142.4	10810.6	13377.9	14743.7	8213.85	12737.2	0.180952	0.234724	0.311686	0.201049	0.225397	0.178498	0.105841	0.0990454	0.782255	0.00197531	CALU	Homo sapiens calumenin (CALU)	1	813	"NM_001199673,NM_001199672,NM_001199671,NM_001130674,NM_001219"	"NP_001186602.1,NP_001186601.1,NP_001186600.1,NP_001124146.1,NP_001210.1"	ENSG00000128595	"ENST00000535011,ENST00000542996,ENST00000249364,ENST00000449187,ENST00000479257,ENST00000493278"	"ENSP00000442110,ENSP00000438248,ENSP00000249364,ENSP00000408838,ENSP00000420381,ENSP00000417973"
PH_hs_0000800	6.93873e-07	6.20292e-07	6.56042e-07	1.16486e-06	8.01848e-07	8.77982e-07	7559.55	8356.04	7430.99	4650.58	6325.36	5942.23	8431.52	5535.02	0.181404	0.229929	0.253849	0.205408	0.221424	0.18195	0.0642264	0.0999684	-0.429897	0.0217054	KLHL21	Homo sapiens kelch-like family member 21 (KLHL21)	1	9903	NM_014851	NP_055666.2	ENSG00000162413	"ENST00000377658,ENST00000377663,ENST00000467612,ENST00000496707,ENST00000463043,ENST00000610898"	"ENSP00000366886,ENSP00000366891,ENSP00000466089,ENSP00000468710,ENSP00000466479,ENSP00000480631"
PH_hs_0000801	0.00131581	0.00119172	0.00265125	0.00358186	0.00421914	0.00322439	448.601	430.43	357.004	369.255	336.633	359.963	446.389	348.708	0.240839	0.308334	0.347682	0.279745	0.31367	0.255821	0.0984542	0.07371	-0.372122	0.0377524	CDIP1	Homo sapiens cell death-inducing p53 target 1 (CDIP1)	1	29965	"NM_001199056,NM_001199055,NM_001199054,NM_013399"	"NP_001185985.1,NP_001185984.1,NP_001185983.1,NP_037531.2"	ENSG00000089486	"ENST00000563332,ENST00000399599,ENST00000567695,ENST00000564828,ENST00000563507,ENST00000562334,ENST00000589159,ENST00000562579,ENST00000589890,ENST00000563186,ENST00000588381,ENST00000586728,ENST00000566234,ENST00000586768"	"ENSP00000454994,ENSP00000382508,ENSP00000457877,ENSP00000456461,ENSP00000455462,ENSP00000455050,ENSP00000466378,ENSP00000457255,ENSP00000466186,ENSP00000457370,ENSP00000465412,ENSP00000468627,ENSP00000467058"
PH_hs_0000803	0.000154013	9.10779e-05	0.000171993	0.000190623	0.00015291	0.000161429	734.486	793.272	661.625	710.183	719.763	722.197	790.687	704.104	0.218162	0.273342	0.305912	0.243811	0.265762	0.2195	0.0820957	0.0510781	-0.143378	0.382623	LRRC20	Homo sapiens leucine rich repeat containing 20 (LRRC20)	1	55222	"NM_207119,NM_018239,NM_018205"	"NP_997002.1,NP_060709.2,NP_060675.1"	ENSG00000172731	"ENST00000355790,ENST00000373224,ENST00000358141,ENST00000357631,ENST00000446961,ENST00000395011,ENST00000395010"	"ENSP00000348043,ENSP00000362321,ENSP00000350860,ENSP00000350255,ENSP00000413745,ENSP00000378458,ENSP00000378457"
PH_hs_0000804	0.00304753	2.74061e-06	1.77998e-06	1.69244e-06	8.79262e-07	7.11908e-07	2789.92	2643.06	3189.66	3594.42	5893.88	7410.47	3114.03	5528.67	0.313408	0.240734	0.261245	0.207619	0.222081	0.180818	0.0889833	0.172507	0.904652	0.0109902	RHBDD2	Homo sapiens rhomboid domain containing 2 (RHBDD2)	1	57414	"NM_001040457,NM_001040456"	"NP_001035547.1,NP_001035546.1"	ENSG00000005486	"ENST00000466232,ENST00000468644,ENST00000006777,ENST00000454791,ENST00000476218,ENST00000468304,ENST00000428119,ENST00000467406,ENST00000318622"	"ENSP00000006777,ENSP00000403507,ENSP00000391232,ENSP00000314144"
PH_hs_0000805	1.01935e-06	7.57509e-07	6.80606e-07	1.01839e-06	8.70674e-07	1.08137e-06	5152.7	6560.5	7100.58	5182.72	5828.78	4947.5	6794.52	5221.21	0.183427	0.231289	0.25411	0.204629	0.221957	0.183098	0.101638	0.0729573	-0.187431	0.28644	TINF2	Homo sapiens TERF1 (TRF1)	1	26277	"NM_001099274,NM_012461"	"NP_001092744.1,NP_036593.2"	ENSG00000092330	"ENST00000558703,ENST00000560019,ENST00000399423,ENST00000267415,ENST00000559969,ENST00000558566,ENST00000557915,ENST00000559019,ENST00000559549,ENST00000558476,ENST00000559147,ENST00000557830,ENST00000557921,ENST00000558510,ENST00000626689"	"ENSP00000453113,ENSP00000382350,ENSP00000267415,ENSP00000452800,ENSP00000453025,ENSP00000453675,ENSP00000452724,ENSP00000453157,ENSP00000486681"
PH_hs_0000806	0.0091838	0.00625061	0.0067921	0.0041821	4.31498e-05	2.63754e-05	289.274	294.365	290.922	357.115	998.741	1171.87	315.844	826.98	0.269525	0.340074	0.367689	0.282222	0.252691	0.203944	0.0613812	0.24527	1.16604	0.0263943	MRC2	"Homo sapiens mannose receptor, C type 2 (MRC2)"	1	9902	NM_006039	NP_006030.2	ENSG00000011028	"ENST00000303375,ENST00000584265,ENST00000584682,ENST00000583597,ENST00000579432,ENST00000446119,ENST00000580916"	"ENSP00000307513,ENSP00000461968,ENSP00000463968,ENSP00000400445"
PH_hs_0000807	8.31107e-07	1.08572e-06	9.70539e-07	7.35148e-07	7.01687e-07	5.4189e-07	6213.75	4685.82	4935.19	7103.85	7324.1	10745.5	5718.66	8235.86	0.182345	0.233799	0.25667	0.202777	0.220568	0.179371	0.099884	0.133761	0.660498	0.0134551	MKRN1	Homo sapiens makorin ring finger protein 1 (MKRN1)	1	23608	NM_013446	NP_038474.2	ENSG00000133606	"ENST00000255977,ENST00000475010,ENST00000495305,ENST00000474576,ENST00000463142,ENST00000468447,ENST00000480552,ENST00000496169,ENST00000443720,ENST00000471104,ENST00000467513,ENST00000494939,ENST00000498535,ENST00000473444,ENST00000475180,ENST00000481705"	"ENSP00000255977,ENSP00000417640,ENSP00000417863,ENSP00000417346,ENSP00000419894,ENSP00000417907,ENSP00000416369,ENSP00000418864,ENSP00000418588,ENSP00000419843,ENSP00000419695,ENSP00000418620,ENSP00000419259"
PH_hs_0000810	7.95555e-07	4.46046e-07	4.24575e-07	5.24188e-07	5.07636e-07	5.25267e-07	13779	14867.6	16040.2	11291.1	11685.5	11319	16138.4	11220.3	0.18332	0.227736	0.250821	0.200908	0.218533	0.179209	0.0684989	0.0465438	-0.337081	0.00841453	SLC39A1	Homo sapiens solute carrier family 39 (zinc transporter)	1	27173	"NM_001271959,NM_001271961,NM_001271960,NM_001271958,NM_001271957,NM_014437"	"NP_001258888.1,NP_001258890.1,NP_001258889.1,NP_001258887.1,NP_001258886.1,NP_055252.2"	ENSG00000143570	"ENST00000356205,ENST00000368623,ENST00000368621,ENST00000310483,ENST00000429040,ENST00000413622,ENST00000417348,ENST00000461071,ENST00000621013,ENST00000617697,ENST00000537590"	"ENSP00000348535,ENSP00000357612,ENSP00000357610,ENSP00000309710,ENSP00000392950,ENSP00000392229,ENSP00000407717,ENSP00000484182,ENSP00000479421,ENSP00000443632"
PH_hs_0000812	1	1	1	0.999798	1	1	3.38993	2.66796	1.61175	16.1865	0	0	2.76986	5.29564	1.94407	2.75483	3.81796	0.970505	#NUM!	#NUM!	0.616204	1.08645	NA	NA	SLCO2B1	"Homo sapiens solute carrier organic anion transporter family, member 2B1 (SLCO2B1)"	1	11309	"NM_001145212,NM_001145211,NM_007256"	"NP_001138684.1,NP_001138683.1,NP_009187.1"	ENSG00000137491	"ENST00000526660,ENST00000531713,ENST00000289575,ENST00000532236,ENST00000531756,ENST00000531457,ENST00000525650,ENST00000454962,ENST00000530556,ENST00000534004,ENST00000527180,ENST00000525845,ENST00000534186,ENST00000428359,ENST00000526839,ENST00000530012,ENST00000528108,ENST00000530015,ENST00000341411"	"ENSP00000432889,ENSP00000289575,ENSP00000434112,ENSP00000436324,ENSP00000389653,ENSP00000435384,ENSP00000431192,ENSP00000436513,ENSP00000431324,ENSP00000433872,ENSP00000388912,ENSP00000434742"
PH_hs_0000813	0.00313016	0.00263518	0.00163197	6.6494e-05	2.55264e-05	2.11499e-05	369.503	359.285	397.297	920.607	1158.69	1252.49	406.681	1090.04	0.252333	0.322306	0.338932	0.234072	0.247781	0.202268	0.0743357	0.104211	1.41508	8.27849e-09	PELI1	Homo sapiens pellino E3 ubiquitin protein ligase 1 (PELI1)	1	57162	NM_020651	NP_065702.2	ENSG00000197329	"ENST00000358912,ENST00000466177,ENST00000494203,ENST00000468869"	ENSP00000351789
PH_hs_0000815	0.105812	0.169205	0.170501	0.139433	0.188225	0.176927	152.547	118.279	123.299	147.702	120.89	121.502	142.337	127.625	0.331224	0.463788	0.483071	0.370269	0.437603	0.365291	0.1296	0.121837	-0.244308	0.278883	SNX9	Homo sapiens sorting nexin 9 (SNX9)	1	51429	NM_016224	NP_057308.1	ENSG00000130340	"ENST00000614703,ENST00000614800,ENST00000392185,ENST00000611124"	"ENSP00000482920,ENSP00000479382,ENSP00000376024,ENSP00000482087"
PH_hs_0000816	5.0673e-05	3.84536e-05	3.25263e-05	2.51032e-05	4.75128e-05	3.70775e-05	975.171	999.594	1017.02	1202.86	971.773	1061.72	1080.47	1058.82	0.208758	0.264069	0.287056	0.226061	0.253598	0.206612	0.0531467	0.0864842	0.0239416	0.890153	FUK	Homo sapiens fucokinase (FUK)	1	197258	NM_145059	NP_659496.2	ENSG00000157353	"ENST00000288078,ENST00000572784,ENST00000576107,ENST00000574784,ENST00000571487,ENST00000571514,ENST00000378912,ENST00000464499,ENST00000573352,ENST00000576453,ENST00000498702,ENST00000573832,ENST00000485034"	"ENSP00000288078,ENSP00000458483,ENSP00000459168,ENSP00000462584,ENSP00000368192,ENSP00000460484,ENSP00000458622,ENSP00000463088"
PH_hs_0000817	0.00239957	0.00266388	0.00406619	0.00227702	0.000201595	0.000126868	392.102	358.395	324.769	407.698	673.267	766.482	388.328	604.419	0.248607	0.322511	0.356045	0.273048	0.268912	0.217217	0.0910714	0.16635	0.58373	0.0697163	RYBP	Homo sapiens RING1 and YY1 binding protein (RYBP)	1	23429	NM_012234	NP_036366.3	ENSG00000163602	ENST00000477973	ENSP00000419494
PH_hs_0000819	0.00206007	0.000834333	0.00180747	0.0148661	0.00129642	0.00282946	405.662	466.892	388.433	268.089	438.925	371.318	455.4	352.792	0.246548	0.302643	0.340709	0.305024	0.293647	0.253896	0.0905869	0.148001	-0.392362	0.18688	NRCAM	Homo sapiens neuronal cell adhesion molecule (NRCAM)	1	4897	"NM_001193584,NM_001193583,NM_001193582,NM_005010,NM_001037132"	"NP_001180513.1,NP_001180512.1,NP_001180511.1,NP_005001.3,NP_001032209.1"	ENSG00000091129	"ENST00000522550,ENST00000351718,ENST00000379024,ENST00000425651,ENST00000445634,ENST00000415105,ENST00000465585,ENST00000417701,ENST00000489800,ENST00000442580,ENST00000419936,ENST00000456431,ENST00000418239,ENST00000379028,ENST00000413765,ENST00000379022,ENST00000613830"	"ENSP00000325269,ENSP00000368310,ENSP00000401244,ENSP00000398174,ENSP00000390421,ENSP00000390868,ENSP00000397544,ENSP00000408203,ENSP00000393663,ENSP00000368314,ENSP00000407858,ENSP00000368308,ENSP00000484840"
PH_hs_0000820	1.20008e-06	9.84978e-07	9.79877e-07	9.5821e-07	8.14977e-07	9.44306e-07	4522.17	5085.12	4894.09	5462.94	6221.21	5555.01	5237.12	5640.04	0.184306	0.233112	0.25674	0.204279	0.221529	0.182349	0.0627657	0.0675307	0.286988	0.0251801	MTURN	"Homo sapiens maturin, neural progenitor differentiation regulator homolog (Xenopus)"	1	222166	NM_152793	NP_690006.2	ENSG00000180354	"ENST00000324453,ENST00000409688,ENST00000434060,ENST00000324489"	"ENSP00000324204,ENSP00000386490,ENSP00000415658,ENSP00000324755"
PH_hs_0000821	0.000368323	0.000397725	0.000383431	8.64694e-05	2.13271e-05	2.31489e-05	597.758	554.046	548.802	860.92	1222.85	1218.42	614.167	1080.36	0.226535	0.291796	0.316482	0.236387	0.246174	0.202947	0.0677118	0.117724	0.820336	0.000468188	LOC730101	Homo sapiens uncharacterized LOC730101 (LOC730101)	1	730101	"NR_024405,NR_024403"	"-,-"	NA	NA	NA
PH_hs_0000822	7.73669e-05	5.02057e-05	5.51749e-05	8.3855e-06	1.25411e-05	1.01336e-05	872.343	928.449	880.018	1714.76	1447.9	1593.15	968.163	1555.93	0.212189	0.266834	0.292647	0.21798	0.241602	0.196969	0.0588498	0.075405	0.758224	7.2915e-06	SCAMP5	Homo sapiens secretory carrier membrane protein 5 (SCAMP5)	1	192683	"NM_138967,NM_001178112,NM_001178111,NR_033660"	"NP_620417.1,NP_001171583.1,NP_001171582.1,-"	ENSG00000198794	"ENST00000568423,ENST00000425597,ENST00000562327,ENST00000568018,ENST00000562212,ENST00000565923,ENST00000567920,ENST00000562765,ENST00000567535,ENST00000566872,ENST00000564491,ENST00000361900,ENST00000564141,ENST00000568119,ENST00000565989,ENST00000564779,ENST00000567529,ENST00000568081"	"ENSP00000457520,ENSP00000406547,ENSP00000456505,ENSP00000456991,ENSP00000455313,ENSP00000454860,ENSP00000455598,ENSP00000454766,ENSP00000458072,ENSP00000355387,ENSP00000457444,ENSP00000457121,ENSP00000455039,ENSP00000455203,ENSP00000454602"
PH_hs_0000823	4.77183e-07	4.44354e-07	4.52842e-07	4.68971e-07	4.263e-07	4.93737e-07	13391.4	15000.1	13731.3	13927.5	16991.6	12653.2	15212.5	14255.3	0.179497	0.227712	0.251262	0.200304	0.217457	0.178887	0.0622805	0.0983844	0.0861346	0.594769	BTBD3	Homo sapiens BTB (POZ)	1	22903	"NM_014962,NM_181443"	"NP_055777.1,NP_852108.2"	ENSG00000132640	"ENST00000254977,ENST00000399006,ENST00000405977,ENST00000449299,ENST00000450368,ENST00000422390,ENST00000455911,ENST00000430557,ENST00000488503,ENST00000471120,ENST00000473416,ENST00000473180,ENST00000618918,ENST00000378226,ENST00000618296"	"ENSP00000254977,ENSP00000381971,ENSP00000384545,ENSP00000410502,ENSP00000404268,ENSP00000397809,ENSP00000408817,ENSP00000404582,ENSP00000483520,ENSP00000367471,ENSP00000477589"
PH_hs_0000824	0.216901	0.000251716	0.000134594	1.51293e-05	1.60709e-05	1.31968e-05	666.687	617.187	701.919	1404.18	1335.37	1455.75	717.161	1372.55	0.994964	0.285663	0.302892	0.222218	0.243705	0.198822	0.156471	0.0600867	0.959056	2.99308e-05	AFTPH	Homo sapiens aftiphilin (AFTPH)	1	54812	"NM_203437,NM_017657,NM_001002243"	"NP_982261.2,NP_060127.3,NP_001002243.1"	ENSG00000119844	"ENST00000238856,ENST00000498706,ENST00000409933,ENST00000409183,ENST00000487769,ENST00000238855,ENST00000422803"	"ENSP00000238856,ENSP00000387071,ENSP00000386913,ENSP00000238855,ENSP00000397726"
PH_hs_0000825	7.7612e-07	8.03839e-07	1.0707e-06	1.50462e-06	1.56197e-06	1.3942e-06	6666.87	6161.2	4541.92	3875.66	3689.95	4089.04	6273.1	3812.98	0.181986	0.231697	0.257393	0.206915	0.225852	0.184528	0.113949	0.060162	-0.511987	0.0198545	URI1	"Homo sapiens URI1, prefoldin-like chaperone (URI1)"	1	8725	"NM_003796,NR_045557,NM_001252641"	"NP_003787.2,-,NP_001239570.1"	ENSG00000105176	"ENST00000360605,ENST00000570564,ENST00000574233,ENST00000574766,ENST00000585655,ENST00000392271,ENST00000574110,ENST00000574666,ENST00000576442,ENST00000570704,ENST00000574176,ENST00000575242,ENST00000573052"	"ENSP00000353817,ENSP00000459966,ENSP00000458480,ENSP00000468048,ENSP00000376097,ENSP00000461003,ENSP00000458533,ENSP00000461895,ENSP00000459450,ENSP00000458161"
PH_hs_0000829	4.21714e-06	4.50581e-06	3.60756e-06	5.75361e-06	7.57831e-06	9.7148e-06	2230.58	2073.89	2199.24	1976.78	1728.73	1616.99	2348.79	1741.33	0.191528	0.244595	0.26686	0.215401	0.237493	0.196677	0.0563659	0.0825054	-0.291024	0.0523498	ADAR	"Homo sapiens adenosine deaminase, RNA-specific (ADAR)"	1	103	"NM_001193495,NM_001025107,NM_015841,NM_015840,NM_001111"	"NP_001180424.1,NP_001020278.1,NP_056656.2,NP_056655.2,NP_001102.2"	ENSG00000160710	"ENST00000368474,ENST00000368471,ENST00000492630,ENST00000529168,ENST00000530954,ENST00000534279,ENST00000463920,ENST00000494866,ENST00000471068,ENST00000526905"	"ENSP00000357459,ENSP00000357456,ENSP00000431794"
PH_hs_0000830	0.000230733	0.000137458	0.000191904	0.0625455	0.0399534	0.0343083	666.687	715.012	646.314	187.156	195.285	202.124	732.409	191.249	0.221921	0.278131	0.307406	0.341151	0.368984	0.303886	0.0679718	0.0811216	-1.9555	6.38615e-20	DNAJB12	Homo sapiens DnaJ (Hsp40)	1	54788	"NM_017626,NM_001002762"	"NP_060096.3,NP_001002762.2"	ENSG00000148719	"ENST00000444643,ENST00000461919,ENST00000463786,ENST00000473051,ENST00000394903,ENST00000338820"	"ENSP00000403313,ENSP00000476453,ENSP00000476941,ENSP00000378363,ENSP00000345575"
PH_hs_0000831	2.46438e-06	3.42542e-06	2.64752e-06	2.75341e-06	2.64084e-06	1.37714e-06	2882.57	2341.58	2553.02	2741.59	2728.4	4124.24	2808.69	3138.89	0.188338	0.24239	0.26435	0.210611	0.229532	0.184458	0.0817443	0.138034	0.28754	0.243376	FAM219A	"Homo sapiens family with sequence similarity 219, member A (FAM219A)"	1	203259	"NM_001184941,NM_001184940,NM_001184945,NM_001184943,NM_001184942,NM_147202"	"NP_001171870.1,NP_001171869.1,NP_001171874.1,NP_001171872.1,NP_001171871.1,NP_671735.1"	ENSG00000164970	"ENST00000379089,ENST00000379087,ENST00000379084,ENST00000379081,ENST00000379080,ENST00000297620,ENST00000422409,ENST00000379078,ENST00000445726"	"ENSP00000368382,ENSP00000368380,ENSP00000368377,ENSP00000368372,ENSP00000368371,ENSP00000297620,ENSP00000409737,ENSP00000368369,ENSP00000392452"
PH_hs_0000832	1.04441e-06	9.16603e-07	8.09228e-07	1.68481e-06	1.59932e-06	2.10461e-06	5048.74	5423.07	5859.53	3604.53	3634.15	3162.45	5898	3402.88	0.183557	0.232608	0.255349	0.207592	0.226014	0.186917	0.0685262	0.0699571	-0.612249	5.30294e-06	HENMT1	Homo sapiens HEN1 methyltransferase homolog 1 (Arabidopsis)	1	113802	"NM_144584,NM_001102592"	"NP_653185.2,NP_001096062.1"	ENSG00000162639	"ENST00000370031,ENST00000370032,ENST00000420055,ENST00000493676,ENST00000483729,ENST00000402983"	"ENSP00000359048,ENSP00000359049,ENSP00000403953,ENSP00000385655"
PH_hs_0000833	0.0152799	0.0218815	0.0304109	0.0346234	0.0329301	0.0832309	256.505	216.994	203.081	218.518	205.514	156.703	244.344	189.996	0.279144	0.372621	0.407246	0.324467	0.362838	0.331848	0.109929	0.131343	-0.418668	0.0687889	USP46	Homo sapiens ubiquitin specific peptidase 46 (USP46)	1	64854	"NM_001134223,NM_022832"	"NP_001127695.1,NP_073743.2"	ENSG00000109189	"ENST00000441222,ENST00000451218,ENST00000503060,ENST00000514536,ENST00000508499,ENST00000502443,ENST00000506707,ENST00000512656,ENST00000504078"	"ENSP00000407818,ENSP00000390102,ENSP00000422018,ENSP00000426970,ENSP00000423244,ENSP00000425806"
PH_hs_0000835	0.000126546	6.27868e-05	0.000170262	2.99313e-05	2.62321e-05	0.000196593	770.645	874.2	663.237	1143.17	1149.39	688.131	833.554	975.176	0.216404	0.269222	0.305786	0.227446	0.248028	0.221413	0.099801	0.148506	0.242153	0.386878	RUFY3	Homo sapiens RUN and FYVE domain containing 3 (RUFY3)	1	22902	NM_014961	NP_055776.1	ENSG00000018189	"ENST00000514898,ENST00000503876,ENST00000417478,ENST00000381006,ENST00000226328,ENST00000513597,ENST00000502653,ENST00000504805,ENST00000512103,ENST00000507333,ENST00000503025,ENST00000512331,ENST00000515479,ENST00000515442,ENST00000513593"	"ENSP00000426165,ENSP00000426734,ENSP00000399771,ENSP00000370394,ENSP00000226328,ENSP00000425574,ENSP00000425400,ENSP00000421120,ENSP00000420980"
PH_hs_0000836	0.00313094	0.00468313	0.00301416	0.000636995	0.000761992	0.000716892	369.503	314.819	347.333	539.213	494.721	507.582	372.578	504.329	0.252341	0.333787	0.350212	0.256713	0.285867	0.235435	0.0862268	0.0680106	0.422181	0.00308414	CCDC136	Homo sapiens coiled-coil domain containing 136 (CCDC136)	1	64753	NM_022742	NP_073579.4	ENSG00000128596	"ENST00000485998,ENST00000459946,ENST00000378685,ENST00000464832,ENST00000472049,ENST00000488925,ENST00000487361,ENST00000297788,ENST00000480137,ENST00000494552,ENST00000528772,ENST00000464672,ENST00000485832,ENST00000460941,ENST00000471729"	"ENSP00000418838,ENSP00000417708,ENSP00000367956,ENSP00000419515,ENSP00000417209,ENSP00000418042,ENSP00000420509,ENSP00000297788,ENSP00000417931,ENSP00000417991"
PH_hs_0000837	2.5766e-05	1.23139e-05	6.94238e-06	3.19781e-05	3.11275e-05	3.09162e-05	1181.96	1416.68	1677.03	1121.93	1093.59	1118.5	1544.14	1090.77	0.203641	0.253164	0.272417	0.227974	0.249594	0.205175	0.110374	0.049988	-0.396554	0.0634158	ULK3	Homo sapiens unc-51 like kinase 3 (ULK3)	1	25989	NM_001099436	NP_001092906.3	ENSG00000140474	"ENST00000440863,ENST00000566479,ENST00000561725,ENST00000569437,ENST00000570276,ENST00000567472,ENST00000568718,ENST00000568273,ENST00000568210,ENST00000566631,ENST00000565881,ENST00000568667,ENST00000564029,ENST00000563301,ENST00000565011,ENST00000562395,ENST00000564767,ENST00000565373,ENST00000565790,ENST00000562161,ENST00000569813,ENST00000568679,ENST00000631115"	"ENSP00000400312,ENSP00000456051,ENSP00000454583,ENSP00000456296,ENSP00000455395,ENSP00000457853,ENSP00000457061,ENSP00000457983,ENSP00000457305,ENSP00000456510,ENSP00000455199,ENSP00000486917"
PH_hs_0000839	2.52644e-06	2.24659e-06	1.95456e-06	8.91289e-07	6.40308e-07	6.71274e-07	2845.28	2898.29	3010.76	5835.23	8201.02	7941.89	3161.59	7190.46	0.188483	0.239128	0.261955	0.203866	0.219987	0.180502	0.051997	0.108049	1.32772	2.02072e-09	FAM220A	"Homo sapiens family with sequence similarity 220, member A (FAM220A)"	1	84792	NM_001037163	NP_001032240.1	ENSG00000178397	"ENST00000313324,ENST00000524898,ENST00000530143,ENST00000533877,ENST00000578372,ENST00000616824"	"ENSP00000317289,ENSP00000432444,ENSP00000436886,ENSP00000464009,ENSP00000483140"
PH_hs_0000840	8.88409e-07	7.81248e-07	8.01564e-07	5.20939e-07	4.66805e-07	4.68022e-07	5825.04	6347.07	5916.75	11412.5	13759.2	14076	6532.72	12840.4	0.182696	0.231501	0.255281	0.200874	0.218014	0.17861	0.0574657	0.0820131	1.14327	4.85386e-10	CYTH3	Homo sapiens cytohesin 3 (CYTH3)	1	9265	NM_004227	NP_004218.1	ENSG00000008256	"ENST00000350796,ENST00000465320,ENST00000495176,ENST00000461891,ENST00000488964,ENST00000466543,ENST00000491641,ENST00000478541,ENST00000481329,ENST00000482460,ENST00000396741"	"ENSP00000297044,ENSP00000379967"
PH_hs_0000841	0.00211232	0.00239343	0.000615123	0.00030039	0.000145089	0.000106796	403.402	367.289	493.197	640.378	729.062	800.548	456.448	709.943	0.246882	0.320511	0.32328	0.248525	0.265177	0.215634	0.112068	0.0904569	0.628703	0.00913844	HINFP	Homo sapiens histone H4 transcription factor (HINFP)	1	25988	"NM_001243259,NM_198971,NM_015517"	"NP_001230188.1,NP_945322.1,NP_056332.2"	ENSG00000172273	"ENST00000350777,ENST00000527206,ENST00000529354,ENST00000529988,ENST00000531360,ENST00000527354,ENST00000527410,ENST00000530678,ENST00000532312,ENST00000531022,ENST00000529610,ENST00000527755,ENST00000529808,ENST00000532860"	"ENSP00000318085,ENSP00000431468,ENSP00000436815,ENSP00000433836"
PH_hs_0000842	0.000336881	0.000250215	0.000136922	0.000637176	0.000644464	0.00120418	610.188	618.077	701.919	539.213	514.249	450.805	697.078	492.143	0.22563	0.285585	0.303261	0.25672	0.283584	0.241886	0.0787273	0.0861615	-0.498081	0.00879266	MANEAL	"Homo sapiens mannosidase, endo-alpha-like (MANEAL)"	1	149175	"NM_001113482,NM_001031740,NM_152496"	"NP_001106954.1,NP_001026910.1,NP_689709.1"	ENSG00000185090	"ENST00000373045,ENST00000397631,ENST00000532512,ENST00000525897,ENST00000329006"	"ENSP00000362136,ENSP00000380755,ENSP00000432567,ENSP00000437312,ENSP00000328770"
PH_hs_0000843	8.18198e-05	0.000250255	0.000180116	0.000136008	0.000153726	0.000173204	859.913	618.077	654.372	769.871	718.833	709.706	770.094	719.241	0.212656	0.285589	0.30649	0.240553	0.265822	0.220175	0.118412	0.0645351	-0.0688151	0.666362	PHF24	Homo sapiens PHD finger protein 24 (PHF24)	1	23349	NM_015297	NP_056112.1	ENSG00000122733	"ENST00000486477,ENST00000476115,ENST00000242315,ENST00000440503"	ENSP00000242315
PH_hs_0000845	0.417576	0.167894	0.0495892	0.0110163	0.00194438	0.0024657	141.247	118.279	178.905	287.31	400.798	383.809	158.338	350.693	1.84416	0.461171	0.424247	0.29905	0.300056	0.251942	0.312131	0.121669	1.01163	0.0216842	VSTM2L	Homo sapiens V-set and transmembrane domain containing 2 like (VSTM2L)	1	128434	NM_080607	NP_542174.1	ENSG00000132821	"ENST00000373461,ENST00000373459,ENST00000448944"	"ENSP00000362560,ENSP00000362558,ENSP00000406537"
PH_hs_0000846	3.82145e-06	3.90399e-06	4.02243e-06	2.02896e-05	2.02962e-05	1.38719e-05	2330.01	2205.51	2094.47	1281.77	1241.45	1431.9	2394.4	1293.97	0.190931	0.243429	0.26776	0.224422	0.245736	0.199178	0.0621315	0.073098	-0.763215	1.80897e-06	SLC25A38	"Homo sapiens solute carrier family 25, member 38 (SLC25A38)"	1	54977	NM_017875	NP_060345.2	ENSG00000144659	"ENST00000273158,ENST00000431510"	"ENSP00000273158,ENSP00000394244"
PH_hs_0000847	0.821446	0.990302	0.997571	0.962831	0.976342	0.936782	50.849	21.3437	19.3411	37.4313	27.8978	34.0659	33.057	32.5185	0.516651	0.976222	1.07752	0.653259	0.823155	0.62949	0.363902	0.192843	-0.0630608	0.922771	KALRN	"Homo sapiens kalirin, RhoGEF kinase (KALRN)"	1	8997	NM_003947	NP_003938.1	ENSG00000160145	"ENST00000448253,ENST00000477496,ENST00000488825,ENST00000460856,ENST00000240874,ENST00000483658,ENST00000354186,ENST00000498499,ENST00000439170,ENST00000522553,ENST00000484224,ENST00000393501,ENST00000494648,ENST00000473056,ENST00000393496,ENST00000471431,ENST00000291478,ENST00000454902,ENST00000459915,ENST00000484542,ENST00000462213,ENST00000360013"	"ENSP00000395236,ENSP00000418611,ENSP00000240874,ENSP00000487487,ENSP00000346122,ENSP00000402950,ENSP00000291478,ENSP00000400064,ENSP00000353109"
PH_hs_0000848	3.28791e-05	2.79453e-05	3.9907e-05	0.000109723	0.000107735	9.67299e-05	1099.47	1095.64	960.606	811.348	784.858	820.988	1139.67	790.82	0.205425	0.26087	0.289182	0.23855	0.261931	0.214739	0.0737368	0.055694	-0.479624	0.00088067	DMAP1	Homo sapiens DNA methyltransferase 1 associated protein 1 (DMAP1)	1	55929	"NM_001034024,NM_001034023,NM_019100"	"NP_001029196.1,NP_001029195.1,NP_061973.1"	ENSG00000178028	"ENST00000361745,ENST00000446292,ENST00000440641,ENST00000436069,ENST00000437511,ENST00000475794,ENST00000471829,ENST00000487922,ENST00000315913,ENST00000372289,ENST00000463950,ENST00000372290,ENST00000488433,ENST00000483741,ENST00000494092"	"ENSP00000354697,ENSP00000409200,ENSP00000401099,ENSP00000400269,ENSP00000402494,ENSP00000312697,ENSP00000361363,ENSP00000361364"
PH_hs_0000851	0.933354	0.944655	0.808292	0.904348	0.921593	0.709204	38.4193	31.1262	49.9644	46.5362	37.1971	55.641	43.1605	45.5983	0.58628	0.817327	0.697351	0.596983	0.720668	0.504795	0.214883	0.194266	-0.0395428	0.937945	ANGPTL2	Homo sapiens angiopoietin-like 2 (ANGPTL2)	1	23452	NM_012098	NP_036230.1	ENSG00000136859	"ENST00000373425,ENST00000373417,ENST00000491991,ENST00000470194"	"ENSP00000362524,ENSP00000362516"
PH_hs_0000852	6.9821e-06	5.26311e-06	3.9877e-06	1.69169e-06	1.3586e-06	9.86898e-07	1818.13	1940.49	2102.53	3595.43	4054.48	5342.67	2116.73	4250.71	0.194674	0.245852	0.267689	0.207617	0.224904	0.182592	0.0701167	0.121202	1.12749	2.40715e-06	SESN2	Homo sapiens sestrin 2 (SESN2)	1	83667	NM_031459	NP_113647.1	ENSG00000130766	ENST00000253063	ENSP00000253063
PH_hs_0000853	1.03664e-06	1.08145e-06	1.38063e-06	2.51891e-06	2.35858e-06	2.46453e-06	5080.38	4700.94	3752.16	2869.06	2894.86	2901.28	4887.56	2834.94	0.183517	0.233772	0.259291	0.210054	0.228725	0.187858	0.098692	0.0432347	-0.592814	0.00149849	RSAD1	Homo sapiens radical S-adenosyl methionine domain containing 1 (RSAD1)	1	55316	NM_018346	NP_060816.1	ENSG00000136444	"ENST00000258955,ENST00000443328,ENST00000515221,ENST00000504284,ENST00000510554,ENST00000506211,ENST00000509398,ENST00000513650"	"ENSP00000258955,ENSP00000424558,ENSP00000425372,ENSP00000465567,ENSP00000422893"
PH_hs_0000854	0.299484	0.311514	0.432746	0.028886	0.00268126	0.00281611	105.088	91.5998	83.0054	228.634	372.901	371.318	101.01	318.283	0.391981	0.509759	0.562992	0.319934	0.305467	0.253754	0.132794	0.155805	1.53862	2.26851e-05	RASL11B	"Homo sapiens RAS-like, family 11, member B (RASL11B)"	1	65997	NM_023940	NP_076429.1	ENSG00000128045	"ENST00000248706,ENST00000515677,ENST00000505041"	ENSP00000248706
PH_hs_0000855	0.579941	0.374428	0.514996	0.000215571	7.55028e-05	0.000172075	72.3186	83.596	74.9466	689.95	859.252	710.842	83.3746	739.405	0.443716	0.529079	0.586898	0.245034	0.258209	0.220111	0.122173	0.0945859	3.07938	9.14137e-22	TSPAN5	Homo sapiens tetraspanin 5 (TSPAN5)	1	10098	NM_005723	NP_005714.2	ENSG00000168785	"ENST00000508798,ENST00000305798,ENST00000505184,ENST00000511753,ENST00000515440,ENST00000509168,ENST00000515287,ENST00000511651,ENST00000511800,ENST00000507167"	"ENSP00000421808,ENSP00000307701,ENSP00000423916,ENSP00000422351,ENSP00000423504,ENSP00000426248,ENSP00000422548"
PH_hs_0000857	0.000113918	7.05981e-05	6.89634e-05	1.93173e-05	5.95459e-06	6.65879e-06	790.985	847.521	830.054	1300.99	1896.12	2166.59	891.51	1754.81	0.215482	0.2705	0.295108	0.224047	0.235599	0.195282	0.0598526	0.138851	0.993282	0.000493558	FAM160A2	"Homo sapiens family with sequence similarity 160, member A2 (FAM160A2)"	1	84067	"NM_001098794,NM_032127"	"NP_001092264.1,NP_115503.2"	ENSG00000051009	"ENST00000449352,ENST00000529360,ENST00000265978,ENST00000524416,ENST00000532797"	"ENSP00000416918,ENSP00000265978,ENSP00000431773"
PH_hs_0000860	0.000269199	0.000371461	0.000334183	0.000229702	0.000190394	0.000200198	642.958	562.939	573.785	679.833	682.566	685.86	642.724	670.117	0.223411	0.290852	0.315252	0.245675	0.268251	0.221623	0.0772915	0.0497943	0.0721292	0.542283	RMDN3	Homo sapiens regulator of microtubule dynamics 3 (RMDN3)	1	55177	NM_018145	NP_060615.1	ENSG00000137824	"ENST00000260385,ENST00000560588,ENST00000558777,ENST00000338376,ENST00000557831,ENST00000558232,ENST00000560779,ENST00000558560,ENST00000560460,ENST00000558364,ENST00000560905"	"ENSP00000260385,ENSP00000453357,ENSP00000342493,ENSP00000453535,ENSP00000453978,ENSP00000453199"
PH_hs_0000861	0.105816	0.137004	0.173745	0.196998	0.0486962	0.0676767	152.547	127.173	122.493	177.04	185.055	166.923	145.258	173.076	0.331229	0.448601	0.484271	0.589853	0.375627	0.324628	0.1211	0.106973	0.196883	0.444685	SYT4	Homo sapiens synaptotagmin IV (SYT4)	1	6860	NM_020783	NP_065834.1	ENSG00000132872	"ENST00000255224,ENST00000586678,ENST00000590752,ENST00000585604,ENST00000596867,ENST00000589479,ENST00000593720,ENST00000591820"	"ENSP00000255224,ENSP00000466930,ENSP00000470516,ENSP00000472583"
PH_hs_0000862	0.925196	0.864434	0.898506	0.176286	0.0143774	0.0162207	39.5492	40.0193	41.0997	136.574	252.94	245.274	43.5789	207.68	0.57862	0.728213	0.763107	0.380866	0.340053	0.285567	0.130501	0.183751	2.08905	1.31175e-05	SV2B	Homo sapiens synaptic vesicle glycoprotein 2B (SV2B)	1	9899	"NM_001167580,NM_014848"	"NP_001161052.1,NP_055663.1"	ENSG00000185518	"ENST00000545111,ENST00000394232,ENST00000557410,ENST00000557291,ENST00000553727,ENST00000330276"	"ENSP00000443243,ENSP00000377779,ENSP00000450992,ENSP00000332818"
PH_hs_0000864	0.00791155	0.00908277	0.00297117	0.0514413	0.0707755	0.0444268	299.444	269.464	348.139	197.273	166.457	188.498	331.188	180.669	0.266912	0.348796	0.349846	0.335291	0.389537	0.311389	0.107212	0.100835	-0.921527	5.25213e-05	CARKD	Homo sapiens carbohydrate kinase domain containing (CARKD)	1	55739	"NM_001242883,NM_001242882,NM_001242881,NM_018210,NR_040104,NR_040103"	"NP_001229812.1,NP_001229811.1,NP_001229810.1,NP_060680.2,-,-"	ENSG00000213995	"ENST00000470164,ENST00000309957,ENST00000424185"	"ENSP00000311984,ENSP00000413191"
PH_hs_0000865	0.000342383	0.000191715	0.000265682	8.70808e-05	6.19879e-05	4.36881e-05	607.928	658.985	597.155	860.92	904.819	1014.03	673.201	909.44	0.225795	0.282197	0.311503	0.236499	0.256215	0.207936	0.0690658	0.0786057	0.452115	0.0145745	RNMT	Homo sapiens RNA (guanine-7-)	1	8731	NM_003799	NP_003790.1	ENSG00000101654	"ENST00000543302,ENST00000383314,ENST00000588457,ENST00000592764,ENST00000591746,ENST00000589866,ENST00000588417,ENST00000593007,ENST00000591922,ENST00000262173"	"ENSP00000446426,ENSP00000372804,ENSP00000467171,ENSP00000466111,ENSP00000467475,ENSP00000466252,ENSP00000468261,ENSP00000262173"
PH_hs_0000866	1.89411e-05	1.32875e-05	1.34362e-05	5.05085e-05	0.000115546	0.000386081	1294.95	1381.11	1330.5	990.412	775.559	585.933	1446.96	769.459	0.201399	0.253851	0.278398	0.231742	0.26285	0.228397	0.0559615	0.146988	-0.848917	0.00117626	OMA1	Homo sapiens OMA1 zinc metallopeptidase (OMA1)	1	115209	NM_145243	NP_660286.1	ENSG00000162600	"ENST00000467509,ENST00000460671,ENST00000421528,ENST00000371226,ENST00000476933,ENST00000456980,ENST00000467063,ENST00000419242,ENST00000426139,ENST00000453710,ENST00000482274"	"ENSP00000391941,ENSP00000360270,ENSP00000395053,ENSP00000409589,ENSP00000416495,ENSP00000392978,ENSP00000474081"
PH_hs_0000867	1.6982e-05	1.78386e-05	1.34493e-05	1.25208e-05	5.28693e-06	3.24755e-06	1339.02	1255.72	1329.7	1493.2	1989.11	2526.55	1417.3	1965.89	0.200622	0.256563	0.278402	0.220831	0.234683	0.189537	0.0570082	0.142119	0.538756	0.0370395	SMYD3	Homo sapiens SET and MYND domain containing 3 (SMYD3)	1	64754	"NM_001167740,NM_022743"	"NP_001161212.1,NP_073580.1"	ENSG00000185420	"ENST00000482592,ENST00000366516,ENST00000366517,ENST00000630181,ENST00000490107,ENST00000483072,ENST00000470510,ENST00000490322,ENST00000493441,ENST00000488153,ENST00000492487,ENST00000391836,ENST00000464398,ENST00000453676,ENST00000462422,ENST00000403792,ENST00000470863,ENST00000455277"	"ENSP00000487434,ENSP00000419184,ENSP00000375712,ENSP00000408122,ENSP00000385380,ENSP00000394281"
PH_hs_0000868	2.28044e-06	1.76319e-06	1.8433e-06	1.76542e-06	2.71653e-06	3.05893e-06	3004.61	3334.95	3116.33	3502.35	2689.35	2618.53	3414.95	2882.39	0.187891	0.237313	0.2615	0.207874	0.229735	0.189208	0.0612273	0.105624	-0.0840558	0.641123	HADH	Homo sapiens hydroxyacyl-CoA dehydrogenase (HADH)	1	3033	"NM_001184705,NM_005327"	"NP_001171634.2,NP_005318.3"	ENSG00000138796	"ENST00000403312,ENST00000309522,ENST00000511742,ENST00000505878,ENST00000507260,ENST00000510728,ENST00000515462,ENST00000514776,ENST00000603302,ENST00000626637"	"ENSP00000385638,ENSP00000312288,ENSP00000425254,ENSP00000425952,ENSP00000474560,ENSP00000486771"
PH_hs_0000869	1.526e-05	9.49185e-06	1.02149e-05	1.30495e-05	1.88841e-05	2.11447e-05	1385.35	1550.08	1458.64	1472.97	1269.35	1252.49	1586.9	1306.96	0.199877	0.250856	0.275865	0.221132	0.245103	0.202265	0.0647774	0.0792322	-0.176687	0.283968	ERBB2IP	Homo sapiens erbb2 interacting protein (ERBB2IP)	1	55914	"NM_001253701,NM_001253699,NM_001253698,NM_001006600,NM_018695,NM_001253697"	"NP_001240630.1,NP_001240628.1,NP_001240627.1,NP_001006600.1,NP_061165.1,NP_001240626.1"	ENSG00000112851	"ENST00000284037,ENST00000380943,ENST00000507490,ENST00000416865,ENST00000380938,ENST00000511297,ENST00000506030,ENST00000508515,ENST00000507128,ENST00000515185,ENST00000511671,ENST00000503913,ENST00000512354,ENST00000505822,ENST00000509946,ENST00000506744,ENST00000380935"	"ENSP00000284037,ENSP00000370330,ENSP00000397833,ENSP00000370325,ENSP00000422766,ENSP00000426632,ENSP00000422015,ENSP00000425728,ENSP00000423959,ENSP00000370322"
[truncated: 27,576 more rows]

## Sheet: Diff Data_H24vs.C(UP)
	P-value (Detected)		Normalized Intensity		CV		log2 (Ratio)	P-value (Differentially expressed)	Annotation
ID	C	H24	C	H24	C	H24	H24/C	H24/C	Gene_Symbol	Description	Group	Entrez_gene	RefSeq	Protein_accession.version	Ensembl_gene	Ensembl_transcript	Ensembl_protein
[truncated: 1,760 more rows]

## Sheet: Diff Data_H24vs.C(Down)
	P-value (Detected)		Normalized Intensity		CV		log2 (Ratio)	P-value (Differentially expressed)	Annotation
[truncated: 1,490 more rows]
