# Supplementary material for: Alterations in the glycome after HDAC inhibition impact oncogenic potential in epigenetically plastic SW13 cells
Source: BMC Cancer. 2019 Jan 16;19:79. doi: 10.1186/s12885-018-5129-4 (PMC6335691; doi:10.1186/s12885-018-5129-4)
Supplement: Supplementary file 1 — Table S1. Table S2. Table S3. Table S4. (ZIP 16600 kb) [file 12885_2018_5129_MOESM1_ESM.zip › Supplemental Table 4 - Gene Ontology.xlsx]

## Sheet: Content
	Content
	Method	Sheet	Description	Note
	Pathways Analysis	Selected lists	Differentially expressed genes (P<0.05) that are prepared to run Pathway analysis gene selection criteria: log2 ratio >= 1 or <= -1. The best (smallest P-value) 3000 differentially expressed genes are analyzed.	-
		Canonical Pathway Analysis	Gene Set Enrichment Analysis based on the Canonical Pathway database	-
		Gene set lists	Output of gene lists based on Canonical Pathway	-
	GO Enrichment Analysis	Selected lists	Differentially expressed genes that are prepared to run Gene Ontology analysis. Selection criteria: log2 ratio >= 1 or <= -1 and P< 0.05. The best (smallest P-value) 3000 differentially expressed genes are analyzed.	-
		GO Analysis_MF	Gene Ontology analysis based on Molecular function	-
		Gene set lists_MF	Gene lists outputted from Gene Ontology analysis based on Molecular function	-
		GO Analysis_BP	Gene Ontology analysis based on Biological Process	-
		Gene set lists_BP	Gene lists outputted from Gene Ontology analysis based on Biological Process	-
		GO Analysis_CC	Gene Ontology analysis based on Cellular Component	-
		Gene set lists_CC	Gene lists outputted from Gene Ontology analysis based on Cellular Component	-

## Sheet: Selected lists
	P-value (Detected)		Normalized Intensity		CV		log2 (Ratio)	P-value (Differentially expressed)	Annotation
ID	C	H24	C	H24	C	H24	H24/C	H24/C	Gene_Symbol	Description	Group	Entrez_gene	RefSeq	Protein_accession.version	Ensembl_gene	Ensembl_transcript	Ensembl_protein
PH_hs_0000024	0	6.42142e-20	6627.26	12781.8	0.0515966	0.109699	1.09828	6.35168e-07	PIGH	"Homo sapiens phosphatidylinositol glycan anchor biosynthesis, class H (PIGH)"	1	5283	NM_004569	NP_004560.1	ENSG00000100564	"ENST00000561272,ENST00000216452,ENST00000558987,ENST00000559118,ENST00000560722,ENST00000558493,ENST00000558198,ENST00000561303,ENST00000558001,ENST00000559581,ENST00000559415,ENST00000559097"	"ENSP00000453759,ENSP00000216452,ENSP00000452816,ENSP00000453394,ENSP00000453158,ENSP00000452924,ENSP00000452974,ENSP00000454061,ENSP00000453733,ENSP00000452996"
PH_hs_0000048	5.90563e-27	4.29642e-15	511.795	1540.43	0.075563	0.122373	1.59488	3.32467e-09	MLLT3	"Homo sapiens myeloid/lymphoid or mixed-lineage leukemia (trithorax homolog, Drosophila)"	1	4300	NM_004529	NP_004520.2	ENSG00000171843	"ENST00000380338,ENST00000380323,ENST00000630269,ENST00000469261,ENST00000488705,ENST00000380321,ENST00000468513,ENST00000491137,ENST00000475957,ENST00000629733"	"ENSP00000369695,ENSP00000485996,ENSP00000369678,ENSP00000486193"
PH_hs_0000057	5.24135e-13	2.54586e-07	229.783	2446.4	0.0761977	0.19289	3.24034	4.07503e-10	ATF3	Homo sapiens activating transcription factor 3 (ATF3)	1	467	"NM_001206488,NM_001206486,NM_001206484,NM_001040619,NM_001030287,NM_001674"	"NP_001193417.2,NP_001193415.1,NP_001193413.2,NP_001035709.1,NP_001025458.1,NP_001665.1"	ENSG00000162772	"ENST00000366981,ENST00000465155,ENST00000341491,ENST00000366985,ENST00000492118,ENST00000336937,ENST00000464547,ENST00000366983,ENST00000613104,ENST00000366987,ENST00000613954"	"ENSP00000355948,ENSP00000344352,ENSP00000355952,ENSP00000336908,ENSP00000432208,ENSP00000355950,ENSP00000480606,ENSP00000355954,ENSP00000483576"
PH_hs_0000067	0	6.38059e-14	2044.9	5379.45	0.0623059	0.133066	1.48971	1.31144e-07	FUCA1	"Homo sapiens fucosidase, alpha-L- 1, tissue (FUCA1)"	1	2517	NM_000147	NP_000138.2	ENSG00000179163	ENST00000374479	ENSP00000363603
PH_hs_0000086	1.41556e-08	5.18538e-08	259.769	677.056	0.115964	0.166249	1.29678	0.000244942	FBN1	Homo sapiens fibrillin 1 (FBN1)	1	2200	NM_000138	NP_000129.3	ENSG00000166147	"ENST00000316623,ENST00000559133,ENST00000561429,ENST00000560720,ENST00000537463,ENST00000560820,ENST00000560355,ENST00000558230"	"ENSP00000325527,ENSP00000453958,ENSP00000440294,ENSP00000453901"
PH_hs_0000094	6.37441e-23	7.76793e-15	899.738	2382.98	0.0921103	0.12595	1.44441	1.1405e-06	HBEGF	Homo sapiens heparin-binding EGF-like growth factor (HBEGF)	1	1839	NM_001945	NP_001936.1	ENSG00000113070	"ENST00000230990,ENST00000482211,ENST00000498452"	ENSP00000230990
PH_hs_0000113	4.64929e-10	1.80273e-07	240.992	1576.05	0.0976375	0.186967	2.55315	9.73184e-08	HLA-DPA1	"Homo sapiens major histocompatibility complex, class II, DP alpha 1 (HLA-DPA1)"	1	3113	"NM_001242525,NM_001242524,NM_033554"	"NP_001229454.1,NP_001229453.1,NP_291032.2"	ENSG00000168384	"ENST00000374808,ENST00000480689,ENST00000429960,ENST00000441306,ENST00000414177,ENST00000480481,ENST00000488565,ENST00000432811"	"ENSP00000363941,ENSP00000393305,ENSP00000413558,ENSP00000400133,ENSP00000408416"
PH_hs_0000116	8.38089e-06	0	169.133	4385.6	0.100642	0.044961	4.74812	0	CRYM	"Homo sapiens crystallin, mu (CRYM)"	1	1428	NM_001888	NP_001879.1	ENSG00000103316	"ENST00000574448,ENST00000570401,ENST00000219599,ENST00000572113,ENST00000576703,ENST00000571666,ENST00000572914,ENST00000571358,ENST00000574787,ENST00000543948"	"ENSP00000459982,ENSP00000460820,ENSP00000219599,ENSP00000460126,ENSP00000461904,ENSP00000460510,ENSP00000440227"
PH_hs_0000135	1.98166e-17	4.53271e-33	269.143	573.841	0.071506	0.0704754	1.06409	1.42204e-09	TRIM21	Homo sapiens tripartite motif containing 21 (TRIM21)	1	6737	NM_003141	NP_003132.2	ENSG00000132109	"ENST00000533692,ENST00000254436"	"ENSP00000434053,ENSP00000254436"
PH_hs_0000152	0.986103	2.14678e-22	49.3725	1612.11	0.177286	0.0984084	4.99297	1.16343e-32	HLA-DMB	"Homo sapiens major histocompatibility complex, class II, DM beta (HLA-DMB)"	1	3109	NM_002118	NP_002109.2	ENSG00000242386	"ENST00000465965,ENST00000497661,ENST00000413696,ENST00000433242,ENST00000482267,ENST00000456428,ENST00000450897,ENST00000448590"	"ENSP00000405790,ENSP00000401238,ENSP00000416157,ENSP00000408453,ENSP00000389736"
PH_hs_0000185	0.999973	0.164651	23.1324	114.628	0.376022	0.336612	2.52656	0.00834764	EGR2	Homo sapiens early growth response 2 (EGR2)	1	1959	"NM_001136179,NM_001136178,NM_001136177,NM_000399"	"NP_001129651.1,NP_001129650.1,NP_001129649.1,NP_000390.2"	ENSG00000122877	"ENST00000242480,ENST00000493899,ENST00000439032,ENST00000411732"	"ENSP00000242480,ENSP00000402040,ENSP00000387634"
PH_hs_0000201	0.503324	1.52815e-07	80.8619	217.764	0.0997392	0.117974	1.33904	1.42805e-08	SDC2	Homo sapiens syndecan 2 (SDC2)	1	6383	NM_002998	NP_002989.2	ENSG00000169439	"ENST00000302190,ENST00000520233,ENST00000519587,ENST00000518385,ENST00000522911,ENST00000519914,ENST00000521590,ENST00000523877"	"ENSP00000307046,ENSP00000429045,ENSP00000427784,ENSP00000428256,ENSP00000429121,ENSP00000429662"
PH_hs_0000203	1.55411e-13	6.15918e-10	358.598	2709.41	0.101342	0.159941	2.86067	2.92897e-12	TNFSF9	Homo sapiens tumor necrosis factor (ligand)	1	8744	NM_003811	NP_003802.1	ENSG00000125657	ENST00000245817	ENSP00000245817
PH_hs_0000242	0.999975	0.0024898	25.354	227.427	0.302354	0.233144	2.66551	0.00220193	PLP1	Homo sapiens proteolipid protein 1 (PLP1)	1	5354	"NM_001128834,NM_000533,NM_199478"	"NP_001122306.1,NP_000524.3,NP_955772.1"	ENSG00000123560	"ENST00000434483,ENST00000494475,ENST00000455268,ENST00000422393,ENST00000433491,ENST00000443502,ENST00000621218,ENST00000619236,ENST00000464776,ENST00000619257,ENST00000465975,ENST00000480325,ENST00000485931,ENST00000495678,ENST00000479569,ENST00000485688,ENST00000478642,ENST00000476160,ENST00000461231,ENST00000466486,ENST00000494119,ENST00000496836,ENST00000612423"	"ENSP00000403335,ENSP00000480409,ENSP00000409802,ENSP00000413931,ENSP00000393391,ENSP00000391853,ENSP00000484450,ENSP00000477619,ENSP00000481006"
PH_hs_0000268	0.998764	0.0974166	38.4271	99.1025	0.214435	0.148807	1.25514	0.00192166	TCN1	"Homo sapiens transcobalamin I (vitamin B12 binding protein, R binder family)"	1	6947	NM_001062	NP_001053.2	ENSG00000134827	"ENST00000529251,ENST00000257264,ENST00000532419,ENST00000534531,ENST00000533734"	ENSP00000257264
PH_hs_0000277	0.43811	2.60656e-14	83.3643	799.44	0.122864	0.119575	3.1699	5.29671e-17	VDR	"Homo sapiens vitamin D (1,25- dihydroxyvitamin D3)"	1	7421	"NM_001017535,NM_000376,NM_001017536"	"NP_001017535.1,NP_000367.1,NP_001017536.1"	ENSG00000111424	"ENST00000229022,ENST00000548664,ENST00000550314,ENST00000546653,ENST00000547065,ENST00000550325,ENST00000395324,ENST00000549336"	"ENSP00000229022,ENSP00000450105,ENSP00000449561,ENSP00000448659,ENSP00000449074,ENSP00000447173,ENSP00000378734,ENSP00000449573"
PH_hs_0000282	5.57252e-08	3.04206e-25	206.692	1099.97	0.100488	0.0897811	2.39422	3.62011e-20	EPS8	Homo sapiens epidermal growth factor receptor pathway substrate 8 (EPS8)	1	2059	NM_004447	NP_004438.3	ENSG00000151491	"ENST00000543468,ENST00000543523,ENST00000281172,ENST00000543612,ENST00000540613,ENST00000542903,ENST00000545610,ENST00000541465,ENST00000535734,ENST00000546261,ENST00000508018,ENST00000536956,ENST00000546311,ENST00000535752,ENST00000543363,ENST00000536793,ENST00000544064"	"ENSP00000445985,ENSP00000441867,ENSP00000281172,ENSP00000442388,ENSP00000441888,ENSP00000437806,ENSP00000438490,ENSP00000442883,ENSP00000445235,ENSP00000440591,ENSP00000444613,ENSP00000438668,ENSP00000445815"
PH_hs_0000315	2.17955e-31	5.33233e-13	1230.37	2477.17	0.0800329	0.136065	1.06453	0.000208669	JUP	Homo sapiens junction plakoglobin (JUP)	1	3728	"NM_002230,NM_021991"	"NP_002221.1,NP_068831.1"	ENSG00000173801	"ENST00000393930,ENST00000310706,ENST00000393931,ENST00000585793,ENST00000449889,ENST00000437187,ENST00000420370,ENST00000424457,ENST00000591690,ENST00000437369,ENST00000589036,ENST00000465293"	"ENSP00000377507,ENSP00000311113,ENSP00000377508,ENSP00000389886,ENSP00000394146,ENSP00000411449,ENSP00000401034,ENSP00000468347,ENSP00000409948,ENSP00000467065"
PH_hs_0000321	9.94011e-18	1.4013e-44	439.723	879.877	0.0924848	0.0643832	1.01353	2.35493e-11	SHROOM2	Homo sapiens shroom family member 2 (SHROOM2)	1	357	NM_001649	NP_001640.1	ENSG00000146950	"ENST00000380913,ENST00000493668,ENST00000452575,ENST00000418909"	"ENSP00000370299,ENSP00000406724,ENSP00000415229"
PH_hs_0000371	0.846105	3.46344e-07	66.7282	797.47	0.121276	0.181894	3.38774	1.06477e-10	EPHB3	Homo sapiens EPH receptor B3 (EPHB3)	1	2049	NM_004443	NP_004434.2	ENSG00000182580	"ENST00000330394,ENST00000482987,ENST00000473079"	ENSP00000332118
PH_hs_0000385	4.28237e-42	5.08567e-16	2193.81	4605.8	0.0709168	0.122547	1.18865	8.57505e-07	HLTF	Homo sapiens helicase-like transcription factor (HLTF)	1	6596	"NM_003071,NM_139048"	"NP_003062.2,NP_620636.1"	ENSG00000071794	"ENST00000465259,ENST00000310053,ENST00000392912,ENST00000494055,ENST00000467858,ENST00000472830,ENST00000497427,ENST00000493881,ENST00000481663"	"ENSP00000420745,ENSP00000308944,ENSP00000376644,ENSP00000420429,ENSP00000420106"
PH_hs_0000391	0	2.69612e-08	1497.07	5172.09	0.0642973	0.181196	1.7519	1.19086e-05	LLGL2	Homo sapiens lethal giant larvae homolog 2 (Drosophila)	1	3993	"NM_004524,NM_001031803"	"NP_004515.2,NP_001026973.1"	ENSG00000073350	"ENST00000580578,ENST00000167462,ENST00000375227,ENST00000392550,ENST00000578363,ENST00000579392,ENST00000577200,ENST00000578536,ENST00000580925,ENST00000581713,ENST00000583658,ENST00000545227,ENST00000582860,ENST00000580027,ENST00000578638,ENST00000577500,ENST00000578719,ENST00000579092,ENST00000583514,ENST00000582393,ENST00000578034,ENST00000577211"	"ENSP00000464598,ENSP00000167462,ENSP00000364375,ENSP00000376333,ENSP00000464603,ENSP00000463721,ENSP00000464397,ENSP00000464451,ENSP00000461953,ENSP00000463390,ENSP00000464483,ENSP00000463501,ENSP00000463150,ENSP00000462439"
PH_hs_0000415	0.288381	3.42059e-07	91.9214	217.781	0.173622	0.122247	1.13839	0.00171998	RAB11FIP4	Homo sapiens RAB11 family interacting protein 4 (class II)	1	84440	NM_032932	NP_116321.2	ENSG00000131242	"ENST00000621161,ENST00000581280,ENST00000582009,ENST00000579908,ENST00000394744,ENST00000583755,ENST00000579589,ENST00000578694,ENST00000585058,ENST00000581460,ENST00000578148"	"ENSP00000482620,ENSP00000463206,ENSP00000378227,ENSP00000465929,ENSP00000466538,ENSP00000463616"
PH_hs_0000430	0.529583	0.000277413	79.9587	235.375	0.0960285	0.191427	1.40966	0.00142738	NBEA	Homo sapiens neurobeachin (NBEA)	1	26960	"NM_001204197,NM_015678"	"NP_001191126.1,NP_056493.3"	ENSG00000172915	"ENST00000379939,ENST00000497540,ENST00000379922,ENST00000461581,ENST00000537702,ENST00000400445,ENST00000310336,ENST00000629018"	"ENSP00000369271,ENSP00000369254,ENSP00000440233,ENSP00000383295,ENSP00000308534,ENSP00000486239"
PH_hs_0000433	3.03555e-23	3.54529e-43	490.349	1825.79	0.0814028	0.0695985	1.94911	1.0345e-20	LMO4	Homo sapiens LIM domain only 4 (LMO4)	1	8543	NM_006769	NP_006760.1	ENSG00000143013	"ENST00000370544,ENST00000495705,ENST00000370542,ENST00000489303"	"ENSP00000359575,ENSP00000359573"
PH_hs_0000458	3.20029e-41	0	1093.82	3260.5	0.068335	0.0618879	1.68414	2.78762e-23	CCNYL1	Homo sapiens cyclin Y-like 1 (CCNYL1)	1	151195	"NM_001142300,NM_152523"	"NP_001135772.1,NP_689736.1"	ENSG00000163249	"ENST00000392209,ENST00000420822,ENST00000295414,ENST00000339882,ENST00000452312,ENST00000420321,ENST00000468768"	"ENSP00000376045,ENSP00000399151,ENSP00000295414,ENSP00000342344,ENSP00000388992,ENSP00000396072"
PH_hs_0000492	0.709916	1.73141e-06	66.59	664.999	0.351187	0.190303	3.02982	0.000322969	FAM49A	"Homo sapiens family with sequence similarity 49, member A (FAM49A)"	1	81553	NM_030797	NP_110424.1	ENSG00000197872	"ENST00000381323,ENST00000406434,ENST00000469507,ENST00000445605,ENST00000451689"	"ENSP00000370724,ENSP00000384771,ENSP00000392154,ENSP00000388979"
PH_hs_0000509	0.939283	2.16145e-09	53.4401	649.536	0.255486	0.149617	3.46511	1.03408e-09	PCDH19	Homo sapiens protocadherin 19 (PCDH19)	1	57526	"NM_001184880,NM_001105243,NM_020766"	"NP_001171809.1,NP_001098713.1,NP_065817.2"	ENSG00000165194	"ENST00000420881,ENST00000373034,ENST00000255531,ENST00000464981"	"ENSP00000400327,ENSP00000362125,ENSP00000255531,ENSP00000479805"
PH_hs_0000512	1.52687e-27	4.44941e-22	6166	11106.5	0.091265	0.103572	1.0033	2.46591e-05	CCS	Homo sapiens copper chaperone for superoxide dismutase (CCS)	1	9973	NM_005125	NP_005116.1	ENSG00000173992	"ENST00000533244,ENST00000530384,ENST00000526066,ENST00000530961,ENST00000526058,ENST00000531990,ENST00000310190,ENST00000534763,ENST00000525435"	"ENSP00000436318,ENSP00000433609,ENSP00000307870,ENSP00000436379"
PH_hs_0000513	2.12997e-43	8.59976e-24	1788.43	3727.08	0.0690776	0.0980482	1.19031	1.42406e-08	SRGAP2	Homo sapiens SLIT-ROBO Rho GTPase activating protein 2 (SRGAP2)	1	23380	"NM_001170637,NM_015326"	"NP_001164108.1,NP_056141.2"	ENSG00000266028	"ENST00000579225,ENST00000603708,ENST00000624686,ENST00000603575,ENST00000605610,ENST00000624873,ENST00000573034,ENST00000605242,ENST00000572793,ENST00000604133,ENST00000604423,ENST00000605476,ENST00000604419,ENST00000604925,ENST00000604010,ENST00000604247,ENST00000419187"	"ENSP00000474255,ENSP00000473954,ENSP00000485517,ENSP00000459615,ENSP00000459397,ENSP00000474270,ENSP00000474699,ENSP00000474818,ENSP00000397990"
PH_hs_0000559	0.106175	2.84816e-08	101.318	230.644	0.115209	0.11511	1.09303	8.46578e-05	GPM6B	Homo sapiens glycoprotein M6B (GPM6B)	1	2824	"NM_001001996,NM_001001994,NM_005278"	"NP_001001996.1,NP_001001994.1,NP_005269.1"	ENSG00000046653	"ENST00000316715,ENST00000454189,ENST00000493677,ENST00000472735,ENST00000355135,ENST00000356942,ENST00000398361,ENST00000495211,ENST00000493085,ENST00000468080,ENST00000475307"	"ENSP00000316861,ENSP00000389915,ENSP00000419904,ENSP00000347258,ENSP00000349420,ENSP00000381402,ENSP00000418199,ENSP00000419779,ENSP00000418594"
PH_hs_0000583	0.999998	0.0046477	18.4821	150.516	0.405574	0.178085	2.33373	5.15499e-06	REPS2	Homo sapiens RALBP1 associated Eps domain containing 2 (REPS2)	1	9185	"NM_001080975,NM_004726"	"NP_001074444.1,NP_004717.2"	ENSG00000169891	"ENST00000357277,ENST00000303843,ENST00000481792,ENST00000469714,ENST00000470686"	"ENSP00000349824,ENSP00000306033"
PH_hs_0000585	0	1.50445e-39	1946.87	4378.91	0.060862	0.0749401	1.31931	1.26763e-13	IMPA2	Homo sapiens inositol(myo)	1	3613	NM_014214	NP_055029.1	ENSG00000141401	"ENST00000588752,ENST00000589238,ENST00000269159,ENST00000590107,ENST00000383376,ENST00000590138,ENST00000588927,ENST00000588863,ENST00000588167,ENST00000586230,ENST00000589374,ENST00000625802"	"ENSP00000465416,ENSP00000269159,ENSP00000466059,ENSP00000372867,ENSP00000465938,ENSP00000464767,ENSP00000464754,ENSP00000486461"
PH_hs_0000656	0.99907	0.174062	40.6082	91.2725	0.152981	0.141911	1.04489	0.00995308	ADGRG1	Homo sapiens adhesion G protein-coupled receptor G1 (ADGRG1)	1	9289	"NM_001145774,NM_001145773,NM_001145772,NM_001145771,NM_001145770,NM_201525,NM_201524,NM_005682"	"NP_001139246.1,NP_001139245.1,NP_001139244.1,NP_001139243.1,NP_001139242.1,NP_958933.1,NP_958932.1,NP_005673.3"	ENSG00000205336	"ENST00000565587,ENST00000568791,ENST00000570044,ENST00000567553,ENST00000565314,ENST00000564912,ENST00000562673,ENST00000564907,ENST00000568908,ENST00000568909,ENST00000566778,ENST00000562101,ENST00000561872,ENST00000561988,ENST00000567835,ENST00000569372,ENST00000563548,ENST00000562003,ENST00000561833,ENST00000569531,ENST00000565013,ENST00000561696,ENST00000562414,ENST00000561969,ENST0000056848…	"ENSP00000456781,ENSP00000454321,ENSP00000456166,ENSP00000455812,ENSP00000456469,ENSP00000455245,ENSP00000457456,ENSP00000455215,ENSP00000456796,ENSP00000456238,ENSP00000456794,ENSP00000457979,ENSP00000454263,ENSP00000454607,ENSP00000458063,ENSP00000457307,ENSP00000454364,ENSP00000455600,ENSP00000456494,ENSP00000456002,ENSP00000455351,ENSP00000457073,ENSP00000457122,ENSP00000456787,ENSP0000045663…
PH_hs_0000672	3.64338e-44	4.2372e-13	1736.72	4072.44	0.06832	0.137177	1.29411	6.50782e-06	HECA	Homo sapiens headcase homolog (Drosophila)	1	51696	NM_016217	NP_057301.1	ENSG00000112406	ENST00000367658	ENSP00000356630
PH_hs_0000678	8.34503e-33	1.60054e-06	526.024	3875.95	0.0679001	0.210503	2.75068	1.42164e-09	GDPD5	Homo sapiens glycerophosphodiester phosphodiesterase domain containing 5 (GDPD5)	1	81544	NM_030792	NP_110419.5	ENSG00000158555	"ENST00000526177,ENST00000527820,ENST00000533784,ENST00000529721,ENST00000336898,ENST00000533805,ENST00000531759,ENST00000534322,ENST00000531561,ENST00000527322,ENST00000533911,ENST00000528031,ENST00000532435,ENST00000529095,ENST00000524785,ENST00000531441,ENST00000443276"	"ENSP00000434050,ENSP00000437123,ENSP00000437049,ENSP00000433214,ENSP00000337972,ENSP00000435196,ENSP00000435728,ENSP00000433727,ENSP00000396535"
PH_hs_0000695	1.99772e-26	1.03444e-06	418.614	1139.32	0.0712706	0.196479	1.32073	0.00138286	LPPR2	Homo sapiens lipid phosphate phosphatase-related protein type 2 (LPPR2)	1	64748	"NM_022737,NM_001170635"	"NP_073574.2,NP_001164106.1"	ENSG00000105520	"ENST00000251473,ENST00000591329,ENST00000586431,ENST00000586380,ENST00000591608,ENST00000588196,ENST00000587801,ENST00000588360"	"ENSP00000251473,ENSP00000467807,ENSP00000466698,ENSP00000466898"
PH_hs_0000719	5.35205e-06	6.70683e-08	1060.95	2593.16	0.209535	0.184067	1.23167	0.00718976	DNAL1	"Homo sapiens dynein, axonemal, light chain 1 (DNAL1)"	1	83544	"NM_031427,NM_001201366"	"NP_113615.2,NP_001188295.1"	ENSG00000119661	"ENST00000554113,ENST00000555631,ENST00000553645,ENST00000311089,ENST00000555919,ENST00000554339,ENST00000554871,ENST00000559993,ENST00000554159"	"ENSP00000452368,ENSP00000451547,ENSP00000452037,ENSP00000310360,ENSP00000451101,ENSP00000450744,ENSP00000451834,ENSP00000453439,ENSP00000451264"
PH_hs_0000753	0.982756	0.171697	29.3715	271.501	0.734981	0.760514	3.2531	0.000302224	SFRP1	Homo sapiens secreted frizzled-related protein 1 (SFRP1)	1	6422	NM_003012	NP_003003.3	ENSG00000104332	"ENST00000220772,ENST00000379845"	"ENSP00000220772,ENSP00000369174"
PH_hs_0000757	3.07367e-08	2.84443e-13	280.337	646.068	0.124898	0.121414	1.12718	0.000420545	CLDN1	Homo sapiens claudin 1 (CLDN1)	1	9076	NM_021101	NP_066924.1	ENSG00000163347	"ENST00000295522,ENST00000490800"	ENSP00000295522
PH_hs_0000762	8.23984e-39	2.12513e-11	1384.69	3088.47	0.0720839	0.147877	1.22395	2.05991e-06	CLIP3	Homo sapiens CAP-GLY domain containing linker protein 3 (CLIP3)	1	25999	"NM_001199570,NM_015526"	"NP_001186499.1,NP_056341.1"	ENSG00000105270	"ENST00000360535,ENST00000593074,ENST00000585466,ENST00000592017,ENST00000590559,ENST00000586457"	"ENSP00000353732,ENSP00000466832,ENSP00000468689,ENSP00000466026"
PH_hs_0000806	7.69773e-26	0.00010806	315.844	826.98	0.0613812	0.24527	1.16604	0.0263943	MRC2	"Homo sapiens mannose receptor, C type 2 (MRC2)"	1	9902	NM_006039	NP_006030.2	ENSG00000011028	"ENST00000303375,ENST00000584265,ENST00000584682,ENST00000583597,ENST00000579432,ENST00000446119,ENST00000580916"	"ENSP00000307513,ENSP00000461968,ENSP00000463968,ENSP00000400445"
PH_hs_0000813	3.3195e-24	2.99519e-19	406.681	1090.04	0.0743357	0.104211	1.41508	8.27849e-09	PELI1	Homo sapiens pellino E3 ubiquitin protein ligase 1 (PELI1)	1	57162	NM_020651	NP_065702.2	ENSG00000197329	"ENST00000358912,ENST00000466177,ENST00000494203,ENST00000468869"	ENSP00000351789
PH_hs_0000839	0	2.66991e-20	3161.59	7190.46	0.051997	0.108049	1.32772	2.02072e-09	FAM220A	"Homo sapiens family with sequence similarity 220, member A (FAM220A)"	1	84792	NM_001037163	NP_001032240.1	ENSG00000178397	"ENST00000313324,ENST00000524898,ENST00000530143,ENST00000533877,ENST00000578372,ENST00000616824"	"ENSP00000317289,ENSP00000432444,ENSP00000436886,ENSP00000464009,ENSP00000483140"
PH_hs_0000840	0	4.09966e-34	6532.72	12840.4	0.0574657	0.0820131	1.14327	4.85386e-10	CYTH3	Homo sapiens cytohesin 3 (CYTH3)	1	9265	NM_004227	NP_004218.1	ENSG00000008256	"ENST00000350796,ENST00000465320,ENST00000495176,ENST00000461891,ENST00000488964,ENST00000466543,ENST00000491641,ENST00000478541,ENST00000481329,ENST00000482460,ENST00000396741"	"ENSP00000297044,ENSP00000379967"
PH_hs_0000845	0.0635927	1.93478e-10	158.338	350.693	0.312131	0.121669	1.01163	0.0216842	VSTM2L	Homo sapiens V-set and transmembrane domain containing 2 like (VSTM2L)	1	128434	NM_080607	NP_542174.1	ENSG00000132821	"ENST00000373461,ENST00000373459,ENST00000448944"	"ENSP00000362560,ENSP00000362558,ENSP00000406537"
PH_hs_0000852	7.04853e-43	2.69729e-16	2116.73	4250.71	0.0701167	0.121202	1.12749	2.40715e-06	SESN2	Homo sapiens sestrin 2 (SESN2)	1	83667	NM_031459	NP_113647.1	ENSG00000130766	ENST00000253063	ENSP00000253063
PH_hs_0000854	0.127486	8.4711e-07	101.01	318.283	0.132794	0.155805	1.53862	2.26851e-05	RASL11B	"Homo sapiens RAS-like, family 11, member B (RASL11B)"	1	65997	NM_023940	NP_076429.1	ENSG00000128045	"ENST00000248706,ENST00000515677,ENST00000505041"	ENSP00000248706
PH_hs_0000855	0.437692	3.13102e-21	83.3746	739.405	0.122173	0.0945859	3.07938	9.14137e-22	TSPAN5	Homo sapiens tetraspanin 5 (TSPAN5)	1	10098	NM_005723	NP_005714.2	ENSG00000168785	"ENST00000508798,ENST00000305798,ENST00000505184,ENST00000511753,ENST00000515440,ENST00000509168,ENST00000515287,ENST00000511651,ENST00000511800,ENST00000507167"	"ENSP00000421808,ENSP00000307701,ENSP00000423916,ENSP00000422351,ENSP00000423504,ENSP00000426248,ENSP00000422548"
PH_hs_0000862	0.998346	0.000424753	43.5789	207.68	0.130501	0.183751	2.08905	1.31175e-05	SV2B	Homo sapiens synaptic vesicle glycoprotein 2B (SV2B)	1	9899	"NM_001167580,NM_014848"	"NP_001161052.1,NP_055663.1"	ENSG00000185518	"ENST00000545111,ENST00000394232,ENST00000557410,ENST00000557291,ENST00000553727,ENST00000330276"	"ENSP00000443243,ENSP00000377779,ENSP00000450992,ENSP00000332818"
PH_hs_0000884	0	9.27677e-23	1545.88	2904.43	0.0608274	0.0998343	1.02644	2.07499e-07	FHL2	Homo sapiens four and a half LIM domains 2 (FHL2)	1	2274	"NM_001039492,NM_201557,NM_201555,NM_001450"	"NP_001034581.1,NP_963851.2,NP_963849.1,NP_001441.4"	ENSG00000115641	"ENST00000409177,ENST00000344213,ENST00000393353,ENST00000530340,ENST00000393352,ENST00000322142,ENST00000409807,ENST00000408995,ENST00000452732,ENST00000607522,ENST00000447958,ENST00000358129"	"ENSP00000386892,ENSP00000344266,ENSP00000377021,ENSP00000433567,ENSP00000377020,ENSP00000322909,ENSP00000386665,ENSP00000386633,ENSP00000414872,ENSP00000476199,ENSP00000397083,ENSP00000350846"
PH_hs_0000900	0.871123	0.00430602	60.6061	152.193	0.229997	0.178607	1.23803	0.0129038	MAGEE1	Homo sapiens melanoma antigen family E1 (MAGEE1)	1	57692	NM_020932	NP_065983.1	ENSG00000198934	ENST00000361470	ENSP00000354912
PH_hs_0000907	1.02458e-13	9.575e-13	364.656	951.911	0.101194	0.130284	1.35218	1.88778e-06	NOTCH3	Homo sapiens notch 3 (NOTCH3)	1	4854	NM_000435	NP_000426.2	ENSG00000074181	"ENST00000263388,ENST00000595514,ENST00000597756,ENST00000601011,ENST00000600841,ENST00000595045"	"ENSP00000263388,ENSP00000470661,ENSP00000468879,ENSP00000473138"
PH_hs_0000915	0.999543	2.02435e-08	36.9884	836.686	0.18387	0.165249	4.35692	1.46016e-16	DLC1	Homo sapiens DLC1 Rho GTPase activating protein (DLC1)	1	10395	"NM_001164271,NM_006094,NM_182643"	"NP_001157743.1,NP_006085.2,NP_872584.2"	ENSG00000164741	"ENST00000276297,ENST00000358919,ENST00000510318,ENST00000512044,ENST00000520226,ENST00000521730,ENST00000513883,ENST00000510250,ENST00000509922,ENST00000503161,ENST00000515225,ENST00000506171,ENST00000316609,ENST00000511869,ENST00000517868,ENST00000631382,ENST00000517333,ENST00000529018"	"ENSP00000276297,ENSP00000351797,ENSP00000422595,ENSP00000428028,ENSP00000429537,ENSP00000321034,ENSP00000425878,ENSP00000473289,ENSP00000488100"
PH_hs_0000926	0	3.61064e-32	830.225	2765.64	0.053644	0.0827053	1.81816	1.94407e-21	ATG4A	"Homo sapiens autophagy related 4A, cysteine peptidase (ATG4A)"	1	115201	"NM_178270,NM_052936"	"NP_840054.1,NP_443168.2"	ENSG00000101844	"ENST00000372232,ENST00000345734,ENST00000457035,ENST00000372246,ENST00000343524,ENST00000394892,ENST00000474825,ENST00000489247"	"ENSP00000361306,ENSP00000298131,ENSP00000416218,ENSP00000361320,ENSP00000341833,ENSP00000378354"
PH_hs_0000935	0	3.19783e-11	1152.13	4334	0.0586563	0.150352	1.93143	6.46427e-09	CYR61	"Homo sapiens cysteine-rich, angiogenic inducer, 61 (CYR61)"	1	3491	NM_001554	NP_001545.2	ENSG00000142871	"ENST00000451137,ENST00000480413,ENST00000617517"	"ENSP00000398736,ENSP00000479537"
PH_hs_0000941	0.498406	5.04399e-06	81.0423	507.972	0.139049	0.191656	2.46832	2.51156e-06	MAN1C1	"Homo sapiens mannosidase, alpha, class 1C, member 1 (MAN1C1)"	1	57134	NM_020379	NP_065112.1	ENSG00000117643	"ENST00000374332,ENST00000263979,ENST00000473891,ENST00000374329,ENST00000496532,ENST00000475314,ENST00000487493,ENST00000611903"	"ENSP00000363452,ENSP00000263979,ENSP00000363449,ENSP00000482317"
PH_hs_0000942	1.04562e-08	9.48202e-23	198.184	742.94	0.0885024	0.091056	1.8635	2.22468e-13	BCORL1	Homo sapiens BCL6 corepressor-like 1 (BCORL1)	1	63035	NM_021946	NP_068765.3	ENSG00000085185	"ENST00000607874,ENST00000488135,ENST00000218147,ENST00000456822,ENST00000441294,ENST00000540052"	"ENSP00000484149,ENSP00000476643,ENSP00000218147,ENSP00000399483,ENSP00000416520,ENSP00000437775"
PH_hs_0000946	0.0345425	5.46886e-08	121.681	621.604	0.158421	0.164534	2.20776	1.22777e-06	TESK2	Homo sapiens testis-specific kinase 2 (TESK2)	1	10420	NM_007170	NP_009101.2	ENSG00000070759	"ENST00000372084,ENST00000372086,ENST00000486676,ENST00000493974"	"ENSP00000361156,ENSP00000361158"
PH_hs_0000991	1.07466e-14	1.47334e-07	539.609	2100.58	0.109206	0.187965	1.84849	3.24882e-05	ANGPTL4	Homo sapiens angiopoietin-like 4 (ANGPTL4)	1	51129	"NM_001039667,NM_139314"	"NP_001034756.1,NP_647475.1"	ENSG00000167772	"ENST00000601886,ENST00000599192,ENST00000597137,ENST00000601770,ENST00000301455,ENST00000595079,ENST00000598255,ENST00000594348,ENST00000393962,ENST00000593998,ENST00000594875"	"ENSP00000470307,ENSP00000473090,ENSP00000471345,ENSP00000301455,ENSP00000473025,ENSP00000377534,ENSP00000472551,ENSP00000472869"
PH_hs_0000996	0	7.14644e-12	3114.77	10025.2	0.0685329	0.14692	1.76686	5.40601e-08	RRAS	Homo sapiens related RAS viral (r-ras)	1	6237	NM_006270	NP_006261.1	ENSG00000126458	"ENST00000246792,ENST00000601532"	ENSP00000246792
PH_hs_0001005	0.999828	0.00382193	30.254	286.199	0.278617	0.273388	2.82682	0.00168033	TAC3	Homo sapiens tachykinin 3 (TAC3)	1	6866	"NR_033654,NM_001178054,NM_013251"	"-,NP_001171525.1,NP_037383.1"	ENSG00000166863	"ENST00000357616,ENST00000458521,ENST00000438756,ENST00000393867,ENST00000379411,ENST00000441881,ENST00000423597,ENST00000300108,ENST00000415231,ENST00000496757,ENST00000615887"	"ENSP00000350236,ENSP00000404056,ENSP00000408131,ENSP00000377445,ENSP00000368721,ENSP00000408208,ENSP00000416292,ENSP00000300108,ENSP00000402995,ENSP00000483110"
PH_hs_0001020	0.0132295	1.71448e-08	125.387	698.309	0.131202	0.160898	2.35708	1.35262e-09	FAM117A	"Homo sapiens family with sequence similarity 117, member A (FAM117A)"	1	81558	NM_030802	NP_110429.1	ENSG00000121104	"ENST00000240364,ENST00000513602,ENST00000503573,ENST00000511743,ENST00000503855,ENST00000514018,ENST00000505159,ENST00000506156,ENST00000515240,ENST00000509347,ENST00000503720,ENST00000514841"	"ENSP00000240364,ENSP00000465808,ENSP00000467070,ENSP00000427326,ENSP00000421412"
PH_hs_0001045	0.129016	7.40157e-06	101.117	235.139	0.135341	0.150088	1.11031	0.00138919	CGNL1	Homo sapiens cingulin-like 1 (CGNL1)	1	84952	"NM_032866,NM_001252335"	"NP_116255.2,NP_001239264.1"	ENSG00000128849	"ENST00000559194,ENST00000281282,ENST00000557813"	ENSP00000281282
PH_hs_0001058	0.999998	0.00503637	22.8547	142.723	0.246088	0.167176	2.62626	0.000468365	MUM1L1	Homo sapiens melanoma associated antigen (mutated)	1	139221	"NM_152423,NM_001171020"	"NP_689636.3,NP_001164491.1"	ENSG00000157502	"ENST00000357175,ENST00000372552,ENST00000337685,ENST00000619455"	"ENSP00000349699,ENSP00000361632,ENSP00000338641,ENSP00000484745"
PH_hs_0001062	0.073674	2.74245e-17	108.548	666.278	0.140411	0.104656	2.53601	5.03077e-13	LIMA1	Homo sapiens LIM domain and actin binding 1 (LIMA1)	1	51474	"NM_001243775,NM_001113547,NM_001113546,NM_016357"	"NP_001230704.1,NP_001107019.1,NP_001107018.1,NP_057441.1"	ENSG00000050405	"ENST00000552491,ENST00000547825,ENST00000552823,ENST00000394943,ENST00000341247,ENST00000552783,ENST00000552909,ENST00000552720,ENST00000549064,ENST00000552338,ENST00000552008,ENST00000552045,ENST00000551486,ENST00000550611,ENST00000551691,ENST00000550592"	"ENSP00000448463,ENSP00000448706,ENSP00000450266,ENSP00000378400,ENSP00000340184,ENSP00000448779,ENSP00000450087,ENSP00000448411,ENSP00000447975,ENSP00000449890"
PH_hs_0001074	1.82459e-07	1.25369e-24	216.553	519.606	0.11128	0.0814786	1.22929	4.42516e-09	LAMP3	Homo sapiens lysosomal-associated membrane protein 3 (LAMP3)	1	27074	NM_014398	NP_055213.2	ENSG00000078081	"ENST00000265598,ENST00000466939,ENST00000476015,ENST00000470251,ENST00000486686"	"ENSP00000265598,ENSP00000418912,ENSP00000419059,ENSP00000420589"
PH_hs_0001083	0.7352	0.000197514	70.1969	173.656	0.182664	0.147349	1.22515	0.00388052	DLG3	"Homo sapiens discs, large homolog 3 (Drosophila)"	1	1741	"NM_001166278,NM_020730,NM_021120"	"NP_001159750.1,NP_065781.1,NP_066943.2"	ENSG00000082458	"ENST00000194900,ENST00000374360,ENST00000463252,ENST00000374355,ENST00000489733,ENST00000494493,ENST00000466140,ENST00000461646,ENST00000496931,ENST00000542398"	"ENSP00000194900,ENSP00000363480,ENSP00000363475,ENSP00000441393"
PH_hs_0001088	0.000584222	6.07265e-06	148.877	568.776	0.117822	0.197321	1.77032	6.5288e-05	ERRFI1	Homo sapiens ERBB receptor feedback inhibitor 1 (ERRFI1)	1	54206	NM_018948	NP_061821.1	ENSG00000116285	"ENST00000474874,ENST00000377482,ENST00000467067,ENST00000469499,ENST00000487559"	"ENSP00000466958,ENSP00000366702,ENSP00000465100,ENSP00000466454,ENSP00000467030"
PH_hs_0001091	0	1.12104e-44	2646.46	4991.89	0.0658932	0.0704544	1.08462	7.33812e-15	SNX2	Homo sapiens sorting nexin 2 (SNX2)	1	6643	NM_003100	NP_003091.2	ENSG00000205302	"ENST00000379516,ENST00000512394,ENST00000506874,ENST00000505934,ENST00000505854,ENST00000514949,ENST00000510372,ENST00000511365,ENST00000509281,ENST00000506847,ENST00000514030,ENST00000507321,ENST00000507852"	"ENSP00000368831,ENSP00000422560,ENSP00000422413,ENSP00000421663"
PH_hs_0001126	0.0256308	3.80374e-20	155.605	339.97	0.234894	0.0794518	1.07072	0.00629291	HSD17B6	Homo sapiens hydroxysteroid (17-beta)	1	8630	NM_003725	NP_003716.2	ENSG00000025423	"ENST00000555159,ENST00000555805,ENST00000554643,ENST00000556650,ENST00000554150,ENST00000556481,ENST00000554155,ENST00000322165,ENST00000556875,ENST00000553476"	"ENSP00000450698,ENSP00000451753,ENSP00000451406,ENSP00000452103,ENSP00000452273,ENSP00000451497,ENSP00000318631"
PH_hs_0001148	0.982731	5.29373e-06	49.651	274.881	0.190982	0.160057	2.31076	4.67859e-06	PGBD5	Homo sapiens piggyBac transposable element derived 5 (PGBD5)	1	79605	NM_001258311	NP_001245240.1	NA	NA	NA
PH_hs_0001196	0	1.37327e-43	1234.05	2612.53	0.0501979	0.070277	1.19383	5.30694e-16	NAP1L5	Homo sapiens nucleosome assembly protein 1-like 5 (NAP1L5)	1	266812	NM_153757	NP_715638.1	ENSG00000177432	ENST00000323061	ENSP00000320488
PH_hs_0001220	0	2.80399e-17	748.539	2717.42	0.0593002	0.116041	1.91157	2.67188e-14	TIPARP	Homo sapiens TCDD-inducible poly(ADP-ribose)	1	25976	"NM_001184717,NM_001184718,NM_015508"	"NP_001171646.1,NP_001171647.1,NP_056323.2"	ENSG00000163659	"ENST00000486483,ENST00000295924,ENST00000461166,ENST00000473702,ENST00000481853,ENST00000495891,ENST00000542783"	"ENSP00000418757,ENSP00000295924,ENSP00000420612,ENSP00000419982,ENSP00000418829,ENSP00000420141,ENSP00000438345"
PH_hs_0001244	5.09433e-08	5.90298e-25	230.404	480.074	0.111349	0.0792128	1.03096	5.03162e-10	PPFIBP2	"Homo sapiens PTPRF interacting protein, binding protein 2 (liprin beta 2)"	1	8495	"NM_001256569,NM_001256568,NM_003621"	"NP_001243498.1,NP_001243497.1,NP_003612.2"	ENSG00000166387	"ENST00000526873,ENST00000528947,ENST00000299492,ENST00000527790,ENST00000526046,ENST00000524548,ENST00000529575,ENST00000533792,ENST00000532926,ENST00000525597,ENST00000529021,ENST00000528883,ENST00000529321,ENST00000530189,ENST00000530181,ENST00000532416,ENST00000534409,ENST00000530582,ENST00000532381,ENST00000530081,ENST00000532172,ENST00000524495,ENST00000532112,ENST00000528929,ENST0000052966…	"ENSP00000434641,ENSP00000431724,ENSP00000299492,ENSP00000434981,ENSP00000433026,ENSP00000433917,ENSP00000435794,ENSP00000436498,ENSP00000433839,ENSP00000435469,ENSP00000437321,ENSP00000433713,ENSP00000436739,ENSP00000436489"
PH_hs_0001252	1.21331e-14	1.91481e-22	1092.89	4066.18	0.12097	0.101398	1.97887	1.42344e-11	DNAJC1	Homo sapiens DnaJ (Hsp40)	1	64215	NM_022365	NP_071760.2	ENSG00000136770	"ENST00000376980,ENST00000483085,ENST00000476103,ENST00000447548,ENST00000376946"	"ENSP00000366179,ENSP00000431248"
PH_hs_0001260	0.0428307	9.62858e-07	108.959	278.549	0.106752	0.148281	1.24095	0.000439054	SH2B3	Homo sapiens SH2B adaptor protein 3 (SH2B3)	1	10019	NM_005475	NP_005466.1	ENSG00000111252	"ENST00000341259,ENST00000550925,ENST00000538307"	"ENSP00000345492,ENSP00000473529,ENSP00000440597"
PH_hs_0001266	0.591173	0.000347502	77.1125	183.037	0.159548	0.163209	1.13223	0.00334981	ENOX1	Homo sapiens ecto-NOX disulfide-thiol exchanger 1 (ENOX1)	1	55068	"NM_001242863,NM_017993,NM_001127615"	"NP_001229792.1,NP_060463.2,NP_001121087.1"	ENSG00000120658	"ENST00000261488,ENST00000482207,ENST00000412891"	"ENSP00000261488,ENSP00000415054"
PH_hs_0001320	0.999829	0.351452	28.7153	84.8812	0.317553	0.258089	1.4636	0.0209099	HOPX	Homo sapiens HOP homeobox (HOPX)	1	84525	"NM_032495,NM_001145460,NM_001145459,NM_139212,NM_139211"	"NP_115884.4,NP_001138932.1,NP_001138931.1,NP_631958.1,NP_631957.1"	ENSG00000171476	"ENST00000420433,ENST00000337881,ENST00000503639,ENST00000553379,ENST00000381255,ENST00000317745,ENST00000555760,ENST00000556614,ENST00000556376,ENST00000381260,ENST00000503864,ENST00000508121,ENST00000605395,ENST00000506661,ENST00000554144"	"ENSP00000396275,ENSP00000337330,ENSP00000424101,ENSP00000452340,ENSP00000370654,ENSP00000315198,ENSP00000452098,ENSP00000452003,ENSP00000451794,ENSP00000370659,ENSP00000422175,ENSP00000450527"
PH_hs_0001324	5.20533e-26	0	654.656	1360.14	0.0817673	0.065906	1.10042	9.17391e-09	ARHGAP5-AS1	Homo sapiens ARHGAP5 antisense RNA 1 (head to head)	1	84837	NR_027263	-	NA	NA	NA
PH_hs_0001332	5.76732e-26	2.92704e-38	393.709	866.513	0.0701126	0.0698168	1.13363	3.78179e-09	ZSWIM6	"Homo sapiens zinc finger, SWIM-type containing 6 (ZSWIM6)"	1	57688	NM_020928	NP_065979.1	ENSG00000130449	ENST00000252744	ENSP00000252744
PH_hs_0001350	0.00189141	1.07071e-06	230.085	725.719	0.218252	0.188448	1.48585	0.00486844	SMOC1	Homo sapiens SPARC related modular calcium binding 1 (SMOC1)	1	64093	"NM_022137,NM_001034852"	"NP_071420.1,NP_001030024.1"	ENSG00000198732	"ENST00000555917,ENST00000361956,ENST00000381280,ENST00000553839,ENST00000557483"	"ENSP00000355110,ENSP00000370680"
PH_hs_0001383	7.89457e-36	0	10991.9	21470.8	0.0797849	0.061574	1.14854	9.2663e-14	IFI30	"Homo sapiens interferon, gamma-inducible protein 30 (IFI30)"	1	10437	NM_006332	NP_006323.2	ENSG00000216490	"ENST00000597802,ENST00000407280,ENST00000600463"	"ENSP00000470527,ENSP00000384886"
PH_hs_0001395	0	9.48959e-42	1009.4	2472.93	0.0610409	0.071759	1.38669	1.08732e-14	ACSS2	Homo sapiens acyl-CoA synthetase short-chain family member 2 (ACSS2)	1	55902	"NM_001242393,NM_001076552,NM_018677"	"NP_001229322.1,NP_001070020.2,NP_061147.1"	ENSG00000131069	"ENST00000490046,ENST00000481971,ENST00000497927,ENST00000488172,ENST00000481284,ENST00000475459,ENST00000461051,ENST00000360596,ENST00000484354,ENST00000480274,ENST00000493805,ENST00000473172,ENST00000477932,ENST00000480978,ENST00000467019,ENST00000253382,ENST00000476922,ENST00000464399,ENST00000468550,ENST00000493250,ENST00000491533,ENST00000490464,ENST00000470315,ENST00000494727"	"ENSP00000417783,ENSP00000418152,ENSP00000420105,ENSP00000353804,ENSP00000419167,ENSP00000418608,ENSP00000418812,ENSP00000419925,ENSP00000418362,ENSP00000420351,ENSP00000253382"
PH_hs_0001401	0	4.73052e-09	1174.07	2436.49	0.0591146	0.168751	1.0502	0.00250979	CLN8	"Homo sapiens ceroid-lipofuscinosis, neuronal 8 (CLN8)"	1	2055	NM_018941	NP_061764.2	ENSG00000182372	"ENST00000524258,ENST00000518780,ENST00000517514,ENST00000331222,ENST00000520991,ENST00000519254,ENST00000523237"	"ENSP00000488898,ENSP00000328182,ENSP00000487905"
PH_hs_0001407	0.202466	2.33327e-18	94.0158	307.77	0.114221	0.0800906	1.63217	2.00843e-11	PLAG1	Homo sapiens pleiomorphic adenoma gene 1 (PLAG1)	1	5324	"NM_001114635,NM_001114634,NM_002655"	"NP_001108107.1,NP_001108106.1,NP_002646.2"	ENSG00000181690	"ENST00000316981,ENST00000522009,ENST00000423799,ENST00000429357,ENST00000519027"	"ENSP00000325546,ENSP00000404067,ENSP00000416537"
PH_hs_0001414	0.00792851	2.51999e-16	120.246	404.644	0.0967195	0.0968216	1.68545	5.88967e-17	SRPX	"Homo sapiens sushi-repeat containing protein, X-linked (SRPX)"	1	8406	"NM_001170752,NM_001170751,NM_001170750,NM_006307"	"NP_001164223.1,NP_001164222.1,NP_001164221.1,NP_006298.1"	ENSG00000101955	"ENST00000378533,ENST00000479015,ENST00000461865,ENST00000432886,ENST00000544439,ENST00000538295"	"ENSP00000367794,ENSP00000411165,ENSP00000440758,ENSP00000445034"
PH_hs_0001428	2.45723e-37	1.34201e-16	746.172	1884.31	0.0684332	0.117114	1.37456	8.16227e-08	HEXIM1	Homo sapiens hexamethylene bis-acetamide inducible 1 (HEXIM1)	1	10614	NM_006460	NP_006451.1	ENSG00000186834	ENST00000332499	ENSP00000328773
PH_hs_0001453	9.67039e-17	3.18504e-18	259.372	811.328	0.0711497	0.104324	1.62184	3.04579e-11	KIF13B	Homo sapiens kinesin family member 13B (KIF13B)	1	23303	NM_015254	NP_056069.2	ENSG00000197892	"ENST00000524189,ENST00000523130,ENST00000522355,ENST00000521515,ENST00000523968,ENST00000522846"	"ENSP00000427900,ENSP00000429106,ENSP00000429027,ENSP00000429201,ENSP00000431006"
PH_hs_0001454	1.00091e-36	5.29949e-35	719.378	2621.4	0.0686043	0.0789353	1.94153	5.90914e-22	IER5	Homo sapiens immediate early response 5 (IER5)	1	51278	NM_016545	NP_057629.2	ENSG00000162783	ENST00000367577	ENSP00000356549
PH_hs_0001519	0	7.0038e-13	2480.53	6702.93	0.0532577	0.139562	1.52381	2.01753e-07	PODXL	Homo sapiens podocalyxin-like (PODXL)	1	5420	"NM_005397,NM_001018111"	"NP_005388.2,NP_001018121.1"	ENSG00000128567	"ENST00000446198,ENST00000484346,ENST00000378555,ENST00000322985,ENST00000490761,ENST00000487965,ENST00000482581,ENST00000465001"	"ENSP00000390152,ENSP00000367817,ENSP00000319782"
PH_hs_0001568	3.82949e-07	5.30812e-17	239.532	555.359	0.125161	0.102367	1.15766	5.54083e-05	ADGRA2	Homo sapiens adhesion G protein-coupled receptor A2 (ADGRA2)	1	25960	NM_032777	NP_116166.9	ENSG00000020181	"ENST00000428068,ENST00000315215,ENST00000412232"	"ENSP00000400860,ENSP00000323508,ENSP00000406367"
PH_hs_0001595	5.39077e-08	3.90575e-12	282.57	630.187	0.128085	0.127531	1.11499	0.000108004	CAMSAP3	"Homo sapiens calmodulin regulated spectrin-associated protein family, member 3 (CAMSAP3)"	1	57662	"NM_020902,NM_001080429"	"NP_065953.1,NP_001073898.1"	ENSG00000076826	"ENST00000160298,ENST00000446248,ENST00000595692,ENST00000593434"	"ENSP00000160298,ENSP00000416797"
PH_hs_0001615	0.148235	3.64136e-10	101.557	285.082	0.158396	0.113422	1.38327	0.000116315	GAL3ST1	Homo sapiens galactose-3-O-sulfotransferase 1 (GAL3ST1)	1	9514	NM_004861	NP_004852.1	ENSG00000128242	"ENST00000406955,ENST00000402321,ENST00000402369,ENST00000401975,ENST00000406361,ENST00000441967,ENST00000431313,ENST00000452827,ENST00000437282,ENST00000416358,ENST00000427899,ENST00000423299,ENST00000443136,ENST00000423371,ENST00000428682,ENST00000453479,ENST00000426220,ENST00000447224,ENST00000411821,ENST00000445645,ENST00000448604,ENST00000338911"	"ENSP00000385825,ENSP00000385735,ENSP00000384122,ENSP00000384388,ENSP00000385207,ENSP00000390545,ENSP00000395080,ENSP00000405017,ENSP00000401426,ENSP00000391485,ENSP00000397092,ENSP00000391996,ENSP00000405381,ENSP00000401074,ENSP00000389876,ENSP00000398380,ENSP00000414542,ENSP00000412995,ENSP00000394912,ENSP00000399649,ENSP00000390068,ENSP00000343234"
PH_hs_0001630	0.99999	0.00226094	26.4642	324.988	0.221061	0.268313	3.27865	3.95986e-06	MYCT1	Homo sapiens myc target 1 (MYCT1)	1	80177	NM_025107	NP_079383.2	ENSG00000120279	"ENST00000367245,ENST00000529453,ENST00000532295"	"ENSP00000356214,ENSP00000432612,ENSP00000434396"
PH_hs_0001640	1	0.995894	14.1102	39.3395	0.319132	0.223673	1.77483	0.00551362	ALDH8A1	"Homo sapiens aldehyde dehydrogenase 8 family, member A1 (ALDH8A1)"	1	64577	"NM_170771,NM_022568,NM_001193480"	"NP_739577.1,NP_072090.1,NP_001180409.1"	ENSG00000118514	"ENST00000265605,ENST00000367845,ENST00000349305,ENST00000367847,ENST00000460753,ENST00000534012"	"ENSP00000265605,ENSP00000356819,ENSP00000325473,ENSP00000356821,ENSP00000437161,ENSP00000435297"
PH_hs_0001733	0.0103446	5.44097e-05	119.105	284.126	0.0999909	0.185976	1.24882	0.000382091	CTH	Homo sapiens cystathionine gamma-lyase (CTH)	1	1491	"NM_153742,NM_001190463,NM_001902"	"NP_714964.2,NP_001177392.1,NP_001893.2"	ENSG00000116761	"ENST00000464926,ENST00000370938,ENST00000346806,ENST00000482383,ENST00000411986"	"ENSP00000359976,ENSP00000311554,ENSP00000413407"
PH_hs_0001752	8.02806e-26	1.62907e-17	565.832	1346.57	0.0795597	0.111598	1.26161	9.15674e-07	BMP2K	Homo sapiens BMP2 inducible kinase (BMP2K)	1	55589	NM_017593	NP_060063.2	ENSG00000138756	"ENST00000389010,ENST00000502871,ENST00000505725,ENST00000515075,ENST00000502613,ENST00000507670,ENST00000335016,ENST00000628286"	"ENSP00000373662,ENSP00000421768,ENSP00000424668,ENSP00000334836,ENSP00000487317"
PH_hs_0001767	0.119603	1.58235e-08	100.385	290.851	0.11876	0.12878	1.43454	4.60402e-06	IFIT1	Homo sapiens interferon-induced protein with tetratricopeptide repeats 1 (IFIT1)	1	3434	"NM_001270930,NM_001270929,NM_001270928,NM_001270927,NM_001548"	"NP_001257859.1,NP_001257858.1,NP_001257857.1,NP_001257856.1,NP_001539.3"	ENSG00000185745	"ENST00000371804,ENST00000546318"	"ENSP00000360869,ENSP00000441968"
PH_hs_0001820	0	3.1795e-15	4064.07	8863.3	0.0625001	0.127161	1.24515	3.18404e-06	PJA1	"Homo sapiens praja ring finger 1, E3 ubiquitin protein ligase (PJA1)"	1	64219	"NM_145119,NM_022368,NM_001032396"	"NP_660095.1,NP_071763.2,NP_001027568.1"	ENSG00000181191	"ENST00000471141,ENST00000374583,ENST00000374584,ENST00000361478,ENST00000374571,ENST00000477231,ENST00000590146"	"ENSP00000467564,ENSP00000363711,ENSP00000363712,ENSP00000355014,ENSP00000363699,ENSP00000467404"
PH_hs_0001829	0.999309	0.0129199	36.9854	154.488	0.208477	0.218725	1.93493	4.32145e-05	CNN1	"Homo sapiens calponin 1, basic, smooth muscle (CNN1)"	1	1264	NM_001299	NP_001290.2	ENSG00000130176	"ENST00000252456,ENST00000592923,ENST00000535659,ENST00000588468,ENST00000586059,ENST00000585869,ENST00000587087,ENST00000592338,ENST00000586577,ENST00000588935"	"ENSP00000252456,ENSP00000468259,ENSP00000442031,ENSP00000466886,ENSP00000468326,ENSP00000468737,ENSP00000468293,ENSP00000467701,ENSP00000468053"
PH_hs_0001837	1.32943e-31	4.10431e-24	7454.44	18036.2	0.0849824	0.0989744	1.42947	1.29653e-09	UAP1	Homo sapiens UDP-N-acetylglucosamine pyrophosphorylase 1 (UAP1)	1	6675	NM_003115	NP_003106.3	ENSG00000117143	"ENST00000367926,ENST00000476240,ENST00000367925,ENST00000367924,ENST00000474728,ENST00000486089,ENST00000271469"	"ENSP00000356903,ENSP00000356902,ENSP00000356901,ENSP00000271469"
PH_hs_0001839	0.999997	8.42925e-06	23.4639	210.592	0.242523	0.140318	2.86194	9.63625e-07	ABCB1	"Homo sapiens ATP-binding cassette, sub-family B (MDR/TAP)"	1	5243	NM_000927	NP_000918.2	ENSG00000085563	"ENST00000265724,ENST00000488737,ENST00000491360,ENST00000475929,ENST00000496821,ENST00000483831,ENST00000482527,ENST00000416177,ENST00000476862,ENST00000622132,ENST00000543898"	"ENSP00000265724,ENSP00000399419,ENSP00000478255,ENSP00000444095"
PH_hs_0001856	2.85195e-36	1.21244e-09	996.338	2256.34	0.0724764	0.16192	1.1727	0.000540924	SUFU	Homo sapiens suppressor of fused homolog (Drosophila)	1	51684	NM_016169	NP_057253.2	ENSG00000107882	"ENST00000369902,ENST00000369899,ENST00000423559,ENST00000471000"	"ENSP00000358918,ENSP00000358915,ENSP00000411597"
PH_hs_0001863	3.01993e-34	6.45178e-10	1578.38	4211.81	0.0777749	0.161805	1.45337	7.95661e-06	STAT1	"Homo sapiens signal transducer and activator of transcription 1, 91kDa (STAT1)"	1	6772	NM_007315	NP_009330.1	ENSG00000115415	"ENST00000415035,ENST00000361099,ENST00000409465,ENST00000423282,ENST00000392322,ENST00000452281,ENST00000392323,ENST00000464072,ENST00000424722,ENST00000454414,ENST00000432058,ENST00000540176"	"ENSP00000388240,ENSP00000354394,ENSP00000386244,ENSP00000388772,ENSP00000376136,ENSP00000394512,ENSP00000376137,ENSP00000402548,ENSP00000411398,ENSP00000416019,ENSP00000438703"
PH_hs_0001891	0	1.6338e-11	1742.35	5346.81	0.0539741	0.148594	1.67936	4.27559e-08	FADS3	Homo sapiens fatty acid desaturase 3 (FADS3)	1	3995	NM_021727	NP_068373.1	ENSG00000221968	"ENST00000527697,ENST00000533676,ENST00000278829,ENST00000529404,ENST00000527379,ENST00000525094,ENST00000525588,ENST00000531956,ENST00000534223,ENST00000526294,ENST00000414624,ENST00000534426,ENST00000529525"	"ENSP00000431533,ENSP00000278829,ENSP00000435597,ENSP00000432012,ENSP00000432206,ENSP00000436890,ENSP00000434551"
PH_hs_0001899	1.04858e-09	5.87745e-09	332.229	5956.61	0.121507	0.173104	4.09786	2.35854e-18	SERPINE2	"Homo sapiens serpin peptidase inhibitor, clade E (nexin, plasminogen activator inhibitor type 1)"	1	5270	"NM_001136530,NM_001136528,NM_006216,NR_073116"	"NP_001130002.1,NP_001130000.1,NP_006207.1,-"	ENSG00000135919	"ENST00000409304,ENST00000258405,ENST00000473202,ENST00000409840,ENST00000447280,ENST00000478966,ENST00000432738,ENST00000489065,ENST00000454956,ENST00000423446"	"ENSP00000386412,ENSP00000258405,ENSP00000386969,ENSP00000415786,ENSP00000408452,ENSP00000399655,ENSP00000394518"
PH_hs_0001911	0.940626	0.000206151	57.8025	171.252	0.164996	0.145672	1.44723	0.000120424	LCA5	Homo sapiens Leber congenital amaurosis 5 (LCA5)	1	167691	"NM_001122769,NM_181714"	"NP_001116241.1,NP_859065.2"	ENSG00000135338	"ENST00000369846,ENST00000392959,ENST00000467898"	"ENSP00000358861,ENSP00000376686,ENSP00000474463"
PH_hs_0001931	5.12071e-06	1.25645e-24	352.097	2218.98	0.171502	0.0947943	2.67393	5.74872e-12	CEND1	Homo sapiens cell cycle exit and neuronal differentiation 1 (CEND1)	1	51286	NM_016564	NP_057648.2	ENSG00000184524	"ENST00000330106,ENST00000524587"	ENSP00000328336
PH_hs_0001940	0.187096	0.000113264	97.3031	415.825	0.148126	0.22043	1.8912	0.000180871	SCG3	Homo sapiens secretogranin III (SCG3)	1	29106	"NM_001165257,NM_013243"	"NP_001158729.1,NP_037375.2"	ENSG00000104112	"ENST00000220478,ENST00000542355,ENST00000558709"	"ENSP00000220478,ENSP00000445205,ENSP00000452745"
PH_hs_0002007	0.752239	0.00193907	70.5379	193.007	0.145213	0.203431	1.30294	0.00581661	ARHGAP36	Homo sapiens Rho GTPase activating protein 36 (ARHGAP36)	1	158763	NM_144967	NP_659404.2	ENSG00000147256	"ENST00000276211,ENST00000370922,ENST00000423277,ENST00000412432,ENST00000370921"	"ENSP00000276211,ENSP00000359960,ENSP00000409218,ENSP00000408515,ENSP00000359959"
PH_hs_0002008	0.999922	0.00281632	32.6466	289.58	0.1779	0.264411	2.85363	9.87312e-05	XYLT1	Homo sapiens xylosyltransferase I (XYLT1)	1	64131	NM_022166	NP_071449.1	ENSG00000103489	"ENST00000261381,ENST00000575674,ENST00000568226,ENST00000563403"	ENSP00000261381
PH_hs_0002013	0	1.10894e-14	3843.91	10326.7	0.0666089	0.129973	1.55305	6.25688e-10	NCEH1	Homo sapiens neutral cholesterol ester hydrolase 1 (NCEH1)	1	57552	"NM_001146278,NM_001146277,NM_020792,NM_001146276"	"NP_001139750.1,NP_001139749.1,NP_065843.3,NP_001139748.1"	ENSG00000144959	"ENST00000475381,ENST00000470419,ENST00000424772,ENST00000421723,ENST00000538775,ENST00000543711"	"ENSP00000418571,ENSP00000392934,ENSP00000402196,ENSP00000442464,ENSP00000443227"
PH_hs_0002016	0.928325	2.61835e-05	59.9939	464.63	0.145191	0.205754	2.732	4.04598e-07	VAT1L	Homo sapiens vesicle amine transport 1-like (VAT1L)	1	57687	NM_020927	NP_065978.1	ENSG00000171724	"ENST00000302536,ENST00000563850"	ENSP00000303129
PH_hs_0002061	1.24031e-09	4.61761e-12	186.211	1936.28	0.072395	0.140839	3.3265	4.85606e-18	C4orf32	Homo sapiens chromosome 4 open reading frame 32 (C4orf32)	1	132720	NM_152400	NP_689613.1	ENSG00000174749	ENST00000309733	ENSP00000310182
PH_hs_0002063	3.35304e-26	2.42727e-36	1115.25	2102.16	0.0875287	0.0767491	1.00896	1.96686e-07	BAIAP2L1	Homo sapiens BAI1-associated protein 2-like 1 (BAIAP2L1)	1	55971	NM_018842	NP_061330.2	ENSG00000006453	"ENST00000005260,ENST00000480580,ENST00000462558,ENST00000473569,ENST00000479789"	ENSP00000005260
PH_hs_0002105	0	3.14993e-12	5407	14391.6	0.0567832	0.144737	1.50211	1.82635e-06	AVPI1	Homo sapiens arginine vasopressin-induced 1 (AVPI1)	1	60370	NM_021732	NP_068378.2	ENSG00000119986	ENST00000370626	ENSP00000359660
PH_hs_0002111	0	1.9334e-06	4418.14	12410.4	0.0534322	0.215204	1.39973	0.00299904	SAP18	"Homo sapiens Sin3A-associated protein, 18kDa (SAP18)"	1	10284	NM_005870	NP_005861.2	ENSG00000150459	"ENST00000382533,ENST00000607003,ENST00000485646,ENST00000492245,ENST00000450573,ENST00000467636,ENST00000471009,ENST00000621421"	"ENSP00000371973,ENSP00000475925,ENSP00000475435,ENSP00000391846,ENSP00000475358,ENSP00000481842"
PH_hs_0002143	3.46351e-06	8.27585e-12	166.962	398.287	0.0920154	0.117375	1.18252	1.69188e-05	WWTR1	Homo sapiens WW domain containing transcription regulator 1 (WWTR1)	1	25937	"NM_001168280,NM_001168278,NM_015472"	"NP_001161752.1,NP_001161750.1,NP_056287.1"	ENSG00000018408	"ENST00000465804,ENST00000360632,ENST00000467467,ENST00000471586,ENST00000494754,ENST00000472417,ENST00000485244,ENST00000479238,ENST00000485352,ENST00000475579,ENST00000460517,ENST00000474080"	"ENSP00000419465,ENSP00000353847,ENSP00000419234,ENSP00000418621,ENSP00000417862,ENSP00000417339,ENSP00000418580,ENSP00000420120,ENSP00000420159,ENSP00000417984"
PH_hs_0002172	0	2.69401e-18	2384.02	5975.06	0.0621952	0.114199	1.45629	2.08628e-10	SGPP1	Homo sapiens sphingosine-1-phosphate phosphatase 1 (SGPP1)	1	81537	NM_030791	NP_110418.1	ENSG00000126821	ENST00000247225	ENSP00000247225
PH_hs_0002204	0	6.31738e-38	13835.3	27831	0.0466379	0.077789	1.17978	1.14847e-11	CLIC4	Homo sapiens chloride intracellular channel 4 (CLIC4)	1	25932	NM_013943	NP_039234.1	ENSG00000169504	"ENST00000374379,ENST00000497755,ENST00000488683,ENST00000489758"	"ENSP00000363500,ENSP00000436538"
PH_hs_0002215	4.88871e-41	4.70732e-22	1769.12	3353.18	0.0711104	0.101949	1.04849	1.26826e-06	CHST12	Homo sapiens carbohydrate (chondroitin 4)	1	55501	"NM_001243795,NM_001243794,NM_018641"	"NP_001230724.1,NP_001230723.1,NP_061111.1"	ENSG00000136213	ENST00000618655	ENSP00000481912
PH_hs_0002225	0	7.83848e-17	1134.93	3003.8	0.0550757	0.118091	1.47313	2.59111e-09	PI4K2A	Homo sapiens phosphatidylinositol 4-kinase type 2 alpha (PI4K2A)	1	55361	NM_018425	NP_060895.1	ENSG00000155252	ENST00000370631	ENSP00000359665
PH_hs_0002227	0.00930121	1.02856e-05	133.646	302.81	0.144142	0.17272	1.10667	0.00472633	IL1R2	"Homo sapiens interleukin 1 receptor, type II (IL1R2)"	1	7850	"NR_048564,NM_004633"	"-,NP_004624.1"	ENSG00000115590	"ENST00000332549,ENST00000464994,ENST00000493749,ENST00000393414,ENST00000457817,ENST00000441002,ENST00000482658,ENST00000474085,ENST00000485335"	"ENSP00000330959,ENSP00000377066,ENSP00000408415,ENSP00000414611"
PH_hs_0002228	0.932565	1.67221e-14	57.1232	484.404	0.195581	0.109128	3.11155	1.47649e-12	PRSS23	"Homo sapiens protease, serine, 23 (PRSS23)"	1	11098	NM_007173	NP_009104.2	ENSG00000150687	"ENST00000527521,ENST00000280258,ENST00000532234,ENST00000533902,ENST00000531475,ENST00000533880,ENST00000532572,ENST00000528769,ENST00000531521"	"ENSP00000435951,ENSP00000280258,ENSP00000436676,ENSP00000437268"
PH_hs_0002245	0.0394382	1.03208e-05	129.406	336.11	0.193925	0.179311	1.24693	0.00493269	TJP3	Homo sapiens tight junction protein 3 (TJP3)	1	27134	"NM_001267560,NM_001267561"	"NP_001254489.1,NP_001254490.1"	ENSG00000105289	"ENST00000541714,ENST00000590545,ENST00000539908,ENST00000587912,ENST00000589378,ENST00000587686,ENST00000591493,ENST00000586032,ENST00000587641"	"ENSP00000439278,ENSP00000468641,ENSP00000439991,ENSP00000465419,ENSP00000467864,ENSP00000465065"
PH_hs_0002254	0.954867	0.00559952	54.8921	183.981	0.188795	0.225065	1.57432	0.00346961	STC1	Homo sapiens stanniocalcin 1 (STC1)	1	6781	NM_003155	NP_003146.1	ENSG00000159167	"ENST00000290271,ENST00000524323"	"ENSP00000290271,ENSP00000427932"
PH_hs_0002259	8.59423e-23	7.83305e-16	874.346	3643.8	0.0920797	0.122809	2.10349	1.75293e-11	FOS	Homo sapiens FBJ murine osteosarcoma viral oncogene homolog (FOS)	1	2353	NM_005252	NP_005243.1	ENSG00000170345	"ENST00000303562,ENST00000554617,ENST00000556324,ENST00000554212,ENST00000535987,ENST00000555242,ENST00000555686,ENST00000555672,ENST00000557139,ENST00000555347"	"ENSP00000306245,ENSP00000450519,ENSP00000452443,ENSP00000442268,ENSP00000452386,ENSP00000452590,ENSP00000452440,ENSP00000451786,ENSP00000450886"
PH_hs_0002276	3.2419e-41	2.72193e-13	744.77	1821.94	0.0647571	0.132746	1.30408	5.77149e-06	SEMA4F	"Homo sapiens sema domain, immunoglobulin domain (Ig)"	1	10505	"NM_001271662,NM_004263,NM_001271661,NR_073399,NR_073398"	"NP_001258591.1,NP_004254.2,NP_001258590.1,-,-"	ENSG00000135622	"ENST00000357877,ENST00000420077,ENST00000458114,ENST00000339773,ENST00000434486,ENST00000416236,ENST00000453930,ENST00000446927,ENST00000473350,ENST00000611975"	"ENSP00000350547,ENSP00000416490,ENSP00000413882,ENSP00000342675,ENSP00000407698,ENSP00000396703,ENSP00000409141,ENSP00000413916,ENSP00000482238"
PH_hs_0002285	0.0215049	1.53755e-10	114.509	283.269	0.105091	0.110363	1.21644	9.62728e-06	ARHGEF3	Homo sapiens Rho guanine nucleotide exchange factor (GEF)	1	50650	"NM_001128616,NM_001128615,NM_019555"	"NP_001122088.1,NP_001122087.1,NP_062455.1"	ENSG00000163947	"ENST00000296315,ENST00000338458,ENST00000413728,ENST00000465659,ENST00000496106,ENST00000497267,ENST00000495373,ENST00000468727,ENST00000473779,ENST00000481422,ENST00000498517,ENST00000477833,ENST00000477440,ENST00000468466,ENST00000486829"	"ENSP00000296315,ENSP00000341071,ENSP00000410922,ENSP00000417810,ENSP00000420420,ENSP00000418826,ENSP00000417986,ENSP00000417087,ENSP00000420402,ENSP00000418984,ENSP00000418469,ENSP00000420633"
PH_hs_0002289	1.45348e-20	3.69944e-25	3372.14	7536.7	0.105775	0.0961471	1.31307	5.40918e-08	C6orf106	Homo sapiens chromosome 6 open reading frame 106 (C6orf106)	1	64771	"NM_022758,NM_024294"	"NP_073595.2,NP_077270.1"	ENSG00000196821	"ENST00000374023,ENST00000374026,ENST00000374021"	"ENSP00000363135,ENSP00000363138,ENSP00000363133"
PH_hs_0002296	9.01981e-12	1.09473e-06	297.089	757.389	0.101213	0.189597	1.23936	0.00134314	ANKRD33B	Homo sapiens ankyrin repeat domain 33B (ANKRD33B)	1	651746	NM_001164440	NP_001157912.1	ENSG00000164236	"ENST00000504806,ENST00000296657"	"ENSP00000422195,ENSP00000296657"
PH_hs_0002316	3.19439e-29	6.72799e-37	1102.26	2557.03	0.0823761	0.0766915	1.31016	1.0929e-10	NLGN2	Homo sapiens neuroligin 2 (NLGN2)	1	57555	NM_020795	NP_065846.1	ENSG00000169992	"ENST00000575301,ENST00000572893,ENST00000302926,ENST00000570940"	"ENSP00000461168,ENSP00000305288,ENSP00000461092"
PH_hs_0002348	1.76627e-22	3.85173e-09	674.644	2120.84	0.0892878	0.166918	1.58627	3.37074e-05	TOX2	Homo sapiens TOX high mobility group box family member 2 (TOX2)	1	84969	"NM_001098798,NM_001098797,NM_001098796,NM_032883"	"NP_001092268.1,NP_001092267.1,NP_001092266.1,NP_116272.1"	ENSG00000124191	"ENST00000341197,ENST00000423191,ENST00000372999,ENST00000358131,ENST00000435864,ENST00000413823"	"ENSP00000344724,ENSP00000390278,ENSP00000362090,ENSP00000350849,ENSP00000390876"
PH_hs_0002353	1.4077e-28	2.63942e-31	626.922	1349.38	0.0768506	0.0811512	1.15031	9.32439e-11	HERC5	Homo sapiens HECT and RLD domain containing E3 ubiquitin protein ligase 5 (HERC5)	1	51191	NM_016323	NP_057407.2	ENSG00000138646	"ENST00000264350,ENST00000508695,ENST00000508159,ENST00000510223,ENST00000502913"	"ENSP00000264350,ENSP00000424129"
PH_hs_0002376	0.0563356	1.987e-05	111.116	352.776	0.136844	0.188863	1.52071	0.000356843	CLUL1	Homo sapiens clusterin-like 1 (retinal)	1	27098	"NM_199167,NM_014410"	"NP_954636.1,NP_055225.1"	ENSG00000079101	"ENST00000579912,ENST00000582020,ENST00000580436,ENST00000400606,ENST00000579443,ENST00000540035,ENST00000581619,ENST00000584370,ENST00000338387,ENST00000579494,ENST00000584046,ENST00000585155,ENST00000620089"	"ENSP00000473520,ENSP00000383449,ENSP00000441726,ENSP00000463269,ENSP00000341128,ENSP00000464642,ENSP00000473543,ENSP00000481776"
PH_hs_0002410	0	9.14822e-18	3832.27	9289.11	0.0638148	0.116627	1.41218	3.54741e-09	TMEM159	Homo sapiens transmembrane protein 159 (TMEM159)	1	57146	NM_020422	NP_065155.3	ENSG00000011638	"ENST00000573487,ENST00000233047,ENST00000572258,ENST00000574092,ENST00000261388,ENST00000451578,ENST00000572599,ENST00000577162,ENST00000573688"	"ENSP00000461828,ENSP00000233047,ENSP00000459481,ENSP00000261388,ENSP00000409879,ENSP00000460687,ENSP00000461826,ENSP00000460102"
PH_hs_0002437	1	0.52134	13.0796	74.8193	0.506996	0.138797	1.87291	7.07093e-05	SYT7	Homo sapiens synaptotagmin VII (SYT7)	1	9066	"NM_004200,NM_001252065"	"NP_004191.2,NP_001238994.1"	ENSG00000011347	"ENST00000263846,ENST00000540677,ENST00000539246,ENST00000539468,ENST00000539008,ENST00000542836,ENST00000542670,ENST00000535826,ENST00000540831,ENST00000545053"	"ENSP00000263846,ENSP00000444201,ENSP00000438171,ENSP00000441184,ENSP00000439694,ENSP00000444568,ENSP00000444019,ENSP00000437720,ENSP00000443576"
PH_hs_0002474	1.3151e-13	3.9706e-12	284.988	1413.67	0.0893701	0.138187	2.25913	1.04562e-10	ZCCHC24	"Homo sapiens zinc finger, CCHC domain containing 24 (ZCCHC24)"	1	219654	NM_153367	NP_699198.2	ENSG00000165424	"ENST00000372336,ENST00000372333"	"ENSP00000361411,ENSP00000361408"
PH_hs_0002492	6.51582e-10	7.86194e-10	685.933	4077.1	0.144416	0.162559	2.53704	5.05214e-09	SAT1	Homo sapiens spermidine/spermine N1-acetyltransferase 1 (SAT1)	1	6303	"NM_002970,NR_027783"	"NP_002961.1,-"	ENSG00000130066	"ENST00000379251,ENST00000379253,ENST00000379254,ENST00000379270,ENST00000489394,ENST00000463236,ENST00000487713,ENST00000474223,ENST00000462639"	"ENSP00000368553,ENSP00000368555,ENSP00000368556,ENSP00000368572"
PH_hs_0002495	0.147786	2.7266e-07	99.5144	301.064	0.136424	0.145333	1.48751	1.73652e-05	EXPH5	Homo sapiens exophilin 5 (EXPH5)	1	23086	NM_015065	NP_055880.2	ENSG00000110723	"ENST00000265843,ENST00000525344,ENST00000526312,ENST00000533052,ENST00000524840,ENST00000531386"	"ENSP00000265843,ENSP00000432546,ENSP00000432683,ENSP00000446434,ENSP00000482691,ENSP00000433909"
PH_hs_0002514	0.131664	3.29266e-07	106.689	252.173	0.187135	0.134452	1.16031	0.000434341	STX11	Homo sapiens syntaxin 11 (STX11)	1	8676	NM_003764	NP_003755.2	ENSG00000135604	ENST00000367568	ENSP00000356540
PH_hs_0002549	0.810779	3.29173e-06	67.3063	250.531	0.156685	0.149113	1.77285	1.7918e-06	TPPP	Homo sapiens tubulin polymerization promoting protein (TPPP)	1	11076	NM_007030	NP_008961.1	ENSG00000171368	ENST00000360578	ENSP00000353785
PH_hs_0002603	0.0607391	5.78829e-05	109.009	455.735	0.12905	0.215133	1.86966	8.22641e-05	GFPT2	Homo sapiens glutamine-fructose-6-phosphate transaminase 2 (GFPT2)	1	9945	NM_005110	NP_005101.1	ENSG00000131459	"ENST00000253778,ENST00000520165,ENST00000510122,ENST00000518906,ENST00000518185,ENST00000518158,ENST00000503546,ENST00000503228"	"ENSP00000253778,ENSP00000431125,ENSP00000422771"
PH_hs_0002604	3.25671e-05	1.76021e-13	265.319	731.376	0.168605	0.12244	1.41001	1.5933e-05	NDFIP2	Homo sapiens Nedd4 family interacting protein 2 (NDFIP2)	1	54602	"NM_001161407,NM_019080"	"NP_001154879.1,NP_061953.2"	ENSG00000102471	"ENST00000218652,ENST00000487865,ENST00000465762,ENST00000620924,ENST00000494647,ENST00000612570"	"ENSP00000218652,ENSP00000419200,ENSP00000419776,ENSP00000480881,ENSP00000480798"
PH_hs_0002610	4.1412e-14	5.09352e-14	289.669	665.057	0.0881255	0.118096	1.15027	1.13544e-05	RNF24	Homo sapiens ring finger protein 24 (RNF24)	1	11237	"NM_001134337,NM_001134338,NM_007219"	"NP_001127809.1,NP_001127810.1,NP_009150.1"	ENSG00000101236	"ENST00000336095,ENST00000358395,ENST00000545616,ENST00000432261"	"ENSP00000336753,ENSP00000351166,ENSP00000444711,ENSP00000388550"
PH_hs_0002618	0.999827	0.491224	30.5752	79.4477	0.270949	2.19119	1.46153	0.0458247	LONRF2	Homo sapiens LON peptidase N-terminal domain and ring finger 2 (LONRF2)	1	164832	NM_198461	NP_940863.3	ENSG00000170500	"ENST00000393437,ENST00000409647"	"ENSP00000377086,ENSP00000386823"
PH_hs_0002626	5.93441e-10	4.86009e-32	276.127	578.16	0.108633	0.0718753	1.03043	1.14248e-05	HOOK2	Homo sapiens hook microtubule-tethering protein 2 (HOOK2)	1	29911	"NM_001100176,NM_013312"	"NP_001093646.1,NP_037444.2"	ENSG00000095066	"ENST00000397668,ENST00000264827,ENST00000589915,ENST00000586710,ENST00000586188,ENST00000592259,ENST00000589965,ENST00000591839,ENST00000589398,ENST00000589400,ENST00000592079,ENST00000586284,ENST00000590839,ENST00000586719,ENST00000588052,ENST00000587964,ENST00000587178,ENST00000592808,ENST00000591251,ENST00000589134,ENST00000589765,ENST00000591641,ENST00000593143,ENST00000592512"	"ENSP00000380785,ENSP00000264827,ENSP00000465091,ENSP00000467097,ENSP00000465023,ENSP00000466616,ENSP00000465427,ENSP00000466497,ENSP00000465042"
PH_hs_0002640	0.224756	1.44729e-06	92.6743	550.126	0.112899	0.183383	2.39232	3.87096e-07	EFNB2	Homo sapiens ephrin-B2 (EFNB2)	1	1948	NM_004093	NP_004084.1	ENSG00000125266	ENST00000245323	ENSP00000245323
PH_hs_0002656	0	2.22479e-14	1660.27	3180.12	0.0555585	0.129308	1.02748	8.57773e-05	SNTA1	"Homo sapiens syntrophin, alpha 1 (SNTA1)"	1	6640	NM_003098	NP_003089.1	ENSG00000101400	ENST00000217381	ENSP00000217381
PH_hs_0002685	0.999996	0.968666	21.3925	51.6425	0.327183	0.143479	1.20328	0.0375884	CLDN11	Homo sapiens claudin 11 (CLDN11)	1	5010	"NM_005602,NM_001185056"	"NP_005593.2,NP_001171985.1"	ENSG00000013297	"ENST00000064724,ENST00000486975,ENST00000486429,ENST00000489485,ENST00000468358,ENST00000471373,ENST00000477531,ENST00000488989,ENST00000480067"	"ENSP00000064724,ENSP00000417434"
PH_hs_0002701	6.26563e-10	6.89954e-14	232.453	792.95	0.0954529	0.121555	1.71381	4.38689e-09	TBC1D19	"Homo sapiens TBC1 domain family, member 19 (TBC1D19)"	1	55296	NM_018317	NP_060787.2	ENSG00000109680	"ENST00000513455,ENST00000512840,ENST00000504442,ENST00000264866,ENST00000502873,ENST00000505206,ENST00000511789,ENST00000515568,ENST00000513596"	"ENSP00000423116,ENSP00000427033,ENSP00000264866,ENSP00000423097,ENSP00000425569,ENSP00000425176"
PH_hs_0002730	4.4999e-15	1.97077e-17	254.591	594.679	0.0757331	0.102208	1.18246	3.00193e-07	PPIL6	Homo sapiens peptidylprolyl isomerase (cyclophilin)	1	285755	"NM_001111298,NM_173672"	"NP_001104768.2,NP_775943.1"	ENSG00000185250	"ENST00000521072,ENST00000447468,ENST00000440797,ENST00000520723,ENST00000417394,ENST00000518648,ENST00000524031,ENST00000424445"	"ENSP00000427929,ENSP00000389292,ENSP00000392257,ENSP00000427899,ENSP00000411731,ENSP00000430998,ENSP00000407731"
PH_hs_0002741	1.25797e-06	4.56327e-05	223.368	735.644	0.125468	0.228861	1.50458	0.00422969	FSTL5	Homo sapiens follistatin-like 5 (FSTL5)	1	56884	"NM_001128428,NM_001128427,NM_020116"	"NP_001121900.1,NP_001121899.1,NP_064501.2"	ENSG00000168843	"ENST00000306100,ENST00000379164,ENST00000427802,ENST00000511999,ENST00000511170"	"ENSP00000305334,ENSP00000368462,ENSP00000389270"
PH_hs_0002778	8.26729e-08	1.79256e-14	404.339	879.383	0.150158	0.120063	1.1126	0.000702573	SEMA3F	"Homo sapiens sema domain, immunoglobulin domain (Ig)"	1	6405	NM_004186	NP_004177.3	ENSG00000001617	"ENST00000414301,ENST00000450338,ENST00000413852,ENST00000002829,ENST00000426511,ENST00000434342,ENST00000420831,ENST00000493743,ENST00000470737"	"ENSP00000392588,ENSP00000398399,ENSP00000388931,ENSP00000002829,ENSP00000400549,ENSP00000409859,ENSP00000416356"
PH_hs_0002789	0.253435	5.49172e-13	112.372	341.871	0.408533	0.104999	1.37421	0.000159397	UNC5A	Homo sapiens unc-5 homolog A (C. elegans)	1	90249	NM_133369	NP_588610.2	ENSG00000113763	"ENST00000329542,ENST00000513890,ENST00000509580"	"ENSP00000332737,ENSP00000424067,ENSP00000421795"
PH_hs_0002865	0.824808	5.21647e-09	56.9199	382.612	0.405973	0.137462	2.56922	0.00111693	ENPP5	Homo sapiens ectonucleotide pyrophosphatase/phosphodiesterase 5 (putative)	1	59084	NM_021572	NP_067547.1	ENSG00000112796	"ENST00000371383,ENST00000230565,ENST00000492313"	"ENSP00000360436,ENSP00000230565"
PH_hs_0002882	4.04826e-12	1.49277e-17	222.792	733.454	0.0778102	0.105204	1.67074	2.56385e-10	NFIX	Homo sapiens nuclear factor I/X (CCAAT-binding transcription factor)	1	4784	"NM_001271044,NM_001271043,NM_002501"	"NP_001257973.1,NP_001257972.1,NP_002492.2"	ENSG00000008441	"ENST00000397661,ENST00000592199,ENST00000590027,ENST00000585382,ENST00000587760,ENST00000585575,ENST00000360105,ENST00000588228,ENST00000586797,ENST00000591028,ENST00000586873,ENST00000587260,ENST00000588680,ENST00000358552"	"ENSP00000380781,ENSP00000467512,ENSP00000465616,ENSP00000466605,ENSP00000466389,ENSP00000468794,ENSP00000353219,ENSP00000466735,ENSP00000467536,ENSP00000465094,ENSP00000468707,ENSP00000467785,ENSP00000351354"
PH_hs_0002883	2.56149e-08	9.2471e-13	510.736	2128.41	0.152861	0.136805	2.03671	5.39974e-07	TMEM158	Homo sapiens transmembrane protein 158 (gene/pseudogene)	1	25907	NM_015444	NP_056259.2	ENSG00000249992	ENST00000503771	ENSP00000422431
PH_hs_0002908	1	1.88125e-07	18.804	330.5	0.247047	0.148417	3.88413	8.43675e-10	HRASLS	Homo sapiens HRAS-like suppressor (HRASLS)	1	57110	NM_020386	NP_065119.2	ENSG00000127252	"ENST00000264735,ENST00000416012"	"ENSP00000264735,ENSP00000414431"
PH_hs_0002930	9.64146e-08	5.18876e-13	415.003	857.622	0.152146	0.127379	1.04629	0.000111011	PRPH	Homo sapiens peripherin (PRPH)	1	5630	NM_006262	NP_006253.2	ENSG00000135406	"ENST00000551194,ENST00000257860,ENST00000451891,ENST00000533401,ENST00000537252,ENST00000532332,ENST00000530631"	"ENSP00000257860,ENSP00000408897,ENSP00000437182"
PH_hs_0002933	2.3868e-26	7.51306e-36	337.086	990.756	0.0635516	0.0734608	1.55445	1.75752e-16	EFNA3	Homo sapiens ephrin-A3 (EFNA3)	1	1944	NM_004952	NP_004943.1	ENSG00000143590	"ENST00000368408,ENST00000470294,ENST00000498667"	ENSP00000357393
PH_hs_0002994	0.600999	2.21201e-10	77.2524	221.323	0.117354	0.0942046	1.42626	2.01559e-08	FAM89A	"Homo sapiens family with sequence similarity 89, member A (FAM89A)"	1	375061	NM_198552	NP_940954.1	ENSG00000182118	"ENST00000366654,ENST00000494111,ENST00000466258"	ENSP00000355614
PH_hs_0003016	1.06308e-32	8.45619e-19	1163.34	2276.42	0.0778944	0.110063	1.04749	2.85141e-06	CRIPT	Homo sapiens cysteine-rich PDZ-binding protein (CRIPT)	1	9419	NM_014171	NP_054890.1	ENSG00000119878	"ENST00000486447,ENST00000238892"	ENSP00000238892
PH_hs_0003026	1.19001e-34	5.11604e-10	733.221	1594.92	0.071108	0.155876	1.10307	0.000554465	JARID2	"Homo sapiens jumonji, AT rich interactive domain 2 (JARID2)"	1	3720	"NM_004973,NM_001267040"	"NP_004964.2,NP_001253969.1"	ENSG00000008083	"ENST00000341776,ENST00000474854,ENST00000397311"	"ENSP00000341280,ENSP00000380478"
PH_hs_0003065	0.999989	2.12195e-05	27.1066	272.575	0.205714	0.172234	3.18684	1.24443e-08	CCDC110	Homo sapiens coiled-coil domain containing 110 (CCDC110)	1	256309	"NM_001145411,NM_152775"	"NP_001138883.1,NP_689988.1"	ENSG00000168491	"ENST00000393540,ENST00000307588,ENST00000508538,ENST00000510617,ENST00000510481,ENST00000506876,ENST00000507501,ENST00000506962,ENST00000504020"	"ENSP00000377172,ENSP00000306776,ENSP00000424878,ENSP00000427246,ENSP00000424520,ENSP00000425276,ENSP00000485309,ENSP00000485145,ENSP00000425547"
PH_hs_0003121	0	1.4116e-28	2813.46	8114.47	0.0541889	0.0898299	1.68026	2.36766e-16	ZNF277	Homo sapiens zinc finger protein 277 (ZNF277)	1	11179	NM_021994	NP_068834.2	ENSG00000198839	"ENST00000361822,ENST00000361946,ENST00000421043,ENST00000457808,ENST00000425229,ENST00000450657,ENST00000421864"	"ENSP00000354501,ENSP00000355043,ENSP00000410538,ENSP00000402846,ENSP00000390359,ENSP00000402292,ENSP00000415735"
PH_hs_0003183	0.999998	0.983674	20.2853	45.8282	0.316642	0.199359	1.11288	0.0368069	SULF2	Homo sapiens sulfatase 2 (SULF2)	1	55959	"NM_001161841,NM_198596,NM_018837"	"NP_001155313.1,NP_940998.2,NP_061325.1"	ENSG00000196562	"ENST00000479472,ENST00000359930,ENST00000479970,ENST00000484875,ENST00000495544,ENST00000467815,ENST00000433632,ENST00000465769,ENST00000474450,ENST00000463221,ENST00000437955,ENST00000478766"	"ENSP00000353007,ENSP00000418290,ENSP00000417894,ENSP00000418442,ENSP00000410026"
PH_hs_0003194	5.11916e-06	2.56644e-16	213.993	476.061	0.130441	0.101357	1.09409	0.000121442	PELI2	Homo sapiens pellino E3 ubiquitin protein ligase family member 2 (PELI2)	1	57161	NM_021255	NP_067078.1	ENSG00000139946	"ENST00000559044,ENST00000267460,ENST00000561019"	"ENSP00000452666,ENSP00000267460,ENSP00000453988"
PH_hs_0003251	7.39481e-18	1.65692e-07	389.01	2549.34	0.0881047	0.190044	2.57685	4.13464e-08	GAL3ST4	Homo sapiens galactose-3-O-sulfotransferase 4 (GAL3ST4)	1	79690	NM_024637	NP_078913.3	ENSG00000197093	"ENST00000413800,ENST00000495882,ENST00000360039,ENST00000423751,ENST00000411994,ENST00000498000,ENST00000482469,ENST00000460995"	"ENSP00000400451,ENSP00000353142,ENSP00000399066,ENSP00000414733,ENSP00000488586,ENSP00000487594,ENSP00000488800"
PH_hs_0003254	1.21857e-41	4.61233e-36	937.866	2900.31	0.0667469	0.077935	1.71997	2.55644e-19	DNAJC6	Homo sapiens DnaJ (Hsp40)	1	9829	"NM_001256865,NM_014787,NM_001256864"	"NP_001243794.1,NP_055602.1,NP_001243793.1"	ENSG00000116675	"ENST00000463018,ENST00000494710,ENST00000395325,ENST00000483402,ENST00000371069,ENST00000472787,ENST00000498720,ENST00000263441"	"ENSP00000473821,ENSP00000378735,ENSP00000360108,ENSP00000263441"
PH_hs_0003266	8.58892e-19	1.91065e-12	336.499	746.182	0.0796469	0.128652	1.10224	9.4672e-05	CSPG5	Homo sapiens chondroitin sulfate proteoglycan 5 (neuroglycan C)	1	10675	"NM_001206944,NM_006574,NM_001206945,NM_001206943,NM_001206942"	"NP_001193873.1,NP_006565.2,NP_001193874.1,NP_001193872.1,NP_001193871.1"	ENSG00000114646	"ENST00000456150,ENST00000383738,ENST00000264723,ENST00000465441,ENST00000610462"	"ENSP00000392096,ENSP00000373244,ENSP00000264723,ENSP00000478923"
PH_hs_0003267	0.003192	0.00164483	220.479	2840.05	0.226162	0.33114	2.49219	0.0282914	TMEM35	Homo sapiens transmembrane protein 35 (TMEM35)	1	59353	NM_021637	NP_067650.1	ENSG00000126950	"ENST00000372930,ENST00000478351"	ENSP00000362021
PH_hs_0003274	3.8991e-38	1.83266e-07	872.223	1967.42	0.0693354	0.189002	1.10269	0.0058067	LDOC1	"Homo sapiens leucine zipper, down-regulated in cancer 1 (LDOC1)"	1	23641	NM_012317	NP_036449.1	ENSG00000182195	"ENST00000370526,ENST00000460721"	ENSP00000359557
PH_hs_0003320	0	7.84868e-21	2234.1	4350.18	0.056996	0.105765	1.09924	1.37581e-07	SERGEF	Homo sapiens secretion regulating guanine nucleotide exchange factor (SERGEF)	1	26297	NM_012139	NP_036271.1	ENSG00000129158	"ENST00000531299,ENST00000531926,ENST00000528369,ENST00000527494,ENST00000525422,ENST00000265965,ENST00000528200,ENST00000524589,ENST00000529440,ENST00000529151,ENST00000532546,ENST00000525920,ENST00000532265,ENST00000533241,ENST00000525168,ENST00000529728,ENST00000530613,ENST00000532389,ENST00000530925,ENST00000533328,ENST00000532212,ENST00000524716,ENST00000530951"	"ENSP00000431490,ENSP00000434330,ENSP00000265965,ENSP00000434188,ENSP00000436111,ENSP00000432763,ENSP00000436648,ENSP00000431314,ENSP00000435003,ENSP00000437297,ENSP00000436080,ENSP00000435898,ENSP00000433870,ENSP00000433383,ENSP00000433884"
PH_hs_0003370	8.01324e-27	3.22286e-22	970.693	2270.05	0.0851959	0.100358	1.29772	4.21334e-08	CCDC112	Homo sapiens coiled-coil domain containing 112 (CCDC112)	1	153733	"NM_152549,NM_001040440"	"NP_689762.2,NP_001035530.1"	ENSG00000164221	"ENST00000379611,ENST00000512261,ENST00000506442,ENST00000395557,ENST00000502975,ENST00000513730,ENST00000503027"	"ENSP00000368931,ENSP00000423712,ENSP00000424876,ENSP00000378925"
PH_hs_0003421	1	0.994025	17.3116	45.2298	0.265187	0.131186	1.05536	0.0135304	DACT1	Homo sapiens dishevelled-binding antagonist of beta-catenin 1 (DACT1)	1	51339	"NM_001079520,NM_016651,NR_046095,NR_046093"	"NP_001072988.1,NP_057735.2,-,-"	ENSG00000165617	"ENST00000555845,ENST00000556859,ENST00000421793,ENST00000395153,ENST00000335867,ENST00000541264"	"ENSP00000451598,ENSP00000404297,ENSP00000378582,ENSP00000337439,ENSP00000442850"
PH_hs_0003426	0.153421	5.84478e-07	97.3674	286.55	0.115966	0.146916	1.4433	2.65656e-05	TIGD3	Homo sapiens tigger transposable element derived 3 (TIGD3)	1	220359	NM_145719	NP_663771.1	ENSG00000173825	ENST00000309880	ENSP00000308354
PH_hs_0003438	4.36809e-38	2.07638e-16	5619.33	12289.8	0.07668	0.122181	1.25307	1.02424e-06	SRP54	Homo sapiens signal recognition particle 54kDa (SRP54)	1	6729	"NM_001146282,NM_003136"	"NP_001139754.1,NP_003127.1"	ENSG00000100883	"ENST00000556994,ENST00000554803,ENST00000555746,ENST00000553544,ENST00000555317,ENST00000555557,ENST00000556380,ENST00000555535,ENST00000553923,ENST00000556445,ENST00000556992,ENST00000546080,ENST00000216774,ENST00000630962"	"ENSP00000451818,ENSP00000451037,ENSP00000451647,ENSP00000451775,ENSP00000451313,ENSP00000440629,ENSP00000216774,ENSP00000486764"
PH_hs_0003439	5.49009e-33	3.46865e-13	1380.1	4131.22	0.0786294	0.13669	1.64302	5.36342e-08	BACE1	Homo sapiens beta-site APP-cleaving enzyme 1 (BACE1)	1	23621	"NM_001207049,NM_001207048,NM_138973,NM_138972,NM_138971,NM_012104"	"NP_001193978.1,NP_001193977.1,NP_620429.1,NP_620428.1,NP_620427.1,NP_036236.1"	ENSG00000186318	"ENST00000313005,ENST00000392937,ENST00000528053,ENST00000510630,ENST00000428381,ENST00000513780,ENST00000445823,ENST00000509916,ENST00000530824,ENST00000510915,ENST00000504995,ENST00000514464"	"ENSP00000318585,ENSP00000475405,ENSP00000431848,ENSP00000422461,ENSP00000402228,ENSP00000424536,ENSP00000403685,ENSP00000475171,ENSP00000434486"
PH_hs_0003443	0.151179	4.87081e-06	97.3372	297.212	0.1134	0.164815	1.48434	8.34728e-05	SEL1L3	Homo sapiens sel-1 suppressor of lin-12-like 3 (C. elegans)	1	23231	NM_015187	NP_056002.2	ENSG00000091490	"ENST00000399878,ENST00000264868,ENST00000513416,ENST00000512286,ENST00000502949,ENST00000510448,ENST00000507618,ENST00000509290,ENST00000514321,ENST00000513364,ENST00000510880,ENST00000513691,ENST00000514872"	"ENSP00000382767,ENSP00000264868,ENSP00000425438,ENSP00000421701,ENSP00000426050,ENSP00000424564,ENSP00000423743,ENSP00000421567,ENSP00000420951"
PH_hs_0003472	1.41285e-05	0.000759716	168.822	1199.2	0.104362	0.295349	2.2207	0.00840957	NDN	"Homo sapiens necdin, melanoma antigen (MAGE)"	1	4692	NM_002487	NP_002478.1	ENSG00000182636	ENST00000331837	ENSP00000332643
PH_hs_0003492	0.000855847	2.38605e-07	149.501	393.887	0.124717	0.158234	1.28521	0.000623245	SOCS1	Homo sapiens suppressor of cytokine signaling 1 (SOCS1)	1	8651	NM_003745	NP_003736.1	ENSG00000185338	ENST00000332029	ENSP00000329418
PH_hs_0003507	1	0.00142767	11.4244	317.764	0.50664	0.253316	4.22079	2.54368e-14	MYZAP	Homo sapiens myocardial zonula adherens protein (MYZAP)	1	100820829	"NM_152451,NM_001018100"	"NP_689664.3,NP_001018110.1"	ENSG00000263155	"ENST00000267853,ENST00000380565,ENST00000569089,ENST00000461709"	"ENSP00000267853,ENSP00000369939,ENSP00000457126,ENSP00000431396"
PH_hs_0003514	0.999968	0.0237913	27.5249	111.421	0.254604	0.131863	1.90637	0.000295783	KIAA1804	Homo sapiens mixed lineage kinase 4 (KIAA1804)	1	84451	NM_032435	NP_115811.2	ENSG00000143674	"ENST00000366623,ENST00000366624,ENST00000366622"	"ENSP00000355582,ENSP00000355583,ENSP00000355581"
PH_hs_0003533	7.30845e-11	1.02288e-21	314.005	949.004	0.109958	0.0962115	1.56954	8.42465e-09	INPP5F	Homo sapiens inositol polyphosphate-5-phosphatase F (INPP5F)	1	22876	"NM_001243194,NM_014937"	"NP_001230123.1,NP_055752.1"	ENSG00000198825	"ENST00000361976,ENST00000369081,ENST00000631485,ENST00000369080,ENST00000631572,ENST00000631555,ENST00000490818"	"ENSP00000354519,ENSP00000488052,ENSP00000358076,ENSP00000488726,ENSP00000488905,ENSP00000487706"
PH_hs_0003535	0	0	1257.09	2455.86	0.0586814	0.0606962	1.08031	5.55613e-14	TSC22D2	"Homo sapiens TSC22 domain family, member 2 (TSC22D2)"	1	9819	NM_014779	NP_055594.1	ENSG00000196428	"ENST00000361875,ENST00000480589,ENST00000466814,ENST00000485421,ENST00000492828,ENST00000460316"	"ENSP00000354543,ENSP00000418149,ENSP00000417747,ENSP00000420689"
PH_hs_0003641	0.914995	7.50043e-06	61.0443	250.43	0.147711	0.15569	2.06289	6.49302e-07	RIPK4	Homo sapiens receptor-interacting serine-threonine kinase 4 (RIPK4)	1	54101	NM_020639	NP_065690.2	ENSG00000183421	"ENST00000332512,ENST00000352483"	"ENSP00000332454,ENSP00000330161"
PH_hs_0003656	0.947881	1.34629e-06	57.1033	379.571	0.162607	0.168368	2.57858	1.13353e-08	NKX3-1	Homo sapiens NK3 homeobox 1 (NKX3-1)	1	4824	"NR_046072,NM_001256339,NM_006167"	"-,NP_001243268.1,NP_006158.2"	ENSG00000167034	"ENST00000380871,ENST00000523261"	"ENSP00000370253,ENSP00000429729"
PH_hs_0003661	2.42144e-42	0	1103.9	5770.83	0.0674202	0.0551694	2.50106	0	TMSB15A	Homo sapiens thymosin beta 15a (TMSB15A)	1	11013	NM_021992	NP_068832.1	ENSG00000158164	ENST00000289373	ENSP00000289373
PH_hs_0003671	0.985991	0.000252736	48.5432	220.166	0.193482	0.182629	2.02363	3.62819e-05	RAB33A	"Homo sapiens RAB33A, member RAS oncogene family (RAB33A)"	1	9363	NM_004794	NP_004785.1	ENSG00000134594	ENST00000257017	ENSP00000257017
PH_hs_0003674	0.999903	0.422697	33.3457	78.4708	0.174144	0.130106	1.11769	0.00918881	OLIG1	Homo sapiens oligodendrocyte transcription factor 1 (OLIG1)	1	116448	NM_138983	NP_620450.2	ENSG00000184221	"ENST00000382348,ENST00000426947,ENST00000498799"	"ENSP00000371785,ENSP00000414840"
PH_hs_0003676	0.000382463	2.53891e-10	148.75	397.719	0.111655	0.127558	1.34114	3.48081e-06	LHFPL4	Homo sapiens lipoma HMGIC fusion partner-like 4 (LHFPL4)	1	375323	NM_198560	NP_940962.1	ENSG00000156959	"ENST00000287585,ENST00000495730,ENST00000498277"	ENSP00000287585
PH_hs_0003680	8.53649e-13	2.67008e-24	481.804	1121.9	0.1155	0.0918283	1.22466	3.40759e-06	PIP4K2A	"Homo sapiens phosphatidylinositol-5-phosphate 4-kinase, type II, alpha (PIP4K2A)"	1	5305	NM_005028	NP_005019.2	ENSG00000150867	"ENST00000376573,ENST00000323883,ENST00000474335,ENST00000545335,ENST00000604912,ENST00000422321,ENST00000432610,ENST00000605011"	"ENSP00000365757,ENSP00000326294,ENSP00000442098,ENSP00000473858"
PH_hs_0003682	0.00305341	2.20648e-24	416.63	1083.42	0.292539	0.0913845	1.41144	0.00269617	LBH	Homo sapiens limb bud and heart development (LBH)	1	81606	NM_030915	NP_112177.2	ENSG00000213626	"ENST00000395323,ENST00000412933,ENST00000464412,ENST00000406087,ENST00000404397,ENST00000401506,ENST00000467242,ENST00000407930,ENST00000484150"	"ENSP00000378733,ENSP00000392167,ENSP00000385409,ENSP00000384443,ENSP00000385703,ENSP00000386106"
PH_hs_0003686	1.44914e-13	6.22422e-17	556.446	1307.65	0.115263	0.113522	1.24865	3.76548e-06	MOSPD1	Homo sapiens motile sperm domain containing 1 (MOSPD1)	1	56180	NM_019556	NP_062456.1	ENSG00000101928	"ENST00000370783,ENST00000491609,ENST00000370779,ENST00000480721,ENST00000370777,ENST00000489890,ENST00000462060"	"ENSP00000359819,ENSP00000359815,ENSP00000359813"
PH_hs_0003705	0.926084	9.08572e-24	59.9268	353.077	0.150967	0.0728547	2.47982	4.97228e-25	TC2N	"Homo sapiens tandem C2 domains, nuclear (TC2N)"	1	123036	"NM_001128596,NM_001128595,NM_152332"	"NP_001122068.1,NP_001122067.1,NP_689545.1"	ENSG00000165929	"ENST00000435962,ENST00000340892,ENST00000360594,ENST00000556018,ENST00000556590,ENST00000554424,ENST00000555302"	"ENSP00000387882,ENSP00000343199,ENSP00000353802,ENSP00000451317,ENSP00000450922"
PH_hs_0003725	0.999997	0.0948515	22.7346	103.428	0.25783	0.178024	1.82789	0.00875844	BCL11B	Homo sapiens B-cell CLL/lymphoma 11B (zinc finger protein)	1	64919	"NM_138576,NM_022898"	"NP_612808.1,NP_075049.1"	ENSG00000127152	"ENST00000357195,ENST00000345514,ENST00000443726"	"ENSP00000349723,ENSP00000280435,ENSP00000387419"
PH_hs_0003752	0.075958	0.000176172	102.78	988.696	0.0981661	0.258223	2.84929	5.44406e-05	GPC4	Homo sapiens glypican 4 (GPC4)	1	2239	NM_001448	NP_001439.2	ENSG00000076716	ENST00000370828	ENSP00000359864
PH_hs_0003756	6.52781e-13	2.5067e-29	238.505	514.058	0.0799264	0.073476	1.07076	1.95947e-08	PLEKHF1	"Homo sapiens pleckstrin homology domain containing, family F (with FYVE domain)"	1	79156	NM_024310	NP_077286.3	ENSG00000166289	"ENST00000436066,ENST00000592810,ENST00000588833,ENST00000586888"	"ENSP00000389787,ENSP00000466292,ENSP00000464925,ENSP00000466003"
PH_hs_0003793	1.24831e-37	4.33171e-19	555.476	1461.51	0.0636871	0.106892	1.41701	3.04492e-09	BBS7	Homo sapiens Bardet-Biedl syndrome 7 (BBS7)	1	55212	NM_176824	NP_789794.1	ENSG00000138686	"ENST00000264499,ENST00000507814,ENST00000506636,ENST00000508536,ENST00000505692,ENST00000502444"	"ENSP00000264499,ENSP00000423250,ENSP00000423626"
PH_hs_0003831	0.995004	0.0347141	41.6245	134.171	0.244567	0.227219	1.54561	0.0144845	SEMA3G	"Homo sapiens sema domain, immunoglobulin domain (Ig)"	1	56920	NM_020163	NP_064548.1	ENSG00000010319	"ENST00000231721,ENST00000465657,ENST00000475739"	"ENSP00000231721,ENSP00000420291,ENSP00000419181"
PH_hs_0003835	0.999997	0.333158	20.6633	84.3219	0.332066	0.204458	1.93163	0.00452572	DAPL1	Homo sapiens death associated protein-like 1 (DAPL1)	1	92196	NM_001017920	NP_001017920.2	ENSG00000163331	"ENST00000309950,ENST00000409042,ENST00000343761,ENST00000621326,ENST00000619477"	"ENSP00000309538,ENSP00000386422,ENSP00000385306,ENSP00000479872,ENSP00000479225"
PH_hs_0003907	0.998396	0.000141506	37.4464	146.957	0.251175	0.112915	1.8691	5.35255e-05	IQCJ-SCHIP1|SCHIP1	Homo sapiens IQCJ-SCHIP1 readthrough (IQCJ-SCHIP1)|Homo sapiens schwannomin interacting protein 1 (SCHIP1)	4	100505385|29970	"NM_001197114,NM_001197113|NM_001197109,NM_001197108,NM_001197107,NM_014575"	"NP_001184043.1,NP_001184042.1|NP_001184038.1,NP_001184037.1,NP_001184036.1,NP_055390.1"	ENSG00000250588|ENSG00000151967	"ENST00000473061|ENST00000445224,ENST00000461058,ENST00000495954,ENST00000483730,ENST00000472483,ENST00000482804,ENST00000482885,ENST00000475932"	"ENSP00000418570|ENSP00000404860,ENSP00000420376,ENSP00000419230"
PH_hs_0003919	0.00595699	4.24569e-18	123.896	3180.67	0.102583	0.113562	4.67363	6.13181e-35	MYO10	Homo sapiens myosin X (MYO10)	1	4651	NM_012334	NP_036466.2	ENSG00000145555	"ENST00000513610,ENST00000515803,ENST00000505695,ENST00000513882,ENST00000506343,ENST00000512061,ENST00000510401,ENST00000508318,ENST00000511972,ENST00000502436,ENST00000507288,ENST00000274203"	"ENSP00000421280,ENSP00000425051,ENSP00000421170,ENSP00000421309,ENSP00000426783,ENSP00000426664,ENSP00000274203"
PH_hs_0003938	6.34683e-09	5.72127e-20	350.23	749.707	0.131136	0.0980868	1.021	0.000953279	SLC9A6	"Homo sapiens solute carrier family 9, subfamily A (NHE6, cation proton antiporter 6)"	1	10479	"NM_001177651,NM_006359,NM_001042537"	"NP_001171122.1,NP_006350.1,NP_001036002.1"	ENSG00000198689	"ENST00000370701,ENST00000370698,ENST00000627534,ENST00000370695,ENST00000630721,ENST00000626147"	"ENSP00000359735,ENSP00000359732,ENSP00000486743,ENSP00000359729,ENSP00000487486"
PH_hs_0003939	0.999881	1.76564e-07	33.6368	316.265	0.178731	0.14566	3.11296	1.43227e-11	F3	"Homo sapiens coagulation factor III (thromboplastin, tissue factor)"	1	2152	"NM_001178096,NM_001993"	"NP_001171567.1,NP_001984.1"	ENSG00000117525	"ENST00000334047,ENST00000370207,ENST00000478217,ENST00000480356"	"ENSP00000334145,ENSP00000359226"
PH_hs_0003955	0.998979	0.176506	40.5514	88.5005	0.160011	0.102154	1.008	0.00479876	INSM2	Homo sapiens insulinoma-associated 2 (INSM2)	1	84684	NM_032594	NP_115983.3	ENSG00000168348	ENST00000307169	ENSP00000306523
PH_hs_0003975	0	6.70726e-19	5717.35	12687.4	0.0641658	0.112928	1.28944	5.15867e-08	PPME1	Homo sapiens protein phosphatase methylesterase 1 (PPME1)	1	51400	"NM_001271593,NM_016147"	"NP_001258522.1,NP_057231.1"	ENSG00000214517	"ENST00000328257,ENST00000542710,ENST00000398427,ENST00000544401,ENST00000543525,ENST00000535205,ENST00000541340,ENST00000538501,ENST00000539021,ENST00000617237"	"ENSP00000329867,ENSP00000381461,ENSP00000484654"
PH_hs_0004007	1	7.72614e-05	16.8166	158.477	0.258623	0.121175	3.14099	2.9703e-09	SCN4B	"Homo sapiens sodium channel, voltage gated, type IV beta subunit (SCN4B)"	1	6330	"NM_001142349,NM_001142348,NM_174934,NR_024527"	"NP_001135821.1,NP_001135820.1,NP_777594.1,-"	ENSG00000177098	"ENST00000415030,ENST00000324727,ENST00000423160,ENST00000531550,ENST00000529878,ENST00000532138"	"ENSP00000322460,ENSP00000436343"
PH_hs_0004008	0.999995	0.00076356	21.6835	142.626	0.322945	0.128556	2.64981	2.47977e-06	DYNC1I1	"Homo sapiens dynein, cytoplasmic 1, intermediate chain 1 (DYNC1I1)"	1	1780	"NM_004411,NM_001135557,NM_001135556"	"NP_004402.1,NP_001129029.1,NP_001129028.1"	ENSG00000158560	"ENST00000447467,ENST00000524053,ENST00000324972,ENST00000630942,ENST00000437599,ENST00000359388,ENST00000413338,ENST00000518089,ENST00000457059,ENST00000519371,ENST00000497626,ENST00000537881"	"ENSP00000392337,ENSP00000428934,ENSP00000320130,ENSP00000486363,ENSP00000398118,ENSP00000352348,ENSP00000411957,ENSP00000428273,ENSP00000412444,ENSP00000438377"
PH_hs_0004013	0.998672	2.83952e-12	42.2073	436.525	0.143611	0.117594	3.26089	2.02429e-16	LRCH2	Homo sapiens leucine-rich repeats and calponin homology (CH)	1	57631	"NM_001243963,NM_020871"	"NP_001230892.1,NP_065922.3"	ENSG00000130224	"ENST00000317135,ENST00000538422"	"ENSP00000325091,ENSP00000439366"
PH_hs_0004019	0.999866	1.2675e-10	33.9579	316.266	0.17848	0.115609	3.13725	5.22945e-18	CALB1	"Homo sapiens calbindin 1, 28kDa (CALB1)"	1	793	NM_004929	NP_004920.1	ENSG00000104327	"ENST00000469032,ENST00000265431,ENST00000518457,ENST00000497376,ENST00000522070,ENST00000523716,ENST00000520613,ENST00000482702,ENST00000476853,ENST00000473670,ENST00000514406"	"ENSP00000265431,ENSP00000429602,ENSP00000429246,ENSP00000430281,ENSP00000430192"
PH_hs_0004067	0.449878	3.12553e-06	84.0063	436.518	0.251981	0.181413	2.19612	0.000149182	TBC1D8B	"Homo sapiens TBC1 domain family, member 8B (with GRAM domain)"	1	54885	NM_017752	NP_060222.2	ENSG00000133138	"ENST00000357242,ENST00000310452,ENST00000481617,ENST00000276175,ENST00000460545,ENST00000431860,ENST00000492970"	"ENSP00000349781,ENSP00000310675,ENSP00000421375,ENSP00000276175,ENSP00000422353,ENSP00000396440"
PH_hs_0004079	0.815672	0.0890669	58.1339	149.151	0.390739	0.359302	1.52414	0.00464834	DISP1	Homo sapiens dispatched homolog 1 (Drosophila)	1	84976	NM_032890	NP_116279.2	ENSG00000228106	ENST00000434872
PH_hs_0004081	3.24165e-08	1.4087e-05	183.729	562.508	0.0828419	0.205845	1.44992	0.00124751	BIN3	Homo sapiens bridging integrator 3 (BIN3)	1	55909	NM_018688	NP_061158.1	ENSG00000147439	"ENST00000276416,ENST00000520489,ENST00000519513,ENST00000399977,ENST00000519335,ENST00000519863,ENST00000522687,ENST00000520292,ENST00000521140,ENST00000518366,ENST00000522268"	"ENSP00000276416,ENSP00000430423,ENSP00000382859,ENSP00000430546,ENSP00000429660,ENSP00000428768"
PH_hs_0004088	3.24195e-10	4.84329e-10	339.445	784.823	0.11859	0.147179	1.16088	0.000181055	LIPH	"Homo sapiens lipase, member H (LIPH)"	1	200879	NM_139248	NP_640341.1	ENSG00000163898	"ENST00000296252,ENST00000424591,ENST00000435679,ENST00000452897,ENST00000429510"	"ENSP00000296252,ENSP00000396384,ENSP00000390228,ENSP00000408218,ENSP00000414311"
PH_hs_0004117	3.01963e-13	3.84618e-17	2723.62	5843.9	0.134702	0.118397	1.23513	3.87796e-05	CRIP2	Homo sapiens cysteine-rich protein 2 (CRIP2)	1	1397	"NM_001270841,NM_001270837,NM_001312,NR_073085,NR_073084,NR_073083,NR_073082,NR_073081"	"NP_001257770.1,NP_001257766.1,NP_001303.1,-,-,-,-,-"	ENSG00000182809	"ENST00000483017,ENST00000329146,ENST00000550577,ENST00000538259,ENST00000551836,ENST00000547643,ENST00000552643,ENST00000548923,ENST00000548989,ENST00000548309,ENST00000551738"	"ENSP00000426119,ENSP00000328521,ENSP00000446875,ENSP00000437723"
PH_hs_0004184	0	1.09967e-22	741.342	1650.18	0.0534534	0.0978365	1.20401	2.21109e-08	CDKN2B	"Homo sapiens cyclin-dependent kinase inhibitor 2B (p15, inhibits CDK4)"	1	1030	"NM_078487,NM_004936"	"NP_511042.1,NP_004927.2"	ENSG00000147883	"ENST00000276925,ENST00000579591,ENST00000380142"	"ENSP00000276925,ENSP00000369487"
PH_hs_0004186	1	0.219941	16.3784	89.4336	0.289138	0.1618	2.35474	1.1467e-05	CYP1A1	"Homo sapiens cytochrome P450, family 1, subfamily A, polypeptide 1 (CYP1A1)"	1	1543	NM_000499	NP_000490.1	ENSG00000140465	"ENST00000379727,ENST00000567032,ENST00000395049,ENST00000562201,ENST00000564596,ENST00000569630,ENST00000566503,ENST00000395048,ENST00000612821,ENST00000617691"	"ENSP00000369050,ENSP00000456585,ENSP00000378489,ENSP00000455340,ENSP00000457668,ENSP00000455051,ENSP00000455846,ENSP00000378488,ENSP00000479744,ENSP00000482863"
PH_hs_0004190	0.999925	0.704204	30.0169	68.4334	0.238123	0.120569	1.08853	0.0247375	CDA	Homo sapiens cytidine deaminase (CDA)	1	978	NM_001785	NP_001776.1	ENSG00000158825	"ENST00000375071,ENST00000461985"	ENSP00000364212
PH_hs_0004224	0.513782	1.20961e-07	80.4197	237.774	0.14261	0.124427	1.4592	5.36337e-06	DRD2	Homo sapiens dopamine receptor D2 (DRD2)	1	1813	"NM_016574,NM_000795"	"NP_057658.2,NP_000786.1"	ENSG00000149295	"ENST00000346454,ENST00000362072,ENST00000544518,ENST00000542968,ENST00000538967,ENST00000540600,ENST00000535984,ENST00000539420,ENST00000543292,ENST00000542616"	"ENSP00000278597,ENSP00000354859,ENSP00000441068,ENSP00000442172,ENSP00000438215,ENSP00000438419,ENSP00000441474"
PH_hs_0004233	0.930219	2.36689e-05	30.4052	1071.28	1.06166	0.228237	4.8863	2.75012e-08	CAV1	"Homo sapiens caveolin 1, caveolae protein, 22kDa (CAV1)"	1	857	"NM_001172897,NM_001172896,NM_001172895,NM_001753"	"NP_001166368.1,NP_001166367.1,NP_001166366.1,NP_001744.2"	ENSG00000105974	"ENST00000341049,ENST00000393470,ENST00000451122,ENST00000489856,ENST00000405348,ENST00000456473,ENST00000393468,ENST00000393467,ENST00000614113"	"ENSP00000339191,ENSP00000377113,ENSP00000409541,ENSP00000384348,ENSP00000389033,ENSP00000377111,ENSP00000377110,ENSP00000479447"
PH_hs_0004244	5.72019e-37	1.62475e-12	1708.46	8536.79	0.0750193	0.142268	2.38631	1.00964e-12	ITGA7	"Homo sapiens integrin, alpha 7 (ITGA7)"	1	3679	"NM_001144997,NM_001144996,NM_002206"	"NP_001138469.1,NP_001138468.1,NP_002197.2"	ENSG00000135424	"ENST00000553804,ENST00000257879,ENST00000554327,ENST00000347027,ENST00000452168,ENST00000555728,ENST00000557555,ENST00000557058,ENST00000557488,ENST00000556273,ENST00000554543,ENST00000557257,ENST00000553276,ENST00000555687,ENST00000554724,ENST00000553737,ENST00000556371,ENST00000553893,ENST00000555809,ENST00000554359"	"ENSP00000452120,ENSP00000257879,ENSP00000450693,ENSP00000343009,ENSP00000393844,ENSP00000452387,ENSP00000451039,ENSP00000450679,ENSP00000450578,ENSP00000451311,ENSP00000452043,ENSP00000452467,ENSP00000450798"
PH_hs_0004251	0	1.47667e-21	3485.35	6518.16	0.0640211	0.104421	1.05289	7.12959e-07	OAZ2	Homo sapiens ornithine decarboxylase antizyme 2 (OAZ2)	1	4947	NM_002537	NP_002528.1	ENSG00000180304	"ENST00000326005,ENST00000558194,ENST00000560258,ENST00000559753,ENST00000560837,ENST00000559912,ENST00000560781,ENST00000559665,ENST00000559555"	"ENSP00000463013,ENSP00000462354,ENSP00000463729,ENSP00000462192"
PH_hs_0004253	0	3.85572e-16	3770.72	7310.55	0.0554982	0.122798	1.08956	2.0957e-06	GDI1	Homo sapiens GDP dissociation inhibitor 1 (GDI1)	1	2664	NM_001493	NP_001484.1	ENSG00000203879	"ENST00000447750,ENST00000475976,ENST00000445564,ENST00000434049,ENST00000415109,ENST00000481304,ENST00000485143,ENST00000491154,ENST00000489589,ENST00000471972,ENST00000468483,ENST00000476540,ENST00000465640,ENST00000460984,ENST00000630693"	"ENSP00000394071,ENSP00000394752,ENSP00000416195,ENSP00000396215,ENSP00000486715"
PH_hs_0004263	0.927133	8.02124e-06	58.5522	148.168	0.177407	0.0885179	1.22655	0.000267048	HLX	Homo sapiens H2.0-like homeobox (HLX)	1	3142	NM_021958	NP_068777.1	ENSG00000136630	"ENST00000366903,ENST00000549319,ENST00000427693"	"ENSP00000355870,ENSP00000408248"
PH_hs_0004274	0.0107346	3.86553e-12	151.649	406.713	0.188216	0.116108	1.3273	0.000889076	TRIM9	Homo sapiens tripartite motif containing 9 (TRIM9)	1	114088	NM_015163	NP_055978.4	ENSG00000100505	"ENST00000298355,ENST00000338969,ENST00000555170,ENST00000557456,ENST00000555933,ENST00000360392"	"ENSP00000298355,ENSP00000342970,ENSP00000353561"
PH_hs_0004304	0	1.32209e-17	6230.6	11711.2	0.0439294	0.117419	1.04657	5.82589e-06	UBE4A	Homo sapiens ubiquitination factor E4A (UBE4A)	1	9354	"NM_001204077,NM_004788"	"NP_001191006.1,NP_004779.2"	ENSG00000110344	"ENST00000252108,ENST00000431736,ENST00000545354"	"ENSP00000252108,ENSP00000387362,ENSP00000438918"
PH_hs_0004317	0	8.9747e-10	19050	53222.7	0.0535362	0.166005	1.49477	2.36577e-05	VCL	Homo sapiens vinculin (VCL)	1	7414	"NM_003373,NM_014000"	"NP_003364.1,NP_054706.1"	ENSG00000035403	"ENST00000623461,ENST00000624354,ENST00000372755,ENST00000478896,ENST00000461383,ENST00000436396,ENST00000472585,ENST00000211998"	"ENSP00000485551,ENSP00000361841,ENSP00000415489,ENSP00000211998"
PH_hs_0004325	0.999607	0.0645917	35.1284	101.509	0.214359	0.132335	1.42904	0.000270673	FGG	Homo sapiens fibrinogen gamma chain (FGG)	1	2266	NM_021870	NP_068656.2	ENSG00000171557	"ENST00000404648,ENST00000492082,ENST00000465913,ENST00000405164,ENST00000336098,ENST00000407946,ENST00000443553,ENST00000393846,ENST00000464532,ENST00000473393,ENST00000465336,ENST00000484695"	"ENSP00000384860,ENSP00000384101,ENSP00000336829,ENSP00000384552,ENSP00000407562,ENSP00000377429"
PH_hs_0004333	0.110255	0.000116416	107.98	322.156	0.174734	0.205351	1.40787	0.00477214	CCL20	Homo sapiens chemokine (C-C motif)	1	6364	"NM_001130046,NM_004591"	"NP_001123518.1,NP_004582.1"	ENSG00000115009	"ENST00000409189,ENST00000489160,ENST00000358813,ENST00000473642"	"ENSP00000386273,ENSP00000351671"
PH_hs_0004336	0	8.23799e-10	1642.68	3126.81	0.047186	0.161813	1.17306	1.43779e-05	PNP	Homo sapiens purine nucleoside phosphorylase (PNP)	1	4860	NM_000270	NP_000261.2	ENSG00000198805	"ENST00000553418,ENST00000361505,ENST00000556293,ENST00000557229,ENST00000554056,ENST00000553591,ENST00000554065,ENST00000556754"	"ENSP00000450663,ENSP00000354532,ENSP00000452421,ENSP00000451108"
PH_hs_0004370	0	7.1715e-18	1631.18	3456.82	0.0565527	0.114597	1.19229	2.28658e-07	OSER1	Homo sapiens oxidative stress responsive serine-rich 1 (OSER1)	1	51526	NM_016470	NP_057554.4	ENSG00000132823	"ENST00000372970,ENST00000255174"	"ENSP00000362061,ENSP00000255174"
PH_hs_0004372	1.98377e-22	0.000821818	336.605	805.569	0.0708527	0.287545	1.03691	0.0185871	PDLIM1	Homo sapiens PDZ and LIM domain 1 (PDLIM1)	1	9124	NM_020992	NP_066272.1	ENSG00000107438	"ENST00000329399,ENST00000492511,ENST00000477757,ENST00000490391,ENST00000493949"	ENSP00000360305
PH_hs_0004377	0	1.21427e-15	1357.82	2653.12	0.0598256	0.122643	1.0458	1.53408e-05	PMM1	Homo sapiens phosphomannomutase 1 (PMM1)	1	5372	NM_002676	NP_002667.2	ENSG00000100417	"ENST00000216259,ENST00000463617,ENST00000482178,ENST00000472620,ENST00000485648,ENST00000466645,ENST00000478337,ENST00000414636,ENST00000493389"	"ENSP00000216259,ENSP00000400889"
PH_hs_0004386	9.78095e-33	4.11625e-09	591.764	1532.78	0.0702003	0.1648	1.32819	9.42598e-05	PNRC1	Homo sapiens proline-rich nuclear receptor coactivator 1 (PNRC1)	1	10957	NM_006813	NP_006804.1	ENSG00000146278	"ENST00000369472,ENST00000336032,ENST00000354922"	"ENSP00000358484,ENSP00000336931,ENSP00000347000"
PH_hs_0004390	6.20597e-36	9.04135e-08	617.833	4188.56	0.0672595	0.188167	2.66739	1.14483e-09	IER3	Homo sapiens immediate early response 3 (IER3)	1	8870	NM_003897	NP_003888.2	ENSG00000206478	"ENST00000400509,ENST00000383560"	"ENSP00000383354,ENSP00000373054"
PH_hs_0004398	0.744614	2.58111e-07	68.5836	198.436	0.218947	0.111292	1.44384	2.31206e-05	EFEMP1	Homo sapiens EGF containing fibulin-like extracellular matrix protein 1 (EFEMP1)	1	2202	"NM_001039349,NM_001039348"	"NP_001034438.1,NP_001034437.1"	ENSG00000115380	"ENST00000394555,ENST00000355426,ENST00000438672,ENST00000452161,ENST00000439193,ENST00000440439,ENST00000429909,ENST00000452337,ENST00000421664,ENST00000480016,ENST00000424207,ENST00000497698"	"ENSP00000378058,ENSP00000347596,ENSP00000392055,ENSP00000408195,ENSP00000398345,ENSP00000389319,ENSP00000399480,ENSP00000405686,ENSP00000398387"
PH_hs_0004403	0	2.94773e-11	2349.94	8023.93	0.067927	0.151311	1.83454	5.78503e-08	REEP6	Homo sapiens receptor accessory protein 6 (REEP6)	1	92840	NM_138393	NP_612402.1	ENSG00000115255	"ENST00000233596,ENST00000591735,ENST00000395479,ENST00000395484"	"ENSP00000233596,ENSP00000378861,ENSP00000378865"
PH_hs_0004411	0.0985308	4.84742e-08	102.727	281.177	0.121007	0.131891	1.34806	3.07189e-05	ITIH4	"Homo sapiens inter-alpha-trypsin inhibitor heavy chain family, member 4 (ITIH4)"	1	3700	"NM_001166449,NM_002218"	"NP_001159921.1,NP_002209.2"	ENSG00000055955	"ENST00000266041,ENST00000485816,ENST00000406595,ENST00000464000,ENST00000441637,ENST00000491663,ENST00000461966,ENST00000481977,ENST00000537897,ENST00000471505,ENST00000484632,ENST00000485894,ENST00000467462,ENST00000483372,ENST00000473904"	"ENSP00000266041,ENSP00000417824,ENSP00000384425,ENSP00000395634"
PH_hs_0004424	2.59177e-22	7.69705e-20	397.713	1237.75	0.0774485	0.103491	1.63637	5.44142e-11	SNN	Homo sapiens stannin (SNN)	1	8303	NM_003498	NP_003489.1	ENSG00000184602	ENST00000329565	ENSP00000329287
PH_hs_0004435	0.00217048	3.96737e-05	147.975	372.202	0.138825	0.19993	1.21154	0.00130785	INA	"Homo sapiens internexin neuronal intermediate filament protein, alpha (INA)"	1	9118	NM_032727	NP_116116.1	ENSG00000148798	"ENST00000369849,ENST00000616853"	"ENSP00000358865,ENSP00000481793"
PH_hs_0004451	1.16206e-19	5.27257e-12	513.515	1196.39	0.0909575	0.137507	1.20294	3.62248e-05	GNAI2	Homo sapiens guanine nucleotide binding protein (G protein)	1	2771	"NM_001166425,NM_002070"	"NP_001159897.1,NP_002061.1"	ENSG00000114353	"ENST00000422163,ENST00000446079,ENST00000491100,ENST00000480090,ENST00000313601,ENST00000441156,ENST00000440628,ENST00000451956,ENST00000490122,ENST00000468422,ENST00000492383,ENST00000266027"	"ENSP00000406871,ENSP00000406065,ENSP00000312999,ENSP00000394321,ENSP00000395736,ENSP00000406369,ENSP00000266027"
PH_hs_0004481	3.98045e-30	5.69972e-16	5303.47	11301.4	0.0867813	0.123993	1.21065	1.46076e-05	RAB5B	"Homo sapiens RAB5B, member RAS oncogene family (RAB5B)"	1	5869	"NM_001252037,NM_001252036,NM_002868"	"NP_001238966.1,NP_001238965.1,NP_002859.1"	ENSG00000111540	"ENST00000553116,ENST00000360299,ENST00000549505,ENST00000546810,ENST00000548068,ENST00000549915,ENST00000551459,ENST00000448789,ENST00000549034,ENST00000550283,ENST00000628569"	"ENSP00000450168,ENSP00000353444,ENSP00000450285,ENSP00000447895,ENSP00000449762,ENSP00000449554,ENSP00000391319,ENSP00000487368"
PH_hs_0004492	0	3.24613e-09	1919.25	4346.64	0.0552142	0.169293	1.22995	8.0911e-05	SMPD1	"Homo sapiens sphingomyelin phosphodiesterase 1, acid lysosomal (SMPD1)"	1	6609	"NM_001007593,NM_000543"	"NP_001007594.2,NP_000534.3"	ENSG00000166311	"ENST00000342245,ENST00000533196,ENST00000530395,ENST00000534405,ENST00000527275,ENST00000533123,ENST00000531303,ENST00000526280,ENST00000531336,ENST00000532367"	"ENSP00000340409,ENSP00000431479,ENSP00000434353,ENSP00000435350,ENSP00000435950,ENSP00000432625,ENSP00000436278"
PH_hs_0004525	0	9.6963e-15	1093.75	3357.8	0.0563936	0.12766	1.68045	7.7235e-11	JUN	Homo sapiens jun proto-oncogene (JUN)	1	3725	NM_002228	NP_002219.1	ENSG00000177606	ENST00000371222	ENSP00000360266
PH_hs_0004532	0.0819298	0.000144731	107.797	1716.82	0.144117	0.263674	3.49959	7.26456e-06	SERPINI1	"Homo sapiens serpin peptidase inhibitor, clade I (neuroserpin)"	1	5274	"NM_001122752,NM_005025"	"NP_001116224.1,NP_005016.1"	ENSG00000163536	"ENST00000472941,ENST00000446050,ENST00000295777,ENST00000472747,ENST00000488374,ENST00000466865,ENST00000494666"	"ENSP00000420133,ENSP00000397373,ENSP00000295777,ENSP00000420561,ENSP00000420807"
PH_hs_0004564	2.93186e-19	3.42873e-06	333.059	1074.27	0.0779181	0.206438	1.57638	8.05668e-06	QPCT	Homo sapiens glutaminyl-peptide cyclotransferase (QPCT)	1	25797	NM_012413	NP_036545.1	ENSG00000115828	"ENST00000338415,ENST00000404976,ENST00000470075,ENST00000480050,ENST00000469098,ENST00000444022"	"ENSP00000344829,ENSP00000385391,ENSP00000389227"
PH_hs_0004574	1.3732e-37	2.41501e-27	2304.46	4757.08	0.075455	0.0913577	1.19507	5.83707e-09	PCMT1	Homo sapiens protein-L-isoaspartate (D-aspartate)	1	5110	"NM_001252052,NM_001252051,NM_001252050,NM_001252049,NM_005389"	"NP_001238981.1,NP_001238980.1,NP_001238979.1,NP_001238978.1,NP_005380.2"	ENSG00000120265	"ENST00000367384,ENST00000484601,ENST00000367378,ENST00000464889,ENST00000460828,ENST00000494411,ENST00000486585,ENST00000495487,ENST00000480010,ENST00000544496,ENST00000367380"	"ENSP00000356354,ENSP00000417448,ENSP00000356348,ENSP00000420813,ENSP00000420804,ENSP00000417112,ENSP00000418461,ENSP00000418881,ENSP00000438247,ENSP00000356350"
PH_hs_0004579	1.09875e-10	1.04606e-08	209.301	851.34	0.0798111	0.162119	1.91134	6.4085e-07	CD83	Homo sapiens CD83 molecule (CD83)	1	9308	"NM_001251901,NM_001040280,NM_004233"	"NP_001238830.1,NP_001035370.1,NP_004224.1"	ENSG00000112149	"ENST00000379153,ENST00000612003"	"ENSP00000368450,ENSP00000480760"
PH_hs_0004580	0.959376	0.00342066	54.484	122.725	0.184623	0.113085	1.06069	0.00107745	FEZ1	Homo sapiens fasciculation and elongation protein zeta 1 (zygin I)	1	9638	NM_022549	NP_072043.1	ENSG00000149557	"ENST00000526507,ENST00000527350,ENST00000278919,ENST00000524427,ENST00000530096,ENST00000528863,ENST00000532778,ENST00000392709,ENST00000577924,ENST00000533294,ENST00000534022,ENST00000532981,ENST00000366139,ENST00000524435,ENST00000527534"	"ENSP00000278919,ENSP00000463116,ENSP00000393425,ENSP00000431521,ENSP00000434803"
PH_hs_0004590	3.18152e-25	2.11666e-11	804.443	2767.8	0.0860744	0.147424	1.8017	3.40196e-10	BBS9	Homo sapiens Bardet-Biedl syndrome 9 (BBS9)	1	27241	"NM_001033605,NM_001033604,NM_198428,NM_014451"	"NP_001028777.1,NP_001028776.1,NP_940820.1,NP_055266.2"	ENSG00000122507	"ENST00000432983,ENST00000242067,ENST00000350941,ENST00000396127,ENST00000355070,ENST00000465037,ENST00000433714,ENST00000482941,ENST00000442858,ENST00000434373,ENST00000627264,ENST00000496029,ENST00000495426,ENST00000489708,ENST00000498189,ENST00000425508"	"ENSP00000415794,ENSP00000242067,ENSP00000313122,ENSP00000379433,ENSP00000347182,ENSP00000412159,ENSP00000388646,ENSP00000388114,ENSP00000485871,ENSP00000405151"
PH_hs_0004620	1.7495e-14	7.24047e-12	360.468	852.133	0.0973094	0.134376	1.1879	0.000138726	PIM2	"Homo sapiens Pim-2 proto-oncogene, serine/threonine kinase (PIM2)"	1	11040	NM_006875	NP_006866.2	ENSG00000102096	"ENST00000376509,ENST00000485431,ENST00000442430"	"ENSP00000365692,ENSP00000410960"
PH_hs_0004630	1.68332e-12	2.8779e-07	313.815	2200.67	0.100209	0.193099	2.65189	5.70783e-08	GADD45A	"Homo sapiens growth arrest and DNA-damage-inducible, alpha (GADD45A)"	1	1647	"NM_001199742,NM_001924,NM_001199741"	"NP_001186671.1,NP_001915.1,NP_001186670.1"	ENSG00000116717	"ENST00000370986,ENST00000370985,ENST00000460575,ENST00000484245,ENST00000617962"	"ENSP00000360025,ENSP00000360024,ENSP00000482814"
PH_hs_0004640	1.10571e-25	1.74428e-09	593.446	2010.15	0.0806952	0.162845	1.70996	5.19544e-06	MVP	Homo sapiens major vault protein (MVP)	1	9961	"NM_017458,NM_005115"	"NP_059447.2,NP_005106.2"	ENSG00000013364	"ENST00000563915,ENST00000357402,ENST00000566859,ENST00000563096,ENST00000566066,ENST00000562463,ENST00000563558,ENST00000565830,ENST00000569887,ENST00000565164,ENST00000570234,ENST00000566252,ENST00000566554,ENST00000569612,ENST00000563123,ENST00000570061,ENST00000568068,ENST00000395353,ENST00000629059"	"ENSP00000455819,ENSP00000349977,ENSP00000455741,ENSP00000455186,ENSP00000457734,ENSP00000454825,ENSP00000455532,ENSP00000454819,ENSP00000456291,ENSP00000457685,ENSP00000458583,ENSP00000378760,ENSP00000486166"
PH_hs_0004648	2.5849e-21	3.93133e-40	823.608	2609.23	0.0948626	0.0734054	1.74786	2.3632e-16	RASSF2	Homo sapiens Ras association (RalGDS/AF-6)	1	9770	"NM_170774,NM_014737"	"NP_739580.1,NP_055552.1"	ENSG00000101265	"ENST00000478553,ENST00000379400,ENST00000379376"	"ENSP00000368710,ENSP00000368684"
PH_hs_0004652	1.69641e-26	5.31966e-07	955.408	3925.22	0.0856166	0.200976	1.90087	7.71843e-05	FLNB	"Homo sapiens filamin B, beta (FLNB)"	1	2317	"NM_001164319,NM_001164318,NM_001164317,NM_001457"	"NP_001157791.1,NP_001157790.1,NP_001157789.1,NP_001448.2"	ENSG00000136068	"ENST00000490882,ENST00000295956,ENST00000358537,ENST00000429972,ENST00000493452,ENST00000481470,ENST00000491408,ENST00000477629,ENST00000466455,ENST00000470231,ENST00000468939,ENST00000475487,ENST00000484981,ENST00000419752"	"ENSP00000420213,ENSP00000295956,ENSP00000351339,ENSP00000415599,ENSP00000418510,ENSP00000420199,ENSP00000419954,ENSP00000414532"
PH_hs_0004657	6.88039e-33	2.15464e-15	525.436	1789.48	0.0677756	0.121933	1.77753	2.2999e-10	PIM1	"Homo sapiens Pim-1 proto-oncogene, serine/threonine kinase (PIM1)"	1	5292	"NM_001243186,NM_002648"	"NP_001230115.1,NP_002639.1"	ENSG00000137193	"ENST00000373509,ENST00000468243,ENST00000479509"	ENSP00000362608
PH_hs_0004660	0.606961	1.1532e-08	76.3587	261.958	0.165638	0.120806	1.66863	3.74651e-06	IGSF3	"Homo sapiens immunoglobulin superfamily, member 3 (IGSF3)"	1	3321	"NM_001542,NM_001007237"	"NP_001533.2,NP_001007238.1"	ENSG00000143061	"ENST00000369486,ENST00000318837,ENST00000481589,ENST00000369483"	"ENSP00000358498,ENSP00000321184,ENSP00000474657,ENSP00000358495"
PH_hs_0004661	2.76913e-05	3.99057e-05	157.461	889.057	0.0963448	0.231627	2.22973	5.63919e-05	S100A4	Homo sapiens S100 calcium binding protein A4 (S100A4)	1	6275	"NM_019554,NM_002961"	"NP_062427.1,NP_002952.1"	ENSG00000196154	"ENST00000368715,ENST00000481009,ENST00000354332,ENST00000468373,ENST00000368716,ENST00000368714"	"ENSP00000357704,ENSP00000346294,ENSP00000357705,ENSP00000357703"
PH_hs_0004665	2.45226e-26	2.19684e-15	768.671	2516.91	0.0834695	0.123599	1.74423	2.56067e-09	LPIN1	Homo sapiens lipin 1 (LPIN1)	1	23175	"NM_001261428,NM_001261427,NM_145693"	"NP_001248357.1,NP_001248356.1,NP_663731.1"	ENSG00000134324	"ENST00000449576,ENST00000495907,ENST00000464517,ENST00000480315,ENST00000396098,ENST00000396099,ENST00000256720,ENST00000441684,ENST00000423495,ENST00000404113,ENST00000460096,ENST00000475286,ENST00000464953,ENST00000454151,ENST00000487346,ENST00000475922,ENST00000487576,ENST00000425416,ENST00000396097"	"ENSP00000397908,ENSP00000379405,ENSP00000379406,ENSP00000256720,ENSP00000412578,ENSP00000392424,ENSP00000413714,ENSP00000401522,ENSP00000379404"
PH_hs_0004671	0.410013	6.12155e-08	85.093	187.66	0.165098	0.0979394	1.05622	4.19295e-05	KIT	Homo sapiens v-kit Hardy-Zuckerman 4 feline sarcoma viral oncogene homolog (KIT)	1	3815	"NM_001093772,NM_000222"	"NP_001087241.1,NP_000213.1"	ENSG00000157404	"ENST00000412167,ENST00000288135,ENST00000514582,ENST00000512959"	"ENSP00000390987,ENSP00000288135"
PH_hs_0004682	3.26878e-39	2.47281e-10	498.177	1071.9	0.0599727	0.149088	1.06736	0.000470809	ACADSB	"Homo sapiens acyl-CoA dehydrogenase, short/branched chain (ACADSB)"	1	36	NM_001609	NP_001600.1	ENSG00000196177	"ENST00000368869,ENST00000358776,ENST00000411816,ENST00000541070"	"ENSP00000357862,ENSP00000357873"
PH_hs_0004696	0.994588	0.040714	44.3111	112.461	0.198407	0.163085	1.2165	0.00705106	NR4A2	"Homo sapiens nuclear receptor subfamily 4, group A, member 2 (NR4A2)"	1	4929	NM_006186	NP_006177.1	ENSG00000153234	"ENST00000339562,ENST00000426264,ENST00000409572,ENST00000417764,ENST00000417972,ENST00000409108,ENST00000429376,ENST00000406048,ENST00000424077,ENST00000421709"	"ENSP00000344479,ENSP00000389986,ENSP00000386747,ENSP00000415632,ENSP00000394671,ENSP00000386993,ENSP00000410952,ENSP00000385379,ENSP00000406808,ENSP00000388120"
PH_hs_0004706	0	3.17672e-34	1967.76	4227.15	0.0552726	0.0808496	1.25247	9.42803e-16	STX3	Homo sapiens syntaxin 3 (STX3)	1	6809	"NM_001178040,NM_004177"	"NP_001171511.1,NP_004168.1"	ENSG00000166900	"ENST00000337979,ENST00000533637,ENST00000633708,ENST00000529177,ENST00000530498,ENST00000528805,ENST00000530221,ENST00000300150"	"ENSP00000338562,ENSP00000436200,ENSP00000487790,ENSP00000433248,ENSP00000431386,ENSP00000434836,ENSP00000300150"
PH_hs_0004713	1.39442e-18	1.05738e-27	401.441	821.651	0.0870411	0.0827393	1.0323	1.35467e-08	WASF3	"Homo sapiens WAS protein family, member 3 (WASF3)"	1	10810	NM_006646	NP_006637.2	ENSG00000132970	"ENST00000335327,ENST00000496788,ENST00000361042"	"ENSP00000335055,ENSP00000354325"
PH_hs_0004751	6.23603e-25	0.000129295	692.501	5149.66	0.0846114	0.269676	2.35069	0.00122008	MMP1	Homo sapiens matrix metallopeptidase 1 (MMP1)	1	4312	"NM_001145938,NM_002421"	"NP_001139410.1,NP_002412.1"	ENSG00000196611	ENST00000315274	ENSP00000322788
PH_hs_0004752	0	4.01019e-16	4100.28	10165.5	0.055242	0.123236	1.43308	4.94685e-08	CCND3	Homo sapiens cyclin D3 (CCND3)	1	896	"NM_001136126,NM_001136017,NM_001136125,NM_001760"	"NP_001129598.1,NP_001129489.1,NP_001129597.1,NP_001751.1"	ENSG00000112576	"ENST00000372991,ENST00000511642,ENST00000372987,ENST00000415497,ENST00000372988,ENST00000414200,ENST00000510503,ENST00000511686,ENST00000512426,ENST00000513956,ENST00000506555,ENST00000508143,ENST00000505064,ENST00000510058,ENST00000505672,ENST00000511161,ENST00000505884,ENST00000514382,ENST00000502771,ENST00000514588,ENST00000512381,ENST00000612455,ENST00000616010"	"ENSP00000362082,ENSP00000426212,ENSP00000362078,ENSP00000401595,ENSP00000362079,ENSP00000397545,ENSP00000425986,ENSP00000421511,ENSP00000423242,ENSP00000425830,ENSP00000425334,ENSP00000420991,ENSP00000484424"
PH_hs_0004760	2.4254e-05	2.60691e-20	228.741	683.24	0.151005	0.0958633	1.52039	4.15439e-06	LOXL2	Homo sapiens lysyl oxidase-like 2 (LOXL2)	1	4017	NM_002318	NP_002309.1	ENSG00000134013	"ENST00000389131,ENST00000520617,ENST00000523833,ENST00000520349,ENST00000518878,ENST00000522446,ENST00000519809,ENST00000520925,ENST00000518472,ENST00000524144,ENST00000520871,ENST00000518083,ENST00000524168,ENST00000519243,ENST00000524075"	"ENSP00000373783,ENSP00000473322,ENSP00000427907,ENSP00000427826,ENSP00000427883,ENSP00000429778,ENSP00000430519,ENSP00000428497,ENSP00000428933"
PH_hs_0004772	1	0.933992	19.4162	53.3624	0.251021	0.194127	1.33504	0.0297044	ACTN2	"Homo sapiens actinin, alpha 2 (ACTN2)"	1	88	NM_001103	NP_001094.1	ENSG00000077522	"ENST00000366578,ENST00000492634,ENST00000494762,ENST00000492101,ENST00000461367,ENST00000546208,ENST00000542672"	"ENSP00000355537,ENSP00000438384,ENSP00000443495"
PH_hs_0004780	0.992575	2.91694e-05	46.5792	410.015	0.179189	0.20128	2.93095	8.65968e-08	PMEPA1	"Homo sapiens prostate transmembrane protein, androgen induced 1 (PMEPA1)"	1	56937	"NM_199169,NM_020182,NM_001255976,NM_199170,NM_199171"	"NP_954638.1,NP_064567.2,NP_001242905.1,NP_954639.1,NP_954640.1"	ENSG00000124225	"ENST00000341744,ENST00000395816,ENST00000347215,ENST00000395814,ENST00000414037,ENST00000395819,ENST00000472841,ENST00000265626"	"ENSP00000345826,ENSP00000379161,ENSP00000344014,ENSP00000379159,ENSP00000401506,ENSP00000379164,ENSP00000265626"
PH_hs_0004783	0.999069	0.204108	40.6082	88.9058	0.152987	0.136626	1.00755	0.0099031	CTSK	Homo sapiens cathepsin K (CTSK)	1	1513	NM_000396	NP_000387.1	ENSG00000143387	"ENST00000271651,ENST00000480670,ENST00000443913"	"ENSP00000271651,ENSP00000405083"
PH_hs_0004793	0.60794	1.62861e-07	76.9614	305.699	0.119971	0.14327	1.87175	2.93674e-07	KCNB1	"Homo sapiens potassium channel, voltage gated Shab related subfamily B, member 1 (KCNB1)"	1	3745	NM_004975	NP_004966.1	ENSG00000158445	ENST00000371741	ENSP00000360806
PH_hs_0004817	0	0	1984.03	6928.26	0.0445155	0.0582038	1.95814	1.93941e-36	MLF1	Homo sapiens myeloid leukemia factor 1 (MLF1)	1	4291	"NM_001195434,NM_001195433,NM_001195432,NM_001130156,NM_001130157,NM_022443"	"NP_001182363.1,NP_001182362.1,NP_001182361.1,NP_001123628.1,NP_001123629.1,NP_071888.1"	ENSG00000178053	"ENST00000491767,ENST00000355893,ENST00000484955,ENST00000359117,ENST00000498592,ENST00000477042,ENST00000495452,ENST00000471745,ENST00000497004,ENST00000469452,ENST00000482628,ENST00000478894,ENST00000487838,ENST00000466246,ENST00000392822,ENST00000618075,ENST00000619577"	"ENSP00000420410,ENSP00000348157,ENSP00000417835,ENSP00000352025,ENSP00000419636,ENSP00000419637,ENSP00000419775,ENSP00000420134,ENSP00000418595,ENSP00000417141,ENSP00000417777,ENSP00000419241,ENSP00000417278,ENSP00000376568,ENSP00000484169,ENSP00000483337"
PH_hs_0004818	0	3.12547e-14	7019.37	17492.8	0.0535296	0.132708	1.42516	6.83382e-07	LIPA	"Homo sapiens lipase A, lysosomal acid, cholesterol esterase (LIPA)"	1	3988	"NM_001127605,NM_000235"	"NP_001121077.1,NP_000226.2"	ENSG00000107798	"ENST00000336233,ENST00000371837,ENST00000428800,ENST00000282673,ENST00000487618,ENST00000463623,ENST00000489359,ENST00000456827"	"ENSP00000337354,ENSP00000360903,ENSP00000388415,ENSP00000282673,ENSP00000413019"
PH_hs_0004831	0.231082	9.7444e-05	95.005	318.076	0.161074	0.201915	1.58357	0.000571649	ST6GALNAC3	"Homo sapiens ST6 (alpha-N-acetyl-neuraminyl-2,3-beta-galactosyl-1,3)"	1	256435	NM_152996	NP_694541.2	ENSG00000184005	"ENST00000328299,ENST00000464140,ENST00000621530"	"ENSP00000329214,ENSP00000480283"
PH_hs_0004860	2.77619e-06	1.7911e-12	167.297	431.566	0.0909105	0.116093	1.29973	1.09828e-06	CLGN	Homo sapiens calmegin (CLGN)	1	1047	"NM_001130675,NM_004362"	"NP_001124147.1,NP_004353.1"	ENSG00000153132	"ENST00000325617,ENST00000509477,ENST00000414773"	"ENSP00000326699,ENSP00000424593,ENSP00000392782"
PH_hs_0004875	0	1.54578e-21	1087.38	3133.75	0.0640667	0.103107	1.60858	3.61192e-12	GCH1	Homo sapiens GTP cyclohydrolase 1 (GCH1)	1	2643	"NM_001024071,NM_001024070,NM_001024024,NM_000161"	"NP_001019242.1,NP_001019241.1,NP_001019195.1,NP_000152.1"	ENSG00000131979	"ENST00000543643,ENST00000491895,ENST00000254299,ENST00000536224,ENST00000395521,ENST00000622544,ENST00000395514"	"ENSP00000444011,ENSP00000419045,ENSP00000445246,ENSP00000477796,ENSP00000378890"
PH_hs_0004947	0.999996	0.9845	21.1015	45.9661	0.332166	0.192129	1.13815	0.0291546	BACH2	"Homo sapiens BTB and CNC homology 1, basic leucine zipper transcription factor 2 (BACH2)"	1	60468	"NM_021813,NM_001170794"	"NP_068585.1,NP_001164265.1"	ENSG00000112182	"ENST00000257749,ENST00000343122,ENST00000481150,ENST00000406998,ENST00000453877,ENST00000470301,ENST00000493201,ENST00000472023,ENST00000494747,ENST00000537989"	"ENSP00000257749,ENSP00000345642,ENSP00000384145,ENSP00000397668,ENSP00000437473"
PH_hs_0004979	1.4025e-26	3.30604e-11	498.197	1448.32	0.0755811	0.14498	1.51273	1.92304e-06	MSX2	Homo sapiens msh homeobox 2 (MSX2)	1	4488	NM_002449	NP_002440.2	ENSG00000120149	"ENST00000239243,ENST00000507785"	"ENSP00000239243,ENSP00000427425"
PH_hs_0005010	0	1.14176e-16	3914.19	8335.57	0.0668371	0.120748	1.22288	9.1617e-07	EPHX1	"Homo sapiens epoxide hydrolase 1, microsomal (xenobiotic)"	1	2052	"NM_000120,NM_001136018"	"NP_000111.1,NP_001129490.1"	ENSG00000143819	"ENST00000445856,ENST00000448202,ENST00000366837,ENST00000467015,ENST00000272167,ENST00000614058"	"ENSP00000398491,ENSP00000408469,ENSP00000355802,ENSP00000272167,ENSP00000480004"
PH_hs_0005033	0.00302696	1.51766e-06	136.075	554.53	0.121463	0.184021	1.88124	5.24513e-06	NCALD	Homo sapiens neurocalcin delta (NCALD)	1	83988	"NM_001040630,NM_001040629,NM_001040628,NM_001040627,NM_001040626,NM_001040625,NM_001040624,NM_032041"	"NP_001035720.1,NP_001035719.1,NP_001035718.1,NP_001035717.1,NP_001035716.1,NP_001035715.1,NP_001035714.1,NP_114430.2"	ENSG00000104490	"ENST00000220931,ENST00000521599,ENST00000519508,ENST00000522951,ENST00000522754,ENST00000522448,ENST00000520690,ENST00000518727,ENST00000520425,ENST00000518166,ENST00000522252,ENST00000517822,ENST00000524209,ENST00000517531,ENST00000521964,ENST00000519098,ENST00000523923,ENST00000520346,ENST00000518661,ENST00000522206,ENST00000524137,ENST00000522078,ENST00000523645,ENST00000518952,ENST0000052195…	"ENSP00000220931,ENSP00000428105,ENSP00000430476,ENSP00000428781,ENSP00000429466,ENSP00000429255,ENSP00000430731,ENSP00000430925,ENSP00000429522,ENSP00000428598,ENSP00000428312,ENSP00000429493,ENSP00000429245,ENSP00000430064,ENSP00000430534,ENSP00000428193,ENSP00000430365,ENSP00000428093,ENSP00000429296,ENSP00000430578,ENSP00000429162,ENSP00000429347,ENSP00000379256,ENSP00000310587"
PH_hs_0005058	0	1.78255e-18	1635.73	3210.43	0.0559035	0.112292	1.08104	1.26787e-06	ABCC3	"Homo sapiens ATP-binding cassette, sub-family C (CFTR/MRP)"	1	8714	NM_003786	NP_003777.2	ENSG00000108846	"ENST00000515707,ENST00000513511,ENST00000427699,ENST00000285238,ENST00000502426,ENST00000505699,ENST00000515585,ENST00000513589,ENST00000571855,ENST00000515070,ENST00000503304,ENST00000510633,ENST00000506464,ENST00000513745,ENST00000510891,ENST00000503337,ENST00000508929,ENST00000504586"	"ENSP00000422786,ENSP00000425697,ENSP00000395160,ENSP00000285238,ENSP00000427073,ENSP00000427521,ENSP00000424981,ENSP00000422058,ENSP00000421755"
PH_hs_0005067	3.02272e-33	1.48674e-12	3539.68	7421.48	0.0816637	0.141821	1.17739	1.70704e-05	6-Sep	Homo sapiens septin 6 (SEPT6)	1	23157	"NM_015129,NM_145799"	"NP_055944.2,NP_665798.1"	ENSG00000125354	"ENST00000360156,ENST00000354228,ENST00000460411,ENST00000489216,ENST00000354416,ENST00000343984,ENST00000467310,ENST00000481072,ENST00000394610"	"ENSP00000353278,ENSP00000346169,ENSP00000435818,ENSP00000418715,ENSP00000346397,ENSP00000341524,ENSP00000378108"
PH_hs_0005070	2.06998e-07	0.000862767	219.997	604.986	0.113581	0.278677	1.72186	0.000416266	SLC1A1	"Homo sapiens solute carrier family 1 (neuronal/epithelial high affinity glutamate transporter, system Xag)"	1	6505	NM_004170	NP_004161.4	ENSG00000106688	"ENST00000422398,ENST00000490167,ENST00000262352"	"ENSP00000414620,ENSP00000262352"
PH_hs_0005114	0.960726	2.59709e-09	56.5554	412.877	0.140349	0.13751	2.7363	1.05395e-10	PITX2	Homo sapiens paired-like homeodomain 2 (PITX2)	1	5308	"NM_153427,NM_153426,NM_001204399,NM_001204398,NM_001204397,NM_000325"	"NP_700476.1,NP_700475.1,NP_001191328.1,NP_001191327.1,NP_001191326.1,NP_000316.2"	ENSG00000164093	"ENST00000306732,ENST00000394598,ENST00000355080,ENST00000354925,ENST00000607868,ENST00000394595,ENST00000511837,ENST00000556049,ENST00000511990,ENST00000557119,ENST00000614423,ENST00000613094,ENST00000616641"	"ENSP00000304169,ENSP00000378097,ENSP00000347192,ENSP00000347004,ENSP00000378095,ENSP00000421454,ENSP00000424142,ENSP00000475617,ENSP00000481951,ENSP00000484763,ENSP00000484909"
PH_hs_0005127	0.99987	0.0115317	33.9579	166.246	0.176878	0.231407	2.10448	0.000912526	SPOCK1	"Homo sapiens sparc/osteonectin, cwcv and kazal-like domains proteoglycan (testican)"	1	6695	NM_004598	NP_004589.1	ENSG00000152377	"ENST00000394945,ENST00000515091,ENST00000509978,ENST00000508642,ENST00000510689,ENST00000510405,ENST00000505690,ENST00000503916,ENST00000509293,ENST00000282223"	"ENSP00000378401,ENSP00000421677,ENSP00000421418,ENSP00000424517,ENSP00000282223"
PH_hs_0005148	1.13729e-07	4.44739e-05	279.163	646.24	0.130965	0.224727	1.05818	0.0270811	CPA4	Homo sapiens carboxypeptidase A4 (CPA4)	1	51200	"NM_001163446,NM_016352"	"NP_001156918.1,NP_057436.2"	ENSG00000128510	"ENST00000222482,ENST00000497388,ENST00000470542,ENST00000474254,ENST00000492072,ENST00000490117,ENST00000473956,ENST00000493259,ENST00000486598,ENST00000488025,ENST00000445470"	"ENSP00000222482,ENSP00000417255,ENSP00000418392,ENSP00000419660,ENSP00000418276,ENSP00000412947"
PH_hs_0005180	0	1.27269e-20	12499.8	23662.8	0.0427988	0.107918	1.06842	1.38052e-06	IFI27L2	"Homo sapiens interferon, alpha-inducible protein 27-like 2 (IFI27L2)"	1	83982	NM_032036	NP_114425.1	ENSG00000119632	"ENST00000555558,ENST00000554909,ENST00000238609,ENST00000556727,ENST00000553601,ENST00000556552"	"ENSP00000238609,ENSP00000451717"
PH_hs_0005209	0.10953	1.55921e-23	106.818	371.111	0.165435	0.0750094	1.71592	2.13246e-09	RBM47	Homo sapiens RNA binding motif protein 47 (RBM47)	1	54502	"NM_001098634,NM_019027"	"NP_001092104.1,NP_061900.2"	ENSG00000163694	"ENST00000381793,ENST00000381795,ENST00000510871,ENST00000295971,ENST00000514014,ENST00000515809,ENST00000515053,ENST00000513473,ENST00000505414,ENST00000514782,ENST00000507180,ENST00000511598,ENST00000511902,ENST00000505220,ENST00000513044"	"ENSP00000371212,ENSP00000371214,ENSP00000422945,ENSP00000295971,ENSP00000423243,ENSP00000422564,ENSP00000421589,ENSP00000423527,ENSP00000426542,ENSP00000423398,ENSP00000424019,ENSP00000425111,ENSP00000425507"
PH_hs_0005219	0	5.57981e-26	1394.96	5938.76	0.0615536	0.0942261	2.2012	6.25739e-22	AAMDC	"Homo sapiens adipogenesis associated, Mth938 domain containing (AAMDC)"	1	28971	NM_024684	NP_078960.1	ENSG00000087884	"ENST00000532481,ENST00000526164,ENST00000526415,ENST00000531855,ENST00000393427,ENST00000527134,ENST00000304716,ENST00000525409,ENST00000533193,ENST00000525034,ENST00000529666,ENST00000630098"	"ENSP00000433293,ENSP00000435560,ENSP00000431808,ENSP00000377078,ENSP00000433281,ENSP00000307254,ENSP00000433956,ENSP00000436086,ENSP00000432830,ENSP00000437120,ENSP00000486080"
PH_hs_0005222	7.37732e-21	2.01422e-09	404.402	1982.86	0.0813036	0.163413	2.2266	7.57892e-09	PMEL	Homo sapiens premelanosome protein (PMEL)	1	6490	"NM_001200053,NM_006928,NM_001200054"	"NP_001186982.1,NP_008859.1,NP_001186983.1"	ENSG00000185664	"ENST00000449260,ENST00000552882,ENST00000550464,ENST00000548747,ENST00000548493,ENST00000550447,ENST00000549564,ENST00000549404,ENST00000550762,ENST00000548803,ENST00000547137,ENST00000546543,ENST00000556802,ENST00000548689,ENST00000550590,ENST00000549430,ENST00000549418,ENST00000549233,ENST00000549413"	"ENSP00000402758,ENSP00000449690,ENSP00000450036,ENSP00000448828,ENSP00000447374,ENSP00000448029,ENSP00000449520,ENSP00000447732,ENSP00000448849,ENSP00000446662,ENSP00000446633,ENSP00000448871"
PH_hs_0005229	0.0253413	2.11155e-09	126.228	262.582	0.159715	0.114369	1.02842	0.00136435	RAB11FIP1	Homo sapiens RAB11 family interacting protein 1 (class I)	1	80223	"NM_025151,NM_001002814"	"NP_079427.4,NP_001002814.2"	ENSG00000156675	"ENST00000287263,ENST00000330843,ENST00000522727,ENST00000523182,ENST00000522774,ENST00000524118"	"ENSP00000287263,ENSP00000331342,ENSP00000430009,ENSP00000430680"
PH_hs_0005234	0	2.36587e-20	3051.35	5539.38	0.0642423	0.107546	1.00726	2.11383e-06	RNF11	Homo sapiens ring finger protein 11 (RNF11)	1	26994	NM_014372	NP_055187.1	ENSG00000123091	"ENST00000242719,ENST00000494873,ENST00000486691"	ENSP00000242719
PH_hs_0005235	0.999899	0.40231	31.1543	79.5143	0.226883	0.147812	1.24742	0.0121024	FCHO1	Homo sapiens FCH domain only 1 (FCHO1)	1	23149	"NM_001161359,NM_001161358,NM_015122,NM_001161357"	"NP_001154831.1,NP_001154830.1,NP_055937.1,NP_001154829.1"	ENSG00000130475	"ENST00000594202,ENST00000600676,ENST00000600209,ENST00000596309,ENST00000598539,ENST00000597474,ENST00000593385,ENST00000600201,ENST00000598067,ENST00000599236,ENST00000593833,ENST00000601247,ENST00000596536,ENST00000593870,ENST00000598086,ENST00000598932,ENST00000595023,ENST00000594068,ENST00000596507,ENST00000595033,ENST00000597718,ENST00000596462,ENST00000595749,ENST00000596865,ENST0000059896…	"ENSP00000473001,ENSP00000470493,ENSP00000469075,ENSP00000470511,ENSP00000469711,ENSP00000470730,ENSP00000471003,ENSP00000469458,ENSP00000470495,ENSP00000470731,ENSP00000470068,ENSP00000469425,ENSP00000471563,ENSP00000471935,ENSP00000469511,ENSP00000473169,ENSP00000472668,ENSP00000473173,ENSP00000471450,ENSP00000472623,ENSP00000469967,ENSP00000472417,ENSP00000470578,ENSP00000470568,ENSP0000025277…
PH_hs_0005246	0.982741	0.00197948	50.5099	135.27	0.174846	0.131791	1.2975	0.000461321	ZBBX	"Homo sapiens zinc finger, B-box domain containing (ZBBX)"	1	79740	"NM_024687,NM_001199202,NM_001199201"	"NP_078963.2,NP_001186131.1,NP_001186130.1"	ENSG00000169064	"ENST00000392766,ENST00000455345,ENST00000494898,ENST00000492642,ENST00000392764,ENST00000464922,ENST00000465071,ENST00000469220,ENST00000474464,ENST00000485651,ENST00000473888,ENST00000392767,ENST00000307529"	"ENSP00000376519,ENSP00000390232,ENSP00000417678,ENSP00000418861,ENSP00000376517,ENSP00000419264,ENSP00000419307,ENSP00000417088,ENSP00000376520,ENSP00000305065"
PH_hs_0005356	1	0.916587	9.00904	55.6655	0.426564	0.177175	1.88464	0.00014306	WDR63	Homo sapiens WD repeat domain 63 (WDR63)	1	126820	NM_145172	NP_660155.2	ENSG00000162643	"ENST00000370596,ENST00000326813,ENST00000294664,ENST00000528899,ENST00000464801,ENST00000484007"	"ENSP00000359628,ENSP00000317463,ENSP00000294664,ENSP00000435102,ENSP00000433294,ENSP00000435544"
PH_hs_0005397	3.93757e-08	6.61117e-07	258.638	929.15	0.120096	0.189602	1.77001	1.72968e-07	SPINK2	"Homo sapiens serine peptidase inhibitor, Kazal type 2 (acrosin-trypsin inhibitor)"	1	6691	"NR_073419,NR_073418,NR_073417,NM_001271722,NM_001271721,NM_001271720,NM_001271719,NM_021114,NM_001271718"	"-,-,-,NP_001258651.1,NP_001258650.1,NP_001258649.1,NP_001258648.1,NP_066937.1,NP_001258647.1"	ENSG00000128040	"ENST00000509707,ENST00000248701,ENST00000506738,ENST00000504762,ENST00000618802,ENST00000631082,ENST00000616980"	"ENSP00000248701,ENSP00000425961,ENSP00000423858,ENSP00000477722,ENSP00000487028,ENSP00000478284"
PH_hs_0005526	2.43379e-07	1.6952e-16	278.559	833.543	0.134912	0.110734	1.54136	6.31077e-07	STXBP6	Homo sapiens syntaxin binding protein 6 (amisyn)	1	29091	NM_014178	NP_054897.4	ENSG00000168952	"ENST00000396700,ENST00000323944,ENST00000419632,ENST00000546511,ENST00000550887,ENST00000548369,ENST00000548182"	"ENSP00000379928,ENSP00000324302,ENSP00000397212,ENSP00000449536,ENSP00000449379,ENSP00000447655,ENSP00000447268"
PH_hs_0005529	0.419956	2.57976e-07	85.2656	516.335	0.210036	0.168795	2.4644	4.00124e-08	VGLL2	Homo sapiens vestigial-like family member 2 (VGLL2)	1	245806	"NM_182645,NM_153453"	"NP_872586.1,NP_703154.1"	ENSG00000170162	"ENST00000352536,ENST00000326274"	"ENSP00000305405,ENSP00000320957"
PH_hs_0005533	0.0287965	5.04787e-13	112.609	584.152	0.107948	0.120775	2.28029	2.00451e-11	DLX5	Homo sapiens distal-less homeobox 5 (DLX5)	1	1749	NM_005221	NP_005212.1	ENSG00000105880	"ENST00000222598,ENST00000493764,ENST00000486603"	"ENSP00000222598,ENSP00000475008"
PH_hs_0005539	2.87406e-10	3.3472e-08	228.205	584.103	0.0913585	0.160227	1.25579	0.000454724	KLHL28	Homo sapiens kelch-like family member 28 (KLHL28)	1	54813	NM_017658	NP_060128.2	ENSG00000179454	"ENST00000396128,ENST00000355081,ENST00000579157,ENST00000556500,ENST00000556239,ENST00000557468,ENST00000553817"	"ENSP00000379434,ENSP00000347193,ENSP00000462025,ENSP00000452061,ENSP00000452591,ENSP00000450788"
PH_hs_0005546	0.964964	0.00593788	46.4385	180.158	0.329285	0.223136	1.81581	0.00614032	TMEM74	Homo sapiens transmembrane protein 74 (TMEM74)	1	157753	NM_153015	NP_694560.1	ENSG00000164841	"ENST00000518838,ENST00000297459"	ENSP00000297459
PH_hs_0005552	0.999983	0.00132409	25.6252	134.598	0.271382	0.123031	2.25487	7.7494e-05	RASGRP2	Homo sapiens RAS guanyl releasing protein 2 (calcium and DAG-regulated)	1	10235	"NM_001098671,NM_001098670,NM_153819"	"NP_001092141.1,NP_001092140.1,NP_722541.1"	ENSG00000068831	"ENST00000464324,ENST00000377494,ENST00000421556,ENST00000394432,ENST00000377497,ENST00000354024,ENST00000488071,ENST00000494001,ENST00000497441,ENST00000465852,ENST00000445445,ENST00000431822,ENST00000441258,ENST00000394429,ENST00000394428,ENST00000377486,ENST00000377487,ENST00000377489,ENST00000394430,ENST00000377485,ENST00000430645,ENST00000480443,ENST00000419843"	"ENSP00000366714,ENSP00000401510,ENSP00000377953,ENSP00000366717,ENSP00000338864,ENSP00000396029,ENSP00000399114,ENSP00000399028,ENSP00000377950,ENSP00000377949,ENSP00000366706,ENSP00000366707,ENSP00000366709,ENSP00000377951,ENSP00000366705,ENSP00000401314,ENSP00000389068"
PH_hs_0005573	0.999359	1.57329e-07	38.9189	154.621	0.164237	0.0731064	1.88781	3.95377e-08	TLE4	Homo sapiens transducin-like enhancer of split 4 (TLE4)	1	7091	NM_007005	NP_008936.2	ENSG00000106829	"ENST00000376552,ENST00000461758,ENST00000470872,ENST00000435650,ENST00000414465,ENST00000376537,ENST00000462803,ENST00000376524,ENST00000476523,ENST00000376525,ENST00000265284,ENST00000425506,ENST00000485159,ENST00000466428,ENST00000428713,ENST00000455913,ENST00000496853,ENST00000474519,ENST00000483597,ENST00000490347,ENST00000493163,ENST00000463431,ENST00000495170,ENST00000467142,ENST0000049611…	"ENSP00000365735,ENSP00000417906,ENSP00000417245,ENSP00000415423,ENSP00000397822,ENSP00000365720,ENSP00000417715,ENSP00000265284,ENSP00000412567,ENSP00000409313,ENSP00000417844,ENSP00000418409,ENSP00000417102,ENSP00000400334,ENSP00000365727"
PH_hs_0005580	0.000146226	9.76825e-11	219.139	1098.8	0.166131	0.145985	2.31222	1.16267e-11	CD70	Homo sapiens CD70 molecule (CD70)	1	970	NM_001252	NP_001243.1	ENSG00000125726	"ENST00000423145,ENST00000245903,ENST00000597430"	"ENSP00000395294,ENSP00000245903,ENSP00000470805"
PH_hs_0005587	8.38362e-26	4.50172e-05	523.41	2098.71	0.0780094	0.246112	1.72813	0.00188359	RTN1	Homo sapiens reticulon 1 (RTN1)	1	6252	"NM_206852,NM_021136"	"NP_996734.1,NP_066959.1"	ENSG00000139970	"ENST00000481205,ENST00000395090,ENST00000342503,ENST00000267484,ENST00000432103,ENST00000474911,ENST00000557422,ENST00000490111,ENST00000611068"	"ENSP00000378525,ENSP00000340716,ENSP00000267484,ENSP00000483039"
PH_hs_0005598	0	4.52348e-36	2024.98	3894.72	0.0639218	0.0784964	1.09371	5.17184e-10	DPYSL4	Homo sapiens dihydropyrimidinase-like 4 (DPYSL4)	1	10570	NM_006426	NP_006417.2	ENSG00000151640	"ENST00000338492,ENST00000493927,ENST00000493882,ENST00000368627,ENST00000471544"	"ENSP00000339850,ENSP00000357616"
PH_hs_0005632	0.998442	1.89037e-10	40.337	362.459	0.19087	0.122979	3.08828	3.02677e-21	COL12A1	"Homo sapiens collagen, type XII, alpha 1 (COL12A1)"	1	1303	"NM_080645,NM_004370"	"NP_542376.2,NP_004361.3"	ENSG00000111799	"ENST00000425443,ENST00000322507,ENST00000345356,ENST00000416123,ENST00000483888,ENST00000511023,ENST00000493109,ENST00000419671,ENST00000474564,ENST00000486533,ENST00000615798"	"ENSP00000399812,ENSP00000325146,ENSP00000305147,ENSP00000412864,ENSP00000421216,ENSP00000423423,ENSP00000393217,ENSP00000483232"
PH_hs_0005649	0.830634	1.21158e-05	67.1562	241.262	0.132359	0.156665	1.7114	1.65217e-05	JAKMIP1	Homo sapiens janus kinase and microtubule interacting protein 1 (JAKMIP1)	1	152789	NM_144720	NP_653321.1	ENSG00000152969	"ENST00000409021,ENST00000409371,ENST00000473053,ENST00000282924,ENST00000409831,ENST00000410077,ENST00000457227"	"ENSP00000386711,ENSP00000387042,ENSP00000422004,ENSP00000282924,ENSP00000386925,ENSP00000386745"
PH_hs_0005663	8.32591e-38	3.88845e-25	6949.72	15627.5	0.0772046	0.0967045	1.33387	2.34439e-10	ELOVL4	Homo sapiens ELOVL fatty acid elongase 4 (ELOVL4)	1	6785	NM_022726	NP_073563.1	ENSG00000118402	ENST00000369816	ENSP00000358831
PH_hs_0005665	0.0953831	9.49345e-13	100.686	277.432	0.0979023	0.0960824	1.38441	2.24621e-08	KBTBD3	Homo sapiens kelch repeat and BTB (POZ)	1	143879	"NM_198439,NM_152433"	"NP_940841.1,NP_689646.2"	ENSG00000182359	"ENST00000534815,ENST00000526793,ENST00000531837,ENST00000532662,ENST00000531482,ENST00000528483,ENST00000526805"	"ENSP00000431910,ENSP00000436262,ENSP00000432163,ENSP00000433493,ENSP00000475836"
PH_hs_0005717	1.14188e-06	9.48013e-20	248.545	548.626	0.135077	0.0936483	1.12142	1.09436e-07	MAP1B	Homo sapiens microtubule-associated protein 1B (MAP1B)	1	4131	NM_005909	NP_005900.2	ENSG00000131711	"ENST00000512974,ENST00000296755,ENST00000504183,ENST00000513526,ENST00000511641,ENST00000504492"	"ENSP00000426312,ENSP00000296755,ENSP00000427194,ENSP00000423444,ENSP00000423416"
PH_hs_0005732	0	0	4916.11	8851.05	0.0469725	0.0563425	1.02489	5.52967e-15	RAB3IP	Homo sapiens RAB3A interacting protein (RAB3IP)	1	117177	"NM_175625,NM_175623,NM_001024647,NM_175624,NM_022456"	"NP_783324.1,NP_783322.1,NP_001019818.1,NP_783323.1,NP_071901.2"	ENSG00000127328	"ENST00000247833,ENST00000378815,ENST00000483530,ENST00000417413,ENST00000549760,ENST00000550536,ENST00000378809,ENST00000362025,ENST00000552199,ENST00000547591,ENST00000550647,ENST00000547055,ENST00000551641,ENST00000553099,ENST00000526994,ENST00000550847,ENST00000481897,ENST00000552610"	"ENSP00000247833,ENSP00000368092,ENSP00000419216,ENSP00000436304,ENSP00000450355,ENSP00000447300,ENSP00000368086,ENSP00000355381,ENSP00000448944,ENSP00000447499,ENSP00000448218,ENSP00000448688,ENSP00000448773,ENSP00000448027,ENSP00000432634,ENSP00000448102"
PH_hs_0005741	1.06861e-08	3.2669e-14	852.198	3534.02	0.161035	0.1305	2.08648	1.89323e-08	FAM107B	"Homo sapiens family with sequence similarity 107, member B (FAM107B)"	1	83641	NM_031453	NP_113641.2	ENSG00000065809	"ENST00000378470,ENST00000181796,ENST00000468747,ENST00000378467,ENST00000487335,ENST00000378465,ENST00000378458,ENST00000478076,ENST00000378462,ENST00000481209,ENST00000475858,ENST00000496330,ENST00000492700,ENST00000479731,ENST00000468492,ENST00000452706,ENST00000489100,ENST00000494865,ENST00000475786,ENST00000488576,ENST00000474143,ENST00000442012,ENST00000482277,ENST00000472095,ENST0000047181…	"ENSP00000367731,ENSP00000181796,ENSP00000418120,ENSP00000367728,ENSP00000420273,ENSP00000367726,ENSP00000367719,ENSP00000417782,ENSP00000367723,ENSP00000418365,ENSP00000418330,ENSP00000419603,ENSP00000420444,ENSP00000413676,ENSP00000420249,ENSP00000418395,ENSP00000417242,ENSP00000420314,ENSP00000397949,ENSP00000417845,ENSP00000419064,ENSP00000479842"
PH_hs_0005751	0.969155	0.00877238	52.9024	133.335	0.185242	0.164283	1.19285	0.0102671	VILL	Homo sapiens villin-like (VILL)	1	50853	NM_015873	NP_056957.3	ENSG00000136059	"ENST00000283713,ENST00000416303,ENST00000492491,ENST00000460040,ENST00000484717,ENST00000465644,ENST00000412008,ENST00000463080,ENST00000486616,ENST00000488209,ENST00000383759"	"ENSP00000283713,ENSP00000393661,ENSP00000427355,ENSP00000422096,ENSP00000387659,ENSP00000373266"
PH_hs_0005759	2.36601e-05	9.08576e-27	178.037	373.556	0.117737	0.0694131	1.02369	5.96503e-09	EPB41L3	Homo sapiens erythrocyte membrane protein band 4.1-like 3 (EPB41L3)	1	23136	NM_012307	NP_036439.2	ENSG00000082397	"ENST00000341928,ENST00000578618,ENST00000542652,ENST00000540638,ENST00000545076,ENST00000579951,ENST00000578524,ENST00000581292,ENST00000584055,ENST00000581387,ENST00000579271,ENST00000580647,ENST00000580316,ENST00000578196,ENST00000582729,ENST00000578395,ENST00000584670,ENST00000578432,ENST00000581757,ENST00000581454,ENST00000580866,ENST00000578503,ENST00000584651,ENST00000580308,ENST0000058401…	"ENSP00000343158,ENSP00000442091,ENSP00000488626,ENSP00000464570,ENSP00000488647,ENSP00000487786,ENSP00000487915,ENSP00000488095,ENSP00000488037,ENSP00000487780,ENSP00000462783,ENSP00000464533,ENSP00000462692,ENSP00000464020,ENSP00000464148,ENSP00000463122,ENSP00000461937,ENSP00000463289,ENSP00000462338,ENSP00000464336,ENSP00000463707,ENSP00000441174,ENSP00000382981,ENSP00000341138"
PH_hs_0005786	0	1.06217e-22	3351.15	7432.98	0.0531922	0.10166	1.29662	1.09265e-09	SHOC2	Homo sapiens soc-2 suppressor of clear homolog (C. elegans)	1	8036	"NM_001269039,NM_007373"	"NP_001255968.1,NP_031399.2"	ENSG00000108061	"ENST00000369452,ENST00000480155,ENST00000489390,ENST00000489783,ENST00000451838,ENST00000497305,ENST00000265277"	"ENSP00000358464,ENSP00000408275,ENSP00000265277"
PH_hs_0005813	4.76586e-27	1.97097e-17	347.784	1008.22	0.0637341	0.109431	1.51474	1.39913e-09	CLIP2	Homo sapiens CAP-GLY domain containing linker protein 2 (CLIP2)	1	7461	"NM_032421,NM_003388"	"NP_115797.1,NP_003379.3"	ENSG00000106665	"ENST00000361545,ENST00000395060,ENST00000487091,ENST00000493166,ENST00000482424,ENST00000491075,ENST00000474962,ENST00000487447,ENST00000223398"	"ENSP00000355151,ENSP00000378500,ENSP00000417597,ENSP00000419938,ENSP00000223398"
PH_hs_0005833	0.359016	6.58526e-28	86.4351	367.137	0.114907	0.0670538	2.0148	8.82783e-19	C8orf48	Homo sapiens chromosome 8 open reading frame 48 (C8orf48)	1	157773	NM_001007090	NP_001007091.1	ENSG00000164743	ENST00000297324	ENSP00000297324
PH_hs_0005870	0.000173852	6.65922e-40	152.582	465.238	0.10789	0.0594334	1.55314	1.26037e-10	SLC4A11	"Homo sapiens solute carrier family 4, sodium borate transporter, member 11 (SLC4A11)"	1	83959	"NM_032034,NM_001174090,NM_001174089"	"NP_114423.1,NP_001167561.1,NP_001167560.1"	ENSG00000088836	"ENST00000380056,ENST00000380059,ENST00000474451,ENST00000539553,ENST00000488544,ENST00000470631,ENST00000437836"	"ENSP00000369396,ENSP00000369399,ENSP00000476859,ENSP00000441370,ENSP00000404271"
PH_hs_0005900	3.53035e-11	3.91281e-14	252.647	770.827	0.0939699	0.11991	1.56649	2.48168e-09	A4GALT	"Homo sapiens alpha 1,4-galactosyltransferase (A4GALT)"	1	53947	NM_017436	NP_059132.1	ENSG00000128274	"ENST00000401850,ENST00000249005,ENST00000381278,ENST00000483026,ENST00000465765"	"ENSP00000384794,ENSP00000249005,ENSP00000370678"
PH_hs_0005906	0.000762245	2.29871e-06	139.856	1947.04	0.104901	0.209684	3.64988	6.8629e-15	CDKN1C	"Homo sapiens cyclin-dependent kinase inhibitor 1C (p57, Kip2)"	1	1028	"NM_001122631,NM_001122630,NM_000076"	"NP_001116103.1,NP_001116102.1,NP_000067.1"	ENSG00000273707	"ENST00000631604,ENST00000616138,ENST00000313407,ENST00000633020,ENST00000631746"	"ENSP00000488761,ENSP00000484462,ENSP00000321019,ENSP00000488786"
PH_hs_0005930	0.98253	1.83532e-05	50.831	550.469	0.169903	0.208132	3.19771	4.22154e-08	CNTNAP2	Homo sapiens contactin associated protein-like 2 (CNTNAP2)	1	26047	NM_014141	NP_054860.1	ENSG00000278728	"ENST00000633326,ENST00000633544,ENST00000633607,ENST00000613345,ENST00000632946"	"ENSP00000488754,ENSP00000487946,ENSP00000481057"
PH_hs_0005942	0.00301106	6.65302e-12	150.413	661.429	0.150049	0.129945	2.05469	1.45195e-08	CALB2	Homo sapiens calbindin 2 (CALB2)	1	794	"NR_027910,NM_001740,NM_007088"	"-,NP_001731.2,NP_009019.1"	ENSG00000172137	"ENST00000302628,ENST00000562305,ENST00000490520,ENST00000467817,ENST00000349553"	"ENSP00000307508,ENSP00000454639,ENSP00000454467,ENSP00000340294"
PH_hs_0005961	4.79888e-20	4.31107e-07	347.966	1483	0.0777695	0.19273	1.94368	1.64252e-05	CCDC3	Homo sapiens coiled-coil domain containing 3 (CCDC3)	1	83643	NM_031455	NP_113643.1	ENSG00000151468	"ENST00000378825,ENST00000378839"	"ENSP00000368102,ENSP00000368116"
PH_hs_0005978	0	1.39524e-24	880.329	2049.37	0.0571385	0.0945914	1.28769	2.73245e-10	KLF2	Homo sapiens Kruppel-like factor 2 (KLF2)	1	10365	NM_016270	NP_057354.1	ENSG00000127528	"ENST00000248071,ENST00000592003"	"ENSP00000248071,ENSP00000465035"
PH_hs_0005995	1.5154e-06	1.97354e-23	194.909	504.445	0.110727	0.0832465	1.31815	2.90863e-07	GRTP1	Homo sapiens growth hormone regulated TBC protein 1 (GRTP1)	1	79774	NM_024719	NP_078995.2	ENSG00000139835	"ENST00000375431,ENST00000326039,ENST00000476439,ENST00000620217,ENST00000375430"	"ENSP00000364580,ENSP00000321850,ENSP00000483734,ENSP00000364579"
PH_hs_0006008	0.99999	5.83888e-08	26.4642	167.998	0.221003	0.0827275	2.60432	2.45597e-12	BSPRY	Homo sapiens B-box and SPRY domain containing (BSPRY)	1	54836	NM_017688	NP_060158.2	ENSG00000119411	"ENST00000374183,ENST00000462085"	ENSP00000363298
PH_hs_0006012	0	6.85394e-08	3672.64	8804.11	0.0666492	0.188151	1.26572	0.00141657	TSPAN9	Homo sapiens tetraspanin 9 (TSPAN9)	1	10867	"NM_001168320,NM_006675"	"NP_001161792.1,NP_006666.1"	ENSG00000011105	"ENST00000444315,ENST00000011898,ENST00000539631,ENST00000407263,ENST00000431374,ENST00000492305,ENST00000537971"	"ENSP00000412908,ENSP00000011898,ENSP00000384488,ENSP00000444799"
PH_hs_0006029	0.679393	7.01564e-05	73.9008	188.813	0.135941	0.147253	1.23438	0.00142781	RPS6KA5	"Homo sapiens ribosomal protein S6 kinase, 90kDa, polypeptide 5 (RPS6KA5)"	1	9252	NM_004755	NP_004746.2	ENSG00000100784	"ENST00000614987,ENST00000536315,ENST00000556178,ENST00000418736,ENST00000554206,ENST00000556304,ENST00000556594,ENST00000261991"	"ENSP00000479667,ENSP00000442803,ENSP00000451305,ENSP00000402787,ENSP00000450591,ENSP00000451736,ENSP00000261991"
PH_hs_0006103	1.60916e-26	3.90136e-27	4001.82	7514.47	0.0924497	0.0922947	1.06546	2.27564e-06	RRAGC	Homo sapiens Ras-related GTP binding C (RRAGC)	1	64121	"NM_001271851,NM_022157"	"NP_001258780.1,NP_071440.1"	ENSG00000116954	"ENST00000373001,ENST00000474456,ENST00000493015,ENST00000496778"	ENSP00000362092
PH_hs_0006106	0.999995	2.33984e-08	24.5173	220.439	0.234122	0.110369	3.09593	9.57112e-12	RNF182	Homo sapiens ring finger protein 182 (RNF182)	1	221687	"NM_001165034,NM_001165033,NM_001165032,NM_152737"	"NP_001158506.1,NP_001158505.1,NP_001158504.1,NP_689950.1"	ENSG00000180537	"ENST00000488763,ENST00000488300,ENST00000420478,ENST00000471906,ENST00000423553,ENST00000537663,ENST00000544682,ENST00000537388"	"ENSP00000417500,ENSP00000420465,ENSP00000419329,ENSP00000417514,ENSP00000418717,ENSP00000443228,ENSP00000442021,ENSP00000441271"
PH_hs_0006109	0.782287	2.79015e-07	69.99	178.51	0.11847	0.0989138	1.24703	2.86166e-05	ZIC3	Homo sapiens Zic family member 3 (ZIC3)	1	7547	NM_003413	NP_003404.1	ENSG00000156925	"ENST00000287538,ENST00000370606,ENST00000478471"	"ENSP00000287538,ENSP00000359638"
PH_hs_0006110	0.679061	2.55872e-07	72.977	262.296	0.176683	0.135923	1.7139	4.22893e-05	DDIT4	Homo sapiens DNA-damage-inducible transcript 4 (DDIT4)	1	54541	NM_019058	NP_061931.1	ENSG00000168209	"ENST00000307365,ENST00000473155,ENST00000471240"	ENSP00000307305
PH_hs_0006121	0	1.11446e-27	1613.37	3030.64	0.0490689	0.0898837	1.03632	7.13678e-09	ITM2C	Homo sapiens integral membrane protein 2C (ITM2C)	1	81618	"NM_001012516,NM_001012514,NM_030926"	"NP_001012534.1,NP_001012532.1,NP_112188.1"	ENSG00000135916	"ENST00000457215,ENST00000541852,ENST00000326427,ENST00000335005,ENST00000326407,ENST00000543957,ENST00000409704,ENST00000418408,ENST00000492029,ENST00000620962"	"ENSP00000390655,ENSP00000440295,ENSP00000322730,ENSP00000335121,ENSP00000322100,ENSP00000444899,ENSP00000387242,ENSP00000403257,ENSP00000480137"
PH_hs_0006122	0.711721	0.000165007	72.9902	185.159	0.118559	0.154655	1.24315	3.8024e-06	ZDHHC19	"Homo sapiens zinc finger, DHHC-type containing 19 (ZDHHC19)"	1	131540	NM_001039617	NP_001034706.1	ENSG00000163958	"ENST00000296326,ENST00000460442,ENST00000465519,ENST00000397544,ENST00000438232,ENST00000497422,ENST00000488508"	"ENSP00000296326,ENSP00000380678,ENSP00000393710"
PH_hs_0006308	3.00146e-34	3.77749e-18	4103.27	18495.8	0.0806571	0.115719	2.29797	8.5939e-15	CRLF1	Homo sapiens cytokine receptor-like factor 1 (CRLF1)	1	9244	NM_004750	NP_004741.1	ENSG00000006016	"ENST00000594325,ENST00000596360,ENST00000392386,ENST00000597131,ENST00000593286"	"ENSP00000376188,ENSP00000470625"
PH_hs_0006423	1.34569e-28	5.41496e-31	588.694	1871.88	0.0757476	0.0831307	1.73062	1.53971e-21	SLC46A3	"Homo sapiens solute carrier family 46, member 3 (SLC46A3)"	1	283537	"NM_181785,NM_001135919"	"NP_861450.1,NP_001129391.1"	ENSG00000139508	"ENST00000475385,ENST00000266943,ENST00000380814"	"ENSP00000266943,ENSP00000370192"
PH_hs_0006524	0.030407	0.000170398	118.204	306.741	0.137589	0.20753	1.22751	0.00777281	PBX4	Homo sapiens pre-B-cell leukemia homeobox 4 (PBX4)	1	80714	"NM_025245,NR_038198"	"NP_079521.1,-"	ENSG00000105717	"ENST00000558276,ENST00000557978,ENST00000251203,ENST00000558222,ENST00000559735"	"ENSP00000453348,ENSP00000251203,ENSP00000453069"
PH_hs_0006537	0	1.00852e-14	9136.09	23296.2	0.0604583	0.130302	1.45358	4.63419e-07	HK1	Homo sapiens hexokinase 1 (HK1)	1	3098	"NM_000188,NM_033497,NM_033498,NM_033500,NM_033496"	"NP_000179.2,NP_277032.1,NP_277033.1,NP_277035.2,NP_277031.1"	ENSG00000156515	"ENST00000450646,ENST00000464803,ENST00000480047,ENST00000479594,ENST00000483077,ENST00000476368,ENST00000483054,ENST00000488644,ENST00000421088,ENST00000436817,ENST00000359426,ENST00000493591,ENST00000494253,ENST00000470050,ENST00000360289,ENST00000298649,ENST00000448642"	"ENSP00000409761,ENSP00000398316,ENSP00000415949,ENSP00000352398,ENSP00000353433,ENSP00000298649,ENSP00000402103"
PH_hs_0006538	0	3.76518e-40	1538.45	3242.62	0.0508482	0.0738553	1.20975	2.32313e-15	MXI1	"Homo sapiens MAX interactor 1, dimerization protein (MXI1)"	1	4601	"NM_005962,NM_130439,NM_001008541"	"NP_005953.4,NP_569157.2,NP_001008541.1"	ENSG00000119950	"ENST00000332674,ENST00000453116,ENST00000361248,ENST00000239007,ENST00000460667,ENST00000393134,ENST00000484030,ENST00000442296,ENST00000485566,ENST00000369612"	"ENSP00000331152,ENSP00000398981,ENSP00000354606,ENSP00000239007,ENSP00000376842,ENSP00000407711,ENSP00000358625"
PH_hs_0006548	0	7.34867e-17	20470.4	49015.9	0.0655686	0.120894	1.38783	1.01662e-10	NEU1	Homo sapiens sialidase 1 (lysosomal sialidase)	1	4758	NM_000434	NP_000425.1	ENSG00000228691	"ENST00000486872,ENST00000467620,ENST00000495201,ENST00000495464,ENST00000423382"	"ENSP00000435525,ENSP00000432513,ENSP00000401067"
PH_hs_0006599	0.601416	0.00121201	76.7612	786.162	0.153853	0.297728	2.77574	0.00165724	GPC3	Homo sapiens glypican 3 (GPC3)	1	2719	"NM_001164619,NM_001164618,NM_001164617,NM_004484"	"NP_001158091.1,NP_001158090.1,NP_001158089.1,NP_004475.1"	ENSG00000147257	"ENST00000370818,ENST00000631057,ENST00000406757,ENST00000394299"	"ENSP00000359854,ENSP00000486325,ENSP00000385307,ENSP00000377836"
PH_hs_0006666	0.878871	3.40497e-05	61.4753	145.594	0.19818	0.0966156	1.14103	0.000694212	TLR10	Homo sapiens toll-like receptor 10 (TLR10)	1	81793	"NM_001195108,NM_001195107,NM_001195106,NM_001017388,NM_030956"	"NP_001182037.1,NP_001182036.1,NP_001182035.1,NP_001017388.1,NP_112218.2"	ENSG00000174123	"ENST00000308973,ENST00000506111,ENST00000508334,ENST00000502321,ENST00000507953,ENST00000613579,ENST00000361424,ENST00000622002"	"ENSP00000308925,ENSP00000421483,ENSP00000424923,ENSP00000427606,ENSP00000478206,ENSP00000354459,ENSP00000478985"
PH_hs_0006708	7.34089e-07	6.61732e-16	255.279	586.326	0.134585	0.107494	1.13878	0.000262464	CCDC87	Homo sapiens coiled-coil domain containing 87 (CCDC87)	1	55231	NM_018219	NP_060689.2	ENSG00000182791	ENST00000333861	ENSP00000328487
PH_hs_0006729	0.979428	0.000116505	49.2826	223.626	0.213946	0.173576	2.05081	7.2691e-06	GTSF1	Homo sapiens gametocyte specific factor 1 (GTSF1)	1	121355	NM_144594	NP_653195.2	ENSG00000170627	"ENST00000546931,ENST00000552397,ENST00000305879,ENST00000552395,ENST00000552336,ENST00000546575,ENST00000548538,ENST00000546739,ENST00000549083,ENST00000626692"	"ENSP00000446918,ENSP00000446485,ENSP00000304185,ENSP00000487405"
PH_hs_0006774	1.04517e-09	1.46477e-09	204.864	597.516	0.0842531	0.146099	1.46171	4.46406e-06	MYO1B	Homo sapiens myosin IB (MYO1B)	1	4430	"NM_001130158,NM_012223,NM_001161819"	"NP_001123630.1,NP_036355.2,NP_001155291.1"	ENSG00000128641	"ENST00000418908,ENST00000339514,ENST00000392318,ENST00000304164,ENST00000438652,ENST00000451437,ENST00000471904,ENST00000420448,ENST00000392316,ENST00000496992,ENST00000494129,ENST00000490069,ENST00000461714,ENST00000427152"	"ENSP00000401324,ENSP00000341903,ENSP00000376132,ENSP00000306382,ENSP00000399459,ENSP00000388140,ENSP00000387610,ENSP00000376130,ENSP00000408454"
PH_hs_0006870	1	0.759199	12.8756	62.4859	0.509394	0.246354	1.55935	0.0251373	MGAM	Homo sapiens maltase-glucoamylase (MGAM)	1	8972	NM_004668	NP_004659.2	ENSG00000257335	"ENST00000465654,ENST00000497554,ENST00000549489,ENST00000497673,ENST00000475668,ENST00000495045,ENST00000490593,ENST00000485078,ENST00000620571"	"ENSP00000419372,ENSP00000447378,ENSP00000417103,ENSP00000417515,ENSP00000482292"
PH_hs_0006899	3.49908e-05	2.10102e-22	176.158	391.318	0.11951	0.0790085	1.1035	3.68022e-07	RAB3B	"Homo sapiens RAB3B, member RAS oncogene family (RAB3B)"	1	5865	NM_002867	NP_002858.2	ENSG00000169213	ENST00000371655	ENSP00000360718
PH_hs_0006974	1.12862e-07	3.29489e-13	272.397	1506.83	0.129143	0.131961	2.44149	1.17027e-12	NRXN2	Homo sapiens neurexin 2 (NRXN2)	1	9379	"NM_138734,NM_138732,NM_015080"	"NP_620063.1,NP_620060.1,NP_055895.1"	ENSG00000110076	"ENST00000464307,ENST00000301894,ENST00000377551,ENST00000377559,ENST00000409571,ENST00000475737,ENST00000423049,ENST00000467055,ENST00000487484,ENST00000486057,ENST00000496291,ENST00000442300,ENST00000417749,ENST00000437746,ENST00000466324,ENST00000265459"	"ENSP00000301894,ENSP00000366774,ENSP00000366782,ENSP00000386416,ENSP00000407374,ENSP00000388971,ENSP00000411271,ENSP00000412211,ENSP00000265459"
PH_hs_0007040	0.336482	2.46574e-05	87.4223	593.282	0.116288	0.214242	2.51834	5.34496e-06	RND1	Homo sapiens Rho family GTPase 1 (RND1)	1	27289	NM_014470	NP_055285.1	ENSG00000172602	"ENST00000550607,ENST00000309739,ENST00000548445,ENST00000553260,ENST00000551243"	"ENSP00000447059,ENSP00000308461,ENSP00000449045"
PH_hs_0007063	0.0207256	1.90954e-14	120.396	343.024	0.129739	0.0983434	1.43757	1.47793e-08	LRRC36	Homo sapiens leucine rich repeat containing 36 (LRRC36)	1	55282	"NM_018296,NM_001161575"	"NP_060766.5,NP_001155047.1"	ENSG00000159708	"ENST00000563303,ENST00000570075,ENST00000569499,ENST00000329956,ENST00000561948,ENST00000569228,ENST00000565019,ENST00000568804,ENST00000566558,ENST00000567211,ENST00000568010,ENST00000569552,ENST00000567723,ENST00000563189,ENST00000567823,ENST00000561821,ENST00000435835,ENST00000569121"	"ENSP00000454794,ENSP00000456814,ENSP00000329943,ENSP00000456347,ENSP00000464675,ENSP00000464367,ENSP00000455211,ENSP00000455018,ENSP00000454309,ENSP00000455799,ENSP00000455103,ENSP00000456164,ENSP00000456517,ENSP00000411122"
PH_hs_0007072	1	0.997819	10.0823	38.1276	0.478611	0.206521	1.39421	0.00279575	KLF14	Homo sapiens Kruppel-like factor 14 (KLF14)	1	136259	NM_138693	NP_619638.2	ENSG00000266265	ENST00000583337	ENSP00000463287
PH_hs_0007116	0.999997	0.118362	20.8104	93.9203	0.337534	0.120732	2.10389	0.000281679	ART5	Homo sapiens ADP-ribosyltransferase 5 (ART5)	1	116969	"NM_001079536,NM_053017"	"NP_001073004.1,NP_443750.2"	ENSG00000167311	"ENST00000397068,ENST00000397067,ENST00000359918,ENST00000453353,ENST00000425767"	"ENSP00000380258,ENSP00000380257,ENSP00000352992,ENSP00000402737,ENSP00000413852"
PH_hs_0007146	0.0157382	6.36336e-07	120.022	292.635	0.117751	0.148813	1.18042	0.000572635	FRAT1	Homo sapiens frequently rearranged in advanced T-cell lymphomas 1 (FRAT1)	1	10023	NM_005479	NP_005470.2	ENSG00000165879	"ENST00000371021,ENST00000490980"	ENSP00000360060
PH_hs_0007174	5.22689e-23	3.93166e-33	339.924	886.637	0.0700733	0.0757223	1.37217	1.76611e-11	DYX1C1	Homo sapiens dyslexia susceptibility 1 candidate 1 (DYX1C1)	1	161582	NM_130810	NP_570722.2	ENSG00000256061	"ENST00000524160,ENST00000448430,ENST00000457155,ENST00000321149,ENST00000522437,ENST00000519017,ENST00000348518"	"ENSP00000428097,ENSP00000403412,ENSP00000402640,ENSP00000323275,ENSP00000429219,ENSP00000299561"
PH_hs_0007344	0.999996	0.580017	23.5839	71.554	0.253586	0.239099	1.51511	0.0215924	DOK5	Homo sapiens docking protein 5 (DOK5)	1	55816	NM_018431	NP_060901.2	ENSG00000101134	"ENST00000262593,ENST00000491469,ENST00000395939,ENST00000484860"	"ENSP00000262593,ENSP00000379270"
PH_hs_0007351	1.32594e-05	2.38531e-09	159.339	1170.33	0.0926876	0.159507	2.76185	6.76876e-11	BIRC3	Homo sapiens baculoviral IAP repeat containing 3 (BIRC3)	1	330	"NM_182962,NM_001165"	"NP_892007.1,NP_001156.1"	ENSG00000023445	"ENST00000526421,ENST00000263464,ENST00000528940,ENST00000532808,ENST00000527309,ENST00000527336,ENST00000615299"	"ENSP00000263464,ENSP00000432907,ENSP00000431718,ENSP00000481903"
PH_hs_0007383	1.4402e-07	5.3179e-18	199.632	1166.12	0.100809	0.108786	2.50899	1.14005e-15	F2R	Homo sapiens coagulation factor II (thrombin)	1	2149	NM_001992	NP_001983.2	ENSG00000181104	"ENST00000319211,ENST00000505600"	"ENSP00000321326,ENSP00000426398"
PH_hs_0007465	0.594686	1.38783e-10	77.1013	305.571	0.149045	0.114162	1.90908	1.97169e-15	AIM1L	Homo sapiens absent in melanoma 1-like (AIM1L)	1	55057	NM_001039775	NP_001034864.2	ENSG00000176092	"ENST00000527815,ENST00000374211,ENST00000374208,ENST00000520372,ENST00000522923,ENST00000429942,ENST00000522993,ENST00000374207,ENST00000475866,ENST00000308182"	"ENSP00000433931,ENSP00000409834,ENSP00000363323,ENSP00000428746,ENSP00000310435"
PH_hs_0007466	0.969143	0.00186529	51.5633	171.795	0.210788	0.183068	1.59507	0.00110509	SLC45A1	"Homo sapiens solute carrier family 45, member 1 (SLC45A1)"	1	50651	NM_001080397	NP_001073866.2	ENSG00000162426	"ENST00000471889,ENST00000497660,ENST00000481265,ENST00000289877"	"ENSP00000418096,ENSP00000289877"
PH_hs_0007471	2.3067e-07	8.45885e-18	338.735	868.363	0.147135	0.106549	1.32565	3.54962e-05	DUSP18	Homo sapiens dual specificity phosphatase 18 (DUSP18)	1	150290	NM_152511	NP_689724.3	ENSG00000167065	"ENST00000430175,ENST00000404885,ENST00000407308,ENST00000461301,ENST00000377087,ENST00000412865,ENST00000403268,ENST00000334679,ENST00000342474,ENST00000442752"	"ENSP00000414825,ENSP00000385463,ENSP00000386063,ENSP00000366291,ENSP00000387680,ENSP00000384946,ENSP00000333917,ENSP00000340795,ENSP00000403378"
PH_hs_0007486	5.01509e-31	3.57286e-19	554.625	1443.55	0.0712058	0.106554	1.40397	1.6556e-09	USP35	Homo sapiens ubiquitin specific peptidase 35 (USP35)	1	57558	NM_020798	NP_065849.1	ENSG00000118369	"ENST00000530267,ENST00000530535,ENST00000528910,ENST00000529308,ENST00000530546,ENST00000526425,ENST00000530521"	"ENSP00000435468,ENSP00000436001,ENSP00000431876,ENSP00000436253,ENSP00000434942"
PH_hs_0007495	0.991487	0.0389662	47.3084	105.529	0.176055	0.12613	1.03986	0.000343193	COX8C	Homo sapiens cytochrome c oxidase subunit VIIIC (COX8C)	1	341947	NM_182971	NP_892016.1	ENSG00000277018	ENST00000620478	ENSP00000480706
PH_hs_0007617	0.992666	0.062822	46.5792	104.448	0.178256	0.14945	1.04824	0.0001619	IMPG1	Homo sapiens interphotoreceptor matrix proteoglycan 1 (IMPG1)	1	3617	NM_001563	NP_001554.2	ENSG00000112706	"ENST00000369950,ENST00000369952,ENST00000611179,ENST00000369963"	"ENSP00000358966,ENSP00000358968,ENSP00000481913,ENSP00000358980"
PH_hs_0007717	0.99881	0.250748	38.3402	92.152	0.21382	0.241377	1.23205	0.0367404	CCDC181	Homo sapiens coiled-coil domain containing 181 (CCDC181)	1	57821	NM_021179	NP_067002.1	ENSG00000117477	"ENST00000367806,ENST00000367805,ENST00000545005,ENST00000491570,ENST00000456107,ENST00000445428,ENST00000437857"	"ENSP00000356780,ENSP00000356779,ENSP00000442297,ENSP00000479042,ENSP00000411000"
PH_hs_0007855	0.971103	8.50408e-05	50.9812	153.654	0.21509	0.116421	1.48557	6.05397e-05	GPR65	Homo sapiens G protein-coupled receptor 65 (GPR65)	1	8477	NM_003608	NP_003599.2	ENSG00000140030	ENST00000267549	ENSP00000267549
PH_hs_0007951	0	5.60001e-25	9525.84	17318.9	0.0622899	0.0970827	1.02931	6.97784e-09	FBXO2	Homo sapiens F-box protein 2 (FBXO2)	1	26232	NM_012168	NP_036300.2	ENSG00000116661	"ENST00000354287,ENST00000471501,ENST00000466919,ENST00000465901,ENST00000475961"	"ENSP00000346240,ENSP00000473649"
PH_hs_0008069	0.999996	0.925983	23.875	52.9541	0.242384	0.218971	1.06474	0.0365923	DACT3	Homo sapiens dishevelled-binding antagonist of beta-catenin 3 (DACT3)	1	147906	NM_145056	NP_659493.2	ENSG00000197380	"ENST00000300875,ENST00000391916,ENST00000410105"	"ENSP00000300875,ENSP00000375783,ENSP00000387300"
PH_hs_0008462	5.84494e-27	1.36585e-20	491.882	1007.87	0.0746571	0.0996793	1.03628	1.87686e-06	CCDC126	Homo sapiens coiled-coil domain containing 126 (CCDC126)	1	90693	NM_138771	NP_620126.2	ENSG00000169193	"ENST00000307471,ENST00000484553,ENST00000409765,ENST00000448353,ENST00000485233,ENST00000472407,ENST00000410069,ENST00000486109"	"ENSP00000304355,ENSP00000386675,ENSP00000406558,ENSP00000386355"
PH_hs_0008492	0.99852	2.30201e-05	39.8759	172.619	0.19673	0.123689	2	1.08583e-06	AK7	Homo sapiens adenylate kinase 7 (AK7)	1	122481	NM_152327	NP_689540.2	ENSG00000140057	"ENST00000267584,ENST00000555570,ENST00000556643,ENST00000554313,ENST00000554706"	"ENSP00000267584,ENSP00000451068,ENSP00000450453"
PH_hs_0008529	0.25316	7.09796e-05	92.1349	221.121	0.13385	0.166273	1.14205	0.00310276	HEY2	Homo sapiens hes-related family bHLH transcription factor with YRPW motif 2 (HEY2)	1	23493	NM_012259	NP_036391.1	ENSG00000135547	"ENST00000368365,ENST00000368364"	"ENSP00000357349,ENSP00000357348"
PH_hs_0008565	0.0667498	1.54086e-11	168.993	372.838	0.340504	0.116643	1.18659	0.00283838	EFNB1	Homo sapiens ephrin-B1 (EFNB1)	1	1947	NM_004429	NP_004420.1	ENSG00000090776	ENST00000204961	ENSP00000204961
PH_hs_0008594	4.63346e-05	5.61993e-09	155.718	345.998	0.0986196	0.133412	1.07281	0.000145589	GNMT	Homo sapiens glycine N-methyltransferase (GNMT)	1	27232	NM_018960	NP_061833.1	ENSG00000124713	ENST00000372808	ENSP00000361894
PH_hs_0008826	0.0536976	3.10927e-13	111.029	271.794	0.133176	0.0925291	1.20981	1.07848e-06	FABP6	"Homo sapiens fatty acid binding protein 6, ileal (FABP6)"	1	2172	"NM_001130958,NM_001040442,NM_001445"	"NP_001124430.1,NP_001035532.1,NP_001436.1"	ENSG00000170231	"ENST00000393980,ENST00000523955,ENST00000402432,ENST00000521362"	"ENSP00000377549,ENSP00000428766,ENSP00000385433"
PH_hs_0008925	0.999938	0.676917	29.0836	68.6037	0.250325	0.161054	1.13946	0.0202183	MAK	Homo sapiens male germ cell-associated kinase (MAK)	1	4117	"NM_001242385,NM_005906,NM_001242957"	"NP_001229314.1,NP_005897.1,NP_001229886.1"	ENSG00000111837	"ENST00000313243,ENST00000474039,ENST00000354489,ENST00000536370,ENST00000538030"	"ENSP00000313021,ENSP00000476067,ENSP00000346484,ENSP00000442221,ENSP00000442250"
PH_hs_0009005	8.15044e-07	1.73953e-08	169.047	517.819	0.0852449	0.153494	1.51703	8.07437e-06	ITGA5	"Homo sapiens integrin, alpha 5 (fibronectin receptor, alpha polypeptide)"	1	3678	NM_002205	NP_002196.2	ENSG00000161638	"ENST00000552564,ENST00000293379,ENST00000547197,ENST00000549601,ENST00000552431,ENST00000552387,ENST00000552583,ENST00000551564,ENST00000550141,ENST00000551861,ENST00000435631,ENST00000553071,ENST00000547744"	"ENSP00000293379,ENSP00000450267,ENSP00000405865,ENSP00000447347"
PH_hs_0009027	9.72556e-30	0	2425.56	4829.75	0.0856754	0.0608505	1.16197	2.85538e-12	RPS6KA1	"Homo sapiens ribosomal protein S6 kinase, 90kDa, polypeptide 1 (RPS6KA1)"	1	6195	"NM_001006665,NM_002953"	"NP_001006666.1,NP_002944.2"	ENSG00000117676	"ENST00000525525,ENST00000526040,ENST00000374168,ENST00000524436,ENST00000374166,ENST00000526792,ENST00000529454,ENST00000530003,ENST00000366866,ENST00000531113,ENST00000374163,ENST00000530607,ENST00000531382,ENST00000525582,ENST00000527264,ENST00000474934,ENST00000488985,ENST00000403732,ENST00000530305,ENST00000438977"	"ENSP00000434616,ENSP00000436990,ENSP00000363283,ENSP00000363281,ENSP00000431651,ENSP00000433039,ENSP00000432281,ENSP00000355831,ENSP00000363278,ENSP00000435412,ENSP00000383967,ENSP00000403548"
PH_hs_0009143	5.46574e-06	3.72017e-24	194.847	969.205	0.119333	0.090904	2.28481	4.556e-17	MMP9	Homo sapiens matrix metallopeptidase 9 (MMP9)	1	4318	NM_004994	NP_004985.2	ENSG00000100985	ENST00000372330	ENSP00000361405
PH_hs_0009258	0	3.09168e-21	1439.38	3535.71	0.0604341	0.104212	1.40351	1.74212e-10	CBFA2T2	"Homo sapiens core-binding factor, runt domain, alpha subunit 2; translocated to, 2 (CBFA2T2)"	1	9139	"NM_001039709,NM_001032999,NM_005093"	"NP_001034798.1,NP_001028171.1,NP_005084.1"	ENSG00000078699	"ENST00000471007,ENST00000342704,ENST00000375279,ENST00000344201,ENST00000492345,ENST00000359606,ENST00000491618,ENST00000346541,ENST00000543126,ENST00000397800"	"ENSP00000345810,ENSP00000364428,ENSP00000341865,ENSP00000433270,ENSP00000352622,ENSP00000262653,ENSP00000443398,ENSP00000380902"
PH_hs_0009284	4.97701e-37	2.1387e-24	445.7	1228.67	0.0593757	0.09229	1.48356	1.72974e-15	TRAM1L1	Homo sapiens translocation associated membrane protein 1-like 1 (TRAM1L1)	1	133022	NM_152402	NP_689615.2	ENSG00000174599	ENST00000310754	ENSP00000309402
PH_hs_0009285	1.15845e-15	3.09843e-09	491.078	1195.26	0.102817	0.160951	1.23346	0.000349859	CALCOCO2	Homo sapiens calcium binding and coiled-coil domain 2 (CALCOCO2)	1	10241	"NM_005831,NM_001261395,NM_001261393,NM_001261391,NM_001261390"	"NP_005822.1,NP_001248324.1,NP_001248322.1,NP_001248320.1,NP_001248319.1"	ENSG00000136436	"ENST00000258947,ENST00000503463,ENST00000509507,ENST00000448105,ENST00000510356,ENST00000575560,ENST00000570513,ENST00000509415,ENST00000513119,ENST00000416445,ENST00000508679,ENST00000372317,ENST00000576582,ENST00000511697,ENST00000505071,ENST00000507076,ENST00000502761,ENST00000509014,ENST00000514962,ENST00000514267,ENST00000514006,ENST00000511816,ENST00000509112,ENST00000506971,ENST0000050730…	"ENSP00000258947,ENSP00000424352,ENSP00000398523,ENSP00000461083,ENSP00000425692,ENSP00000425090,ENSP00000406974,ENSP00000423437,ENSP00000461184,ENSP00000422697,ENSP00000424169,ENSP00000424889,ENSP00000424083,ENSP00000429963"
PH_hs_0009297	1	0.0578119	14.5719	107.736	0.283622	0.162369	2.70374	0.00148796	PDE2A	"Homo sapiens phosphodiesterase 2A, cGMP-stimulated (PDE2A)"	1	5138	"NM_001243784,NM_001143839,NM_001146209,NM_002599"	"NP_001230713.1,NP_001137311.1,NP_001139681.1,NP_002590.1"	ENSG00000186642	"ENST00000334456,ENST00000376450,ENST00000539367,ENST00000544570,ENST00000418754,ENST00000540345,ENST00000536918,ENST00000420501,ENST00000544239,ENST00000441209,ENST00000542223,ENST00000475807,ENST00000538299,ENST00000536308,ENST00000543750,ENST00000543575,ENST00000490749,ENST00000541998,ENST00000538749,ENST00000537631,ENST00000540380,ENST00000485058,ENST00000535701,ENST00000542969,ENST0000054603…	"ENSP00000334910,ENSP00000365633,ENSP00000445443,ENSP00000442256,ENSP00000410310,ENSP00000446399,ENSP00000388997,ENSP00000392457,ENSP00000440834,ENSP00000439077,ENSP00000441322,ENSP00000438559,ENSP00000438008,ENSP00000442797,ENSP00000438868,ENSP00000439683,ENSP00000443737,ENSP00000439302,ENSP00000443232,ENSP00000438295,ENSP00000445750,ENSP00000411657"
PH_hs_0009331	4.79185e-07	3.60347e-07	170.475	950.954	0.0837544	0.185413	2.32484	7.11703e-08	BCL6	Homo sapiens B-cell CLL/lymphoma 6 (BCL6)	1	604	"NM_001706,NM_001134738,NM_001130845"	"NP_001697.2,NP_001128210.1,NP_001124317.1"	ENSG00000113916	"ENST00000406870,ENST00000419510,ENST00000232014,ENST00000450123,ENST00000479110,ENST00000430339,ENST00000480458,ENST00000438077,ENST00000470319,ENST00000496823,ENST00000621333"	"ENSP00000384371,ENSP00000398014,ENSP00000232014,ENSP00000413122,ENSP00000415574,ENSP00000414455,ENSP00000479784"
PH_hs_0009339	1.53225e-06	3.0289e-07	206.786	1213.53	0.11817	0.187738	2.47046	1.01516e-12	CA2	Homo sapiens carbonic anhydrase II (CA2)	1	760	NM_000067	NP_000058.1	ENSG00000104267	"ENST00000285379,ENST00000520127,ENST00000520996,ENST00000518231,ENST00000522742"	"ENSP00000285379,ENSP00000428443,ENSP00000428947"
PH_hs_0009344	0	1.62679e-08	10604.9	25932.6	0.0513232	0.180395	1.28421	0.00117284	EHD1	Homo sapiens EH-domain containing 1 (EHD1)	1	10938	NM_006795	NP_006786.2	ENSG00000110047	"ENST00000320631,ENST00000484846,ENST00000359393,ENST00000488711,ENST00000421510,ENST00000498472,ENST00000433803,ENST00000466015,ENST00000455148,ENST00000457202,ENST00000411683,ENST00000489379,ENST00000621096"	"ENSP00000320516,ENSP00000352354,ENSP00000391429,ENSP00000404944,ENSP00000396273,ENSP00000399022,ENSP00000403830,ENSP00000479153"
PH_hs_0009353	8.28269e-14	0.000872581	397.409	3074.43	0.104106	0.311564	2.08921	0.0205095	ALDOC	"Homo sapiens aldolase C, fructose-bisphosphate (ALDOC)"	1	230	NM_005165	NP_005156.1	ENSG00000109107	"ENST00000395319,ENST00000395321,ENST00000226253,ENST00000460201,ENST00000584086,ENST00000581807,ENST00000435638,ENST00000578590,ENST00000582381"	"ENSP00000378729,ENSP00000378731,ENSP00000226253,ENSP00000463174,ENSP00000462674,ENSP00000465623,ENSP00000398976,ENSP00000463118"
PH_hs_0009361	7.60987e-33	0	553.916	3097.99	0.0688712	0.0677619	2.56077	3.52441e-41	BIK	Homo sapiens BCL2-interacting killer (apoptosis-inducing)	1	638	NM_001197	NP_001188.1	ENSG00000100290	ENST00000216115	ENSP00000216115
PH_hs_0009405	0.999994	0.00725832	21.8307	155.67	0.328787	0.19924	2.54845	0.00265543	RCAN2	Homo sapiens regulator of calcineurin 2 (RCAN2)	1	10231	"NM_005822,NM_001251974,NM_001251973"	"NP_005813.2,NP_001238903.1,NP_001238902.1"	ENSG00000172348	"ENST00000330430,ENST00000371374,ENST00000306764,ENST00000405162"	"ENSP00000329454,ENSP00000360425,ENSP00000305223,ENSP00000384317"
PH_hs_0009463	0.0109594	1.0399e-05	190.706	625.34	0.243854	0.205858	1.5687	0.00346799	CALCOCO1	Homo sapiens calcium binding and coiled-coil domain 1 (CALCOCO1)	1	57658	"NM_001143682,NM_020898,NR_026554"	"NP_001137154.1,NP_065949.1,-"	ENSG00000012822	"ENST00000262059,ENST00000546443,ENST00000430117,ENST00000548263,ENST00000550804,ENST00000549935,ENST00000549613,ENST00000552282,ENST00000547988,ENST00000551900,ENST00000546619,ENST00000547949,ENST00000553154,ENST00000549784,ENST00000549173,ENST00000548177,ENST00000552623,ENST00000549349,ENST00000549688,ENST00000547885,ENST00000548431,ENST00000546774"	"ENSP00000262059,ENSP00000456437,ENSP00000397189,ENSP00000447647,ENSP00000449960,ENSP00000450083,ENSP00000448621,ENSP00000447117,ENSP00000449058,ENSP00000446820,ENSP00000448026,ENSP00000450012,ENSP00000449796"
PH_hs_0009576	0.0856405	1.14474e-13	307.195	1012.84	0.536983	0.1258	1.70323	1.52554e-05	NMNAT2	Homo sapiens nicotinamide nucleotide adenylyltransferase 2 (NMNAT2)	1	23057	"NM_170706,NM_015039"	"NP_733820.1,NP_055854.1"	ENSG00000157064	"ENST00000294868,ENST00000287713,ENST00000464047,ENST00000473046"	"ENSP00000294868,ENSP00000287713"
PH_hs_0009701	1	0.212449	16.5824	88.6421	0.283525	0.140824	2.21078	0.00470821	PROX1	Homo sapiens prospero homeobox 1 (PROX1)	1	5629	"NM_001270616,NM_002763"	"NP_001257545.1,NP_002754.2"	ENSG00000117707	"ENST00000471129,ENST00000366958,ENST00000607726,ENST00000435016,ENST00000607425,ENST00000498508,ENST00000261454"	"ENSP00000419517,ENSP00000355925,ENSP00000400694,ENSP00000475357,ENSP00000420283,ENSP00000261454"
PH_hs_0009730	1	0.678397	15.9134	69.0793	0.255805	0.135749	1.79323	2.7328e-05	GCNT1	Homo sapiens glucosaminyl (N-acetyl)	1	2650	"NM_001097636,NM_001097635,NM_001097634,NM_001097633,NM_001490"	"NP_001091105.1,NP_001091104.1,NP_001091103.1,NP_001091102.1,NP_001481.2"	ENSG00000187210	"ENST00000488136,ENST00000480311,ENST00000376730,ENST00000444201,ENST00000442371"	"ENSP00000365920,ENSP00000390703,ENSP00000415454"
PH_hs_0009731	0.000237239	1.38583e-17	158.1	388.241	0.119551	0.0912863	1.24388	7.99801e-10	DEGS2	Homo sapiens delta(4)	1	123099	NM_206918	NP_996801.2	ENSG00000168350	"ENST00000305631,ENST00000553834,ENST00000557117"	"ENSP00000307126,ENSP00000450637"
PH_hs_0009733	4.51392e-23	5.05386e-19	411.449	863.843	0.0769436	0.10257	1.0582	1.19409e-06	TNFRSF21	"Homo sapiens tumor necrosis factor receptor superfamily, member 21 (TNFRSF21)"	1	27242	NM_014452	NP_055267.1	ENSG00000146072	ENST00000296861	ENSP00000296861
PH_hs_0009757	0.994707	9.54975e-05	46.3223	163.883	0.158776	0.129295	1.69699	3.25396e-05	RSPH4A	Homo sapiens radial spoke head 4 homolog A (Chlamydomonas)	1	345895	"NM_001010892,NM_001161664"	"NP_001010892.1,NP_001155136.1"	ENSG00000111834	"ENST00000229554,ENST00000368580,ENST00000368581"	"ENSP00000229554,ENSP00000357569,ENSP00000357570"
PH_hs_0009760	2.58638e-06	2.18178e-07	160.412	1735.79	0.0822366	0.189208	3.26681	6.25563e-11	TMEM2	Homo sapiens transmembrane protein 2 (TMEM2)	1	23670	"NM_001135820,NM_013390"	"NP_001129292.1,NP_037522.1"	ENSG00000135048	"ENST00000377044,ENST00000377057,ENST00000538669,ENST00000377066,ENST00000542935,ENST00000396272,ENST00000474495,ENST00000377055,ENST00000377043,ENST00000537329,ENST00000546219,ENST00000543165,ENST00000545719"	"ENSP00000366243,ENSP00000366266,ENSP00000437750,ENSP00000379569,ENSP00000366254,ENSP00000366242,ENSP00000444571"
PH_hs_0009897	0.147803	2.84476e-18	102.725	258.312	0.169339	0.0710059	1.25446	3.23753e-06	NTNG2	Homo sapiens netrin G2 (NTNG2)	1	84628	NM_032536	NP_115925.2	ENSG00000196358	"ENST00000393229,ENST00000490694,ENST00000483055,ENST00000372179"	"ENSP00000376921,ENSP00000361252"
PH_hs_0009988	8.33966e-06	5.76625e-08	215.786	590.968	0.135167	0.163548	1.35031	0.000392655	CHST8	Homo sapiens carbohydrate (N-acetylgalactosamine 4-0)	1	64377	"NM_001127896,NM_001127895,NM_022467"	"NP_001121368.1,NP_001121367.1,NP_071912.2"	ENSG00000124302	"ENST00000591231,ENST00000438847,ENST00000604556,ENST00000262622,ENST00000434302"	"ENSP00000467012,ENSP00000393879,ENSP00000262622,ENSP00000392604"
PH_hs_0010004	4.84082e-09	1.14185e-24	202.386	443.968	0.0881429	0.0779226	1.08249	1.37233e-06	LIG4	"Homo sapiens ligase IV, DNA, ATP-dependent (LIG4)"	1	3981	"NM_001098268,NM_206937,NM_002312"	"NP_001091738.1,NP_996820.1,NP_002303.2"	ENSG00000174405	"ENST00000442234,ENST00000611712,ENST00000405925,ENST00000614526,ENST00000356922"	"ENSP00000402030,ENSP00000484288,ENSP00000385955,ENSP00000480814,ENSP00000349393"
PH_hs_0010017	0.0430398	9.01907e-14	109.903	284.223	0.112999	0.0925499	1.28553	1.90001e-06	PPM1E	"Homo sapiens protein phosphatase, Mg2+/Mn2+ dependent, 1E (PPM1E)"	1	22843	"NM_014906,NR_048561"	"NP_055721.3,-"	ENSG00000175175	ENST00000308249	ENSP00000312411
PH_hs_0010039	0.967033	0.00246064	53.4647	135.021	0.181467	0.135647	1.20848	0.00446496	FAT1	Homo sapiens FAT atypical cadherin 1 (FAT1)	1	2195	NM_005245	NP_005236.2	ENSG00000083857	"ENST00000441802,ENST00000500085,ENST00000512772,ENST00000507105,ENST00000509537,ENST00000509927,ENST00000507662,ENST00000512347,ENST00000503253,ENST00000508035,ENST00000509647,ENST00000614102"	"ENSP00000406229,ENSP00000424157,ENSP00000423801,ENSP00000421003,ENSP00000420869,ENSP00000423736,ENSP00000479573"
PH_hs_0010040	3.69322e-21	4.82905e-14	531.313	1263.65	0.0878998	0.125998	1.2461	8.3543e-06	GABBR1	Homo sapiens gamma-aminobutyric acid (GABA)	1	2550	"NM_021904,NM_021903,NM_001470"	"NP_068704.2,NP_068703.1,NP_001461.1"	ENSG00000206466	"ENST00000383542,ENST00000383537,ENST00000383541,ENST00000495291,ENST00000489481,ENST00000482350,ENST00000498610,ENST00000383543,ENST00000493602,ENST00000471385,ENST00000462863,ENST00000478066,ENST00000552399"	"ENSP00000373034,ENSP00000373029,ENSP00000373033,ENSP00000373035,ENSP00000449449"
PH_hs_0010067	0.966852	1.37141e-05	51.7105	483.77	0.215574	0.199997	3.01798	1.79838e-07	IL15	Homo sapiens interleukin 15 (IL15)	1	3600	"NR_037840,NM_172175,NM_000585"	"-,NP_751915.1,NP_000576.1"	ENSG00000164136	"ENST00000320650,ENST00000296545,ENST00000514653,ENST00000529613,ENST00000477265,ENST00000505351,ENST00000509249,ENST00000394159"	"ENSP00000323505,ENSP00000296545,ENSP00000422271,ENSP00000435462,ENSP00000436914,ENSP00000377714"
PH_hs_0010139	0.992983	0.000720664	46.7803	127.398	0.171128	0.0971852	1.32675	0.000119566	GATA3	Homo sapiens GATA binding protein 3 (GATA3)	1	2625	"NM_001002295,NM_002051"	"NP_001002295.1,NP_002042.1"	ENSG00000107485	"ENST00000481743,ENST00000379328,ENST00000346208,ENST00000461472"	"ENSP00000368632,ENSP00000341619"
PH_hs_0010150	2.45989e-08	1.02512e-19	193.792	889.712	0.0890911	0.100857	2.16469	3.35663e-16	PDGFRL	Homo sapiens platelet-derived growth factor receptor-like (PDGFRL)	1	5157	NM_006207	NP_006198.1	ENSG00000104213	"ENST00000251630,ENST00000523248,ENST00000541323"	"ENSP00000251630,ENSP00000444211"
PH_hs_0010156	0.00371652	5.56021e-23	149.35	401.321	0.153077	0.0785385	1.34299	2.36807e-06	FOXO1	Homo sapiens forkhead box O1 (FOXO1)	1	2308	NM_002015	NP_002006.2	ENSG00000150907	"ENST00000379561,ENST00000473775"	ENSP00000368880
PH_hs_0010164	2.89964e-21	9.15342e-06	454.281	1151.44	0.0838091	0.217876	1.19068	0.00762052	SLC9A1	"Homo sapiens solute carrier family 9, subfamily A (NHE1, cation proton antiporter 1)"	1	6548	"NR_046474,NM_003047"	"-,NP_003038.2"	ENSG00000090020	"ENST00000374089,ENST00000263980,ENST00000490329,ENST00000447808,ENST00000374086,ENST00000374084"	"ENSP00000263980,ENSP00000363199,ENSP00000363197"
PH_hs_0010222	2.26457e-20	2.03673e-05	328.685	1256.1	0.0744747	0.228885	1.68849	0.00181596	SEMA7A	"Homo sapiens semaphorin 7A, GPI membrane anchor (John Milton Hagen blood group)"	1	8482	"NM_003612,NM_001146030,NM_001146029"	"NP_003603.1,NP_001139502.1,NP_001139501.1"	ENSG00000138623	"ENST00000261918,ENST00000543145,ENST00000569617,ENST00000567345,ENST00000542748"	"ENSP00000261918,ENSP00000438966,ENSP00000454365,ENSP00000441493"
PH_hs_0010223	0.913867	3.24698e-05	58.3254	211.263	0.206945	0.152841	1.70882	0.000279799	LOC148709	Homo sapiens actin pseudogene (LOC148709)	1	148709	NR_002929	-	ENSG00000234996	ENST00000456105
PH_hs_0010276	4.04905e-27	2.50471e-16	1828.68	6356.42	0.0889252	0.121808	1.89947	6.6892e-11	DUSP1	Homo sapiens dual specificity phosphatase 1 (DUSP1)	1	1843	NM_004417	NP_004408.1	ENSG00000120129	ENST00000239223	ENSP00000239223
PH_hs_0010336	0.0206483	2.4593e-08	119.741	313.382	0.126964	0.134989	1.28366	0.000185381	MAPRE3	"Homo sapiens microtubule-associated protein, RP/EB family, member 3 (MAPRE3)"	1	22924	NM_012326	NP_036458.2	ENSG00000084764	"ENST00000233121,ENST00000494788,ENST00000405074,ENST00000475633,ENST00000481222,ENST00000491354,ENST00000474367,ENST00000458529,ENST00000402218"	"ENSP00000233121,ENSP00000383915,ENSP00000391705,ENSP00000385715"
PH_hs_0010345	0.00140602	1.52747e-18	133.035	407.188	0.0991172	0.0898505	1.54723	4.94374e-11	STARD5	Homo sapiens StAR-related lipid transfer (START)	1	80765	NM_181900	NP_871629.1	ENSG00000172345	"ENST00000302824,ENST00000560916,ENST00000560723,ENST00000325346,ENST00000560156,ENST00000559913"	"ENSP00000304032,ENSP00000317519,ENSP00000453368"
PH_hs_0010370	0.999772	3.95231e-08	30.9833	550.266	0.277106	0.159509	4.03546	1.363e-11	AMPH	Homo sapiens amphiphysin (AMPH)	1	273	"NM_139316,NM_001635"	"NP_647477.1,NP_001626.1"	ENSG00000078053	"ENST00000325590,ENST00000356264,ENST00000441628,ENST00000460887,ENST00000475581,ENST00000471913,ENST00000467580,ENST00000450124,ENST00000462072"	"ENSP00000317441,ENSP00000348602,ENSP00000415085,ENSP00000400404"
PH_hs_0010375	0.0382074	3.01939e-07	112.221	373.452	0.11994	0.157321	1.61028	2.54735e-05	FAM109A	"Homo sapiens family with sequence similarity 109, member A (FAM109A)"	1	144717	"NM_001177997,NM_001177996,NM_144671"	"NP_001171468.1,NP_001171467.1,NP_653272.2"	ENSG00000198324	"ENST00000361483,ENST00000547838,ENST00000548163,ENST00000547710,ENST00000549321"	"ENSP00000354461,ENSP00000447353,ENSP00000449994,ENSP00000447349,ENSP00000447539"
PH_hs_0010383	6.27112e-35	2.99253e-11	2603.45	7259.21	0.0788196	0.151211	1.5635	8.66785e-08	B3GNT2	"Homo sapiens UDP-GlcNAc:betaGal beta-1,3-N-acetylglucosaminyltransferase 2 (B3GNT2)"	1	10678	NM_006577	NP_006568.2	ENSG00000170340	"ENST00000301998,ENST00000405767"	"ENSP00000305595,ENSP00000384692"
PH_hs_0010384	0.152067	1.64091e-27	245.178	1085.62	0.650065	0.0855608	2.254	9.43068e-09	TMEM100	Homo sapiens transmembrane protein 100 (TMEM100)	1	55273	"NM_018286,NM_001099640"	"NP_060756.2,NP_001093110.1"	ENSG00000166292	"ENST00000424486,ENST00000575734,ENST00000571679,ENST00000575685,ENST00000570586,ENST00000575806"	"ENSP00000395328,ENSP00000465638,ENSP00000459290"
PH_hs_0010392	1.00968e-26	2.23961e-23	2413.47	7970.49	0.0907402	0.100117	1.86635	7.86157e-16	DPYSL2	Homo sapiens dihydropyrimidinase-like 2 (DPYSL2)	1	1808	"NM_001244604,NM_001386,NM_001197293"	"NP_001231533.1,NP_001377.1,NP_001184222.1"	ENSG00000092964	"ENST00000521913,ENST00000493789,ENST00000311151,ENST00000523027,ENST00000523690,ENST00000523093,ENST00000521983,ENST00000474808"	"ENSP00000427985,ENSP00000427954,ENSP00000309539,ENSP00000431117"
PH_hs_0010416	2.43274e-08	5.68914e-14	204.597	931.865	0.0957273	0.123255	2.127	1.43545e-11	ESAM	Homo sapiens endothelial cell adhesion molecule (ESAM)	1	90952	NM_138961	NP_620411.2	ENSG00000149564	"ENST00000444566,ENST00000485116,ENST00000417453,ENST00000278927,ENST00000464067,ENST00000435477"	"ENSP00000406689,ENSP00000389235,ENSP00000278927,ENSP00000415893"
PH_hs_0010418	4.30218e-11	2.24481e-06	262.56	930.008	0.0973376	0.199949	1.66802	0.00013999	MAST3	Homo sapiens microtubule associated serine/threonine kinase 3 (MAST3)	1	23031	NM_015016	NP_055831.1	ENSG00000099308	"ENST00000262811,ENST00000608648,ENST00000601226,ENST00000609494,ENST00000609076"	"ENSP00000262811,ENSP00000477109"
PH_hs_0010455	1.51857e-28	3.33282e-23	1779.18	6326.93	0.0863716	0.100267	1.96238	3.14061e-18	TMEM41B	Homo sapiens transmembrane protein 41B (TMEM41B)	1	440026	"NM_015012,NR_028491"	"NP_055827.1,-"	ENSG00000166471	"ENST00000299596,ENST00000524543,ENST00000528080,ENST00000533867,ENST00000527813,ENST00000533723,ENST00000611268"	"ENSP00000299596,ENSP00000431934,ENSP00000433126,ENSP00000435685,ENSP00000436480,ENSP00000480141"
PH_hs_0010458	2.02009e-23	1.98194e-12	540.742	1226.85	0.0832335	0.134969	1.16024	0.00012514	CNNM4	Homo sapiens cyclin and CBS domain divalent metal cation transport mediator 4 (CNNM4)	1	26504	NM_020184	NP_064569.3	ENSG00000158158	"ENST00000377075,ENST00000482716,ENST00000496186,ENST00000493384"	ENSP00000366275
PH_hs_0010621	0.000940914	6.01684e-13	181.982	815.781	0.167233	0.127047	2.09216	8.51167e-09	SLC32A1	Homo sapiens solute carrier family 32 (GABA vesicular transporter)	1	140679	NM_080552	NP_542119.1	ENSG00000101438	ENST00000217420	ENSP00000217420
PH_hs_0010632	1.09016e-35	3.90556e-40	1362.92	2966.72	0.0753026	0.0736925	1.24072	2.14534e-12	SNAPC1	"Homo sapiens small nuclear RNA activating complex, polypeptide 1, 43kDa (SNAPC1)"	1	6617	NM_003082	NP_003073.1	ENSG00000023608	ENST00000216294	ENSP00000216294
PH_hs_0010644	2.78277e-35	6.76427e-07	4631.67	12517	0.0795872	0.205709	1.36916	0.0026202	RHOC	Homo sapiens ras homolog family member C (RHOC)	1	389	"NM_001042679,NM_001042678,NM_175744"	"NP_001036144.1,NP_001036143.1,NP_786886.1"	ENSG00000155366	"ENST00000339083,ENST00000369642,ENST00000285735,ENST00000468093,ENST00000369638,ENST00000369637,ENST00000369636,ENST00000473074,ENST00000484280,ENST00000369632,ENST00000425265,ENST00000534717,ENST00000436685,ENST00000528831,ENST00000484054,ENST00000414971,ENST00000478447,ENST00000527563,ENST00000369633"	"ENSP00000345236,ENSP00000358656,ENSP00000285735,ENSP00000431392,ENSP00000358652,ENSP00000358651,ENSP00000358650,ENSP00000434310,ENSP00000358646,ENSP00000390823,ENSP00000436240,ENSP00000399424,ENSP00000432209,ENSP00000434877,ENSP00000395791,ENSP00000358647"
PH_hs_0010646	0.000739831	4.20048e-19	147.372	502.866	0.118804	0.0936424	1.71244	4.91541e-12	RAB20	"Homo sapiens RAB20, member RAS oncogene family (RAB20)"	1	55647	NM_017817	NP_060287.1	ENSG00000139832	ENST00000267328	ENSP00000267328
PH_hs_0010682	0	0	1530.17	3786.27	0.0598582	0.0596521	1.44473	7.68864e-24	DEPDC7	Homo sapiens DEP domain containing 7 (DEPDC7)	1	91614	"NM_139160,NM_001077242"	"NP_631899.2,NP_001070710.1"	ENSG00000121690	"ENST00000241051,ENST00000427755,ENST00000532078,ENST00000311388,ENST00000616885"	"ENSP00000241051,ENSP00000308971,ENSP00000479957"
PH_hs_0010698	7.03846e-26	1.045e-17	2065.9	6367.77	0.0917439	0.116393	1.75492	2.47019e-11	HIST1H2BD	"Homo sapiens histone cluster 1, H2bd (HIST1H2BD)"	1	3017	NM_138720	NP_619790.1	ENSG00000158373	"ENST00000377777,ENST00000289316"	"ENSP00000367008,ENSP00000289316"
PH_hs_0010701	3.38348e-36	9.56453e-11	1635.81	3694.23	0.0756726	0.15379	1.22677	9.80746e-05	IFNGR1	Homo sapiens interferon gamma receptor 1 (IFNGR1)	1	3459	NM_000416	NP_000407.1	ENSG00000027697	"ENST00000367739,ENST00000458076,ENST00000414770,ENST00000478333,ENST00000543628"	"ENSP00000356713,ENSP00000389249,ENSP00000394230,ENSP00000443282"
PH_hs_0010704	0.999999	0.000327976	19.4059	236.048	0.342443	0.194422	3.43914	3.99794e-06	LPL	Homo sapiens lipoprotein lipase (LPL)	1	4023	NM_000237	NP_000228.1	ENSG00000175445	"ENST00000520959,ENST00000524029,ENST00000522701,ENST00000311322,ENST00000519773,ENST00000521994,ENST00000523696"	"ENSP00000428496,ENSP00000428237,ENSP00000428557,ENSP00000309757,ENSP00000431028"
PH_hs_0010737	0	4.69839e-22	3187.48	6665.73	0.0542361	0.103152	1.21226	6.95143e-09	ARIH1	Homo sapiens ariadne RBR E3 ubiquitin protein ligase 1 (ARIH1)	1	25820	NM_005744	NP_005735.2	ENSG00000166233	"ENST00000379887,ENST00000570085,ENST00000564062,ENST00000567762,ENST00000561987,ENST00000565950,ENST00000561770,ENST00000566063,ENST00000562891,ENST00000563310"	"ENSP00000369217,ENSP00000456746,ENSP00000454774,ENSP00000457767,ENSP00000477687"
PH_hs_0010802	1	0.750131	9.79126	62.4935	0.488912	0.261407	2.526	0.000481178	MAOA	Homo sapiens monoamine oxidase A (MAOA)	1	4128	"NM_001270458,NM_000240"	"NP_001257387.1,NP_000231.1"	ENSG00000189221	"ENST00000338702,ENST00000497485,ENST00000490604,ENST00000542639"	"ENSP00000340684,ENSP00000440846"
PH_hs_0010807	2.31832e-10	2.28594e-09	421.889	2341.76	0.126844	0.16502	2.41535	4.27187e-09	ARL4D	Homo sapiens ADP-ribosylation factor-like 4D (ARL4D)	1	379	NM_001661	NP_001652.2	ENSG00000175906	ENST00000320033	ENSP00000322628
PH_hs_0010826	7.79239e-05	5.46711e-18	202.564	561.288	0.148433	0.0992853	1.43465	8.38823e-08	CRABP2	Homo sapiens cellular retinoic acid binding protein 2 (CRABP2)	1	1382	"NM_001199723,NM_001878"	"NP_001186652.1,NP_001869.1"	ENSG00000143320	"ENST00000368222,ENST00000368221,ENST00000368220,ENST00000621784"	"ENSP00000357205,ENSP00000357204,ENSP00000357203,ENSP00000482841"
PH_hs_0010828	2.30715e-06	2.18957e-28	185.327	476.769	0.106422	0.0733234	1.32174	8.00887e-12	TDO2	"Homo sapiens tryptophan 2,3-dioxygenase (TDO2)"	1	6999	NM_005651	NP_005642.1	ENSG00000151790	"ENST00000503634,ENST00000506181,ENST00000506072,ENST00000507590,ENST00000509738,ENST00000536354,ENST00000512584,ENST00000510293"	"ENSP00000423394,ENSP00000424384,ENSP00000444788"
PH_hs_0010851	3.39213e-39	2.04525e-21	1586.29	3131.54	0.0723891	0.103427	1.09706	7.36881e-07	EXT1	Homo sapiens exostosin glycosyltransferase 1 (EXT1)	1	2131	NM_000127	NP_000118.2	ENSG00000182197	"ENST00000378204,ENST00000437196,ENST00000436216"	"ENSP00000367446,ENSP00000407299,ENSP00000400372"
PH_hs_0010861	0.202393	0.00471766	109.344	344.689	0.293446	0.299169	1.57233	0.0100825	ASPHD2	Homo sapiens aspartate beta-hydroxylase domain containing 2 (ASPHD2)	1	57168	NM_020437	NP_065170.2	ENSG00000128203	ENST00000215906	ENSP00000215906
PH_hs_0010870	6.50739e-37	2.17796e-20	1151.06	3138.76	0.0728906	0.106268	1.53093	6.98603e-12	YPEL5	Homo sapiens yippee-like 5 (Drosophila)	1	51646	"NM_001127401,NM_001127400,NM_001127399,NM_016061"	"NP_001120873.1,NP_001120872.1,NP_001120871.1,NP_057145.1"	ENSG00000119801	"ENST00000379520,ENST00000379519,ENST00000261353,ENST00000490211,ENST00000402003,ENST00000402708,ENST00000482474,ENST00000470120,ENST00000492439,ENST00000495673"	"ENSP00000368835,ENSP00000368834,ENSP00000261353,ENSP00000383974,ENSP00000385278"
PH_hs_0010877	0.999371	7.10344e-05	36.2561	193.547	0.218091	0.150638	2.31515	7.83506e-08	BEX4	"Homo sapiens brain expressed, X-linked 4 (BEX4)"	1	56271	"NM_001127688,NM_001080425"	"NP_001121160.1,NP_001073894.1"	ENSG00000102409	"ENST00000372695,ENST00000372691"	"ENSP00000361780,ENSP00000361776"
PH_hs_0010922	8.14246e-29	2.84235e-20	1575.33	3446.19	0.0853335	0.106846	1.22222	8.79714e-08	IFT80	Homo sapiens intraflagellar transport 80 (IFT80)	1	57560	"NM_001190242,NM_001190241,NM_020800"	"NP_001177171.1,NP_001177170.1,NP_065851.1"	ENSG00000068885	"ENST00000326448,ENST00000483465,ENST00000496589,ENST00000487943,ENST00000478278,ENST00000463240,ENST00000483325,ENST00000472555,ENST00000461213,ENST00000478460,ENST00000484963,ENST00000465537,ENST00000472773,ENST00000475677,ENST00000498409,ENST00000468218,ENST00000486856,ENST00000478370,ENST00000477495,ENST00000482317,ENST00000465972,ENST00000489004,ENST00000468327,ENST00000478536,ENST0000049814…	"ENSP00000312778,ENSP00000418196,ENSP00000420646,ENSP00000417552,ENSP00000420401,ENSP00000420260,ENSP00000418602,ENSP00000419458,ENSP00000420001,ENSP00000417057,ENSP00000417861,ENSP00000420758,ENSP00000418497,ENSP00000418455,ENSP00000419468"
PH_hs_0011011	0.320545	1.78828e-08	89.3322	232.921	0.154869	0.113918	1.28869	3.75292e-05	KCNH2	"Homo sapiens potassium voltage-gated channel, subfamily H (eag-related)"	1	3757	"NM_172057,NM_000238"	"NP_742054.1,NP_000229.1"	ENSG00000055118	"ENST00000330883,ENST00000262186,ENST00000532957,ENST00000473610,ENST00000461280,ENST00000430723"	"ENSP00000328531,ENSP00000262186,ENSP00000387657"
PH_hs_0011058	0.00601807	6.06229e-14	123.574	465.774	0.101723	0.110678	1.83494	1.22927e-10	CEP126	Homo sapiens centrosomal protein 126kDa (CEP126)	1	57562	NM_020802	NP_065853.3	ENSG00000110318	"ENST00000263468,ENST00000532529,ENST00000532077"	"ENSP00000263468,ENSP00000433643,ENSP00000437014"
PH_hs_0011365	3.74736e-16	2.56746e-17	546.051	2809.74	0.103562	0.116011	2.39504	1.87818e-14	PPP1R14C	"Homo sapiens protein phosphatase 1, regulatory (inhibitor)"	1	81706	NM_030949	NP_112211.1	ENSG00000198729	ENST00000361131	ENSP00000355260
PH_hs_0011385	0	7.93159e-33	2388.08	4764.88	0.0649541	0.0828411	1.15514	5.55344e-12	PDK3	"Homo sapiens pyruvate dehydrogenase kinase, isozyme 3 (PDK3)"	1	5165	NM_005391	NP_005382.1	ENSG00000067992	"ENST00000379162,ENST00000441463,ENST00000493226"	"ENSP00000368460,ENSP00000387536"
PH_hs_0011410	0.258452	1.90297e-09	94.7782	232.587	0.189805	0.105213	1.16213	0.000819775	FAM212B	"Homo sapiens family with sequence similarity 212, member B (FAM212B)"	1	55924	"NM_198926,NM_019099"	"NP_945120.1,NP_061972.1"	ENSG00000197852	ENST00000625113
PH_hs_0011471	7.21973e-21	0	1753.97	3949.96	0.102389	0.0672316	1.31887	4.74481e-10	MAP1A	Homo sapiens microtubule-associated protein 1A (MAP1A)	1	4130	NM_002373	NP_002364.5	ENSG00000166963	"ENST00000382031,ENST00000300231"	"ENSP00000371462,ENSP00000300231"
PH_hs_0011484	0.999998	0.00102042	19.934	132.347	0.338795	0.113971	2.68153	7.9657e-07	PALLD	"Homo sapiens palladin, cytoskeletal associated protein (PALLD)"	1	23022	"NM_001166110,NM_001166109,NM_001166108,NM_016081"	"NP_001159582.1,NP_001159581.1,NP_001159580.1,NP_057165.3"	ENSG00000129116	"ENST00000261509,ENST00000505667,ENST00000511948,ENST00000508898,ENST00000504519,ENST00000512127,ENST00000513245,ENST00000503457,ENST00000510998,ENST00000393726,ENST00000507735,ENST00000511611,ENST00000507325,ENST00000513187,ENST00000507699,ENST00000511682,ENST00000503290"	"ENSP00000261509,ENSP00000425556,ENSP00000423640,ENSP00000423063,ENSP00000424121,ENSP00000426947,ENSP00000422016,ENSP00000424288,ENSP00000422135,ENSP00000377327,ENSP00000424016,ENSP00000425729"
PH_hs_0011491	0.999827	0.0245577	30.5752	107.598	0.271034	0.115116	1.72751	0.000173134	CDH1	"Homo sapiens cadherin 1, type 1, E-cadherin (epithelial)"	1	999	NM_004360	NP_004351.1	ENSG00000039068	"ENST00000261769,ENST00000566612,ENST00000422392,ENST00000566510,ENST00000562836,ENST00000564676,ENST00000564745,ENST00000561751,ENST00000567320,ENST00000565810,ENST00000562118,ENST00000612417,ENST00000621016,ENST00000611625"	"ENSP00000261769,ENSP00000454782,ENSP00000414946,ENSP00000458139,ENSP00000463170,ENSP00000478360,ENSP00000480664,ENSP00000481063"
PH_hs_0011516	5.61398e-11	8.85621e-43	253.785	542.955	0.0955636	0.0599556	1.07348	2.91064e-14	ONECUT2	Homo sapiens one cut homeobox 2 (ONECUT2)	1	9480	NM_004852	NP_004843.2	ENSG00000119547	"ENST00000491143,ENST00000481727"	ENSP00000419185
PH_hs_0011573	1	0.666422	17.3418	67.9645	0.245561	0.21079	1.95304	0.000177855	SP8	Homo sapiens Sp8 transcription factor (SP8)	1	221833	"NM_182700,NM_198956"	"NP_874359.2,NP_945194.1"	ENSG00000164651	"ENST00000418710,ENST00000361443,ENST00000617581"	"ENSP00000408792,ENSP00000354482,ENSP00000483588"
PH_hs_0011595	0.883106	1.36755e-10	51.5585	300.442	0.425282	0.113237	1.93968	1.96451e-05	PTGS2	Homo sapiens prostaglandin-endoperoxide synthase 2 (prostaglandin G/H synthase and cyclooxygenase)	1	5743	NM_000963	NP_000954.1	ENSG00000073756	"ENST00000367468,ENST00000490885,ENST00000559627,ENST00000466691,ENST00000559800"	"ENSP00000356438,ENSP00000454130"
PH_hs_0011617	0.066708	1.65445e-05	110.286	440.996	0.143834	0.198164	1.82408	0.0001139	HMHA1	Homo sapiens histocompatibility (minor)	1	23526	"NM_001258328,NM_012292"	"NP_001245257.1,NP_036424.2"	ENSG00000180448	"ENST00000539243,ENST00000587186,ENST00000313093,ENST00000587602,ENST00000591293,ENST00000590214,ENST00000586866,ENST00000543365,ENST00000592335,ENST00000586033,ENST00000590577,ENST00000586937,ENST00000590512,ENST00000586378,ENST00000592297,ENST00000591169"	"ENSP00000439601,ENSP00000467741,ENSP00000316772,ENSP00000466365,ENSP00000466401,ENSP00000468615,ENSP00000438979,ENSP00000468607,ENSP00000484008"
PH_hs_0011672	1.65844e-13	9.21758e-35	360.602	996.784	0.101711	0.0747441	1.47584	1.51824e-14	CAMK2N1	Homo sapiens calcium/calmodulin-dependent protein kinase II inhibitor 1 (CAMK2N1)	1	55450	NM_018584	NP_061054.2	ENSG00000162545	"ENST00000375078,ENST00000489020"	ENSP00000364219
PH_hs_0011681	0.996377	0.00519677	34.9789	143.466	0.365782	0.169358	1.7518	0.00892655	PTPRR	"Homo sapiens protein tyrosine phosphatase, receptor type, R (PTPRR)"	1	5801	"NM_001207016,NM_001207015,NM_130846,NR_073474,NM_002849"	"NP_001193945.1,NP_001193944.1,NP_570897.2,-,NP_002840.2"	ENSG00000153233	"ENST00000440835,ENST00000537619,ENST00000551219,ENST00000547752,ENST00000283228,ENST00000342084,ENST00000549308,ENST00000549107,ENST00000548220,ENST00000550661,ENST00000378778"	"ENSP00000391750,ENSP00000448049,ENSP00000283228,ENSP00000339605,ENSP00000446943,ENSP00000449616,ENSP00000368054"
PH_hs_0011687	0	1.14979e-13	1797.35	3933.59	0.0634563	0.133774	1.22455	5.99462e-06	BPGM	"Homo sapiens 2,3-bisphosphoglycerate mutase (BPGM)"	1	669	"NM_001724,NM_199186"	"NP_001715.1,NP_954655.1"	ENSG00000172331	"ENST00000344924,ENST00000418040,ENST00000393132,ENST00000443095"	"ENSP00000342032,ENSP00000399838,ENSP00000376840,ENSP00000403050"
PH_hs_0011688	1	0.511621	15.9134	75.161	0.255654	0.150207	2.21941	7.11318e-06	C2orf80	Homo sapiens chromosome 2 open reading frame 80 (C2orf80)	1	389073	NM_001099334	NP_001092804.1	ENSG00000188674	"ENST00000451342,ENST00000341287,ENST00000451346,ENST00000428015,ENST00000453017,ENST00000423952,ENST00000449053"	"ENSP00000389385,ENSP00000343171,ENSP00000405393,ENSP00000408378,ENSP00000397144,ENSP00000413016,ENSP00000397281"
PH_hs_0011702	0.999999	0.000478548	19.8441	165.639	0.316563	0.151787	2.93799	5.72276e-06	PTGER4	Homo sapiens prostaglandin E receptor 4 (subtype EP4)	1	5734	NM_000958	NP_000949.1	ENSG00000171522	"ENST00000302472,ENST00000514343,ENST00000512578,ENST00000509543,ENST00000513635"	ENSP00000302846
PH_hs_0011833	0.862977	0.00177398	63.848	155.569	0.168352	0.16276	1.16432	0.00808862	SOX13	Homo sapiens SRY (sex determining region Y)	1	9580	NM_005686	NP_005677.2	ENSG00000143842	"ENST00000367203,ENST00000534185,ENST00000530882,ENST00000367204,ENST00000525442,ENST00000528591,ENST00000272193,ENST00000480326,ENST00000525258,ENST00000618875"	"ENSP00000356172,ENSP00000433595,ENSP00000436297,ENSP00000434093,ENSP00000478239"
PH_hs_0011975	4.83771e-25	8.8754e-29	494.414	1066.48	0.0781004	0.0833552	1.11895	1.4343e-07	TEAD3	Homo sapiens TEA domain family member 3 (TEAD3)	1	7005	NM_003214	NP_003205.2	ENSG00000007866	"ENST00000433586,ENST00000338863,ENST00000402886"	"ENSP00000416400,ENSP00000345772,ENSP00000384577"
PH_hs_0012265	5.09619e-27	4.5385e-28	563.335	1116.17	0.0774281	0.0848354	1.00258	2.94183e-06	GRK5	Homo sapiens G protein-coupled receptor kinase 5 (GRK5)	1	2869	NM_005308	NP_005299.1	ENSG00000198873	"ENST00000392870,ENST00000369108"	ENSP00000376609
PH_hs_0012268	0	1.326e-18	5908.51	18516.9	0.0516095	0.114138	1.7802	2.69946e-12	MICB	Homo sapiens MHC class I polypeptide-related sequence B (MICB)	1	4277	NM_005931	NP_005922.2	ENSG00000227772	"ENST00000451789,ENST00000443156,ENST00000489566"	"ENSP00000409347,ENSP00000393355"
PH_hs_0012271	0.999992	6.42233e-29	24.1091	490.509	0.273468	0.0731318	4.33071	3.54254e-25	PLA2G4A	"Homo sapiens phospholipase A2, group IVA (cytosolic, calcium-dependent)"	1	5321	NM_024420	NP_077734.1	ENSG00000116711	"ENST00000367466,ENST00000466600"	ENSP00000356436
PH_hs_0012275	1.04883e-05	4.49088e-07	271.312	832.18	0.159468	0.184625	1.50214	0.000614932	TNFAIP3	"Homo sapiens tumor necrosis factor, alpha-induced protein 3 (TNFAIP3)"	1	7128	"NM_001270508,NM_001270507,NM_006290"	"NP_001257437.1,NP_001257436.1,NP_006281.1"	ENSG00000118503	"ENST00000421450,ENST00000420009,ENST00000237289,ENST00000433680,ENST00000485192,ENST00000612899,ENST00000619035,ENST00000621150,ENST00000615468,ENST00000614035,ENST00000620204"	"ENSP00000393577,ENSP00000401562,ENSP00000237289,ENSP00000409845,ENSP00000481570,ENSP00000478438,ENSP00000484332,ENSP00000479556,ENSP00000481122,ENSP00000481454"
PH_hs_0012283	4.41073e-25	4.75494e-10	415.587	1683.95	0.0733831	0.156002	1.96205	8.64378e-08	GPC2	Homo sapiens glypican 2 (GPC2)	1	221914	NM_152742	NP_689955.1	ENSG00000213420	"ENST00000292377,ENST00000486702,ENST00000490629,ENST00000480087,ENST00000471717"	"ENSP00000292377,ENSP00000488396"
PH_hs_0012518	0.999542	0.0265095	36.6672	238.08	0.190716	0.349928	2.4539	2.0002e-05	ESX1	Homo sapiens ESX homeobox 1 (ESX1)	1	80712	NM_153448	NP_703149.1	ENSG00000123576	ENST00000372588	ENSP00000361669
PH_hs_0012629	0	1.62328e-22	6435.94	14251.3	0.067079	0.102623	1.30624	4.48332e-12	H1F0	"Homo sapiens H1 histone family, member 0 (H1F0)"	1	3005	NM_005318	NP_005309.1	ENSG00000189060	ENST00000340857	ENSP00000344504
PH_hs_0012630	0.994233	6.21442e-09	42.0999	205.73	0.245855	0.0985884	2.18409	8.00606e-07	GAS7	Homo sapiens growth arrest-specific 7 (GAS7)	1	8522	"NM_001130831,NM_201433,NM_201432,NM_003644"	"NP_001124303.1,NP_958839.1,NP_958836.1,NP_003635.2"	ENSG00000007237	"ENST00000437099,ENST00000323816,ENST00000432992,ENST00000585266,ENST00000580865,ENST00000583882,ENST00000542249,ENST00000396115,ENST00000579158,ENST00000581112,ENST00000578456,ENST00000581871,ENST00000580811,ENST00000584146,ENST00000579140,ENST00000578655,ENST00000578599,ENST00000584389,ENST00000580043"	"ENSP00000410108,ENSP00000322608,ENSP00000407552,ENSP00000464240,ENSP00000463873,ENSP00000464088,ENSP00000443265,ENSP00000379421,ENSP00000463527,ENSP00000462304,ENSP00000464494,ENSP00000462897,ENSP00000463551"
PH_hs_0012656	5.14563e-19	1.88093e-08	834.321	1983.11	0.101321	0.174752	1.23056	0.000124152	MAST1	Homo sapiens microtubule associated serine/threonine kinase 1 (MAST1)	1	22983	NM_014975	NP_055790.1	ENSG00000105613	"ENST00000591495,ENST00000590883,ENST00000251472,ENST00000588379,ENST00000592713,ENST00000590204,ENST00000589040,ENST00000590553,ENST00000585791"	"ENSP00000466470,ENSP00000251472,ENSP00000465395,ENSP00000465187"
PH_hs_0012702	0.999843	0.0467387	34.249	132.225	0.181178	0.242527	1.77907	0.0074023	TEX19	Homo sapiens testis expressed 19 (TEX19)	1	400629	NM_207459	NP_997342.1	ENSG00000182459	ENST00000333437	ENSP00000331500
PH_hs_0012784	4.97751e-09	3.589e-22	218.388	587.119	0.0965988	0.0888551	1.38975	1.15046e-10	RASIP1	Homo sapiens Ras interacting protein 1 (RASIP1)	1	54922	NM_017805	NP_060275.2	ENSG00000105538	"ENST00000601530,ENST00000222145,ENST00000599291,ENST00000594232,ENST00000621604"	"ENSP00000222145,ENSP00000471633,ENSP00000479419"
PH_hs_0012817	0.0612238	1.40621e-05	106.249	238.186	0.110539	0.156863	1.05122	0.00250867	COL5A3	"Homo sapiens collagen, type V, alpha 3 (COL5A3)"	1	50509	NM_015719	NP_056534.2	ENSG00000080573	"ENST00000264828,ENST00000461214"	ENSP00000264828
PH_hs_0012855	0	0	3545.55	6468.11	0.0617435	0.0691239	1.03487	7.27557e-10	PGM3	Homo sapiens phosphoglucomutase 3 (PGM3)	1	5238	"NM_015599,NM_001199918,NM_001199917"	"NP_056414.1,NP_001186847.1,NP_001186846.1"	ENSG00000013375	"ENST00000504780,ENST00000513973,ENST00000512866,ENST00000283977,ENST00000506587,ENST00000509219,ENST00000507404,ENST00000510258,ENST00000505470,ENST00000507554,ENST00000605602,ENST00000508748,ENST00000503094,ENST00000515333,ENST00000616566"	"ENSP00000421154,ENSP00000424874,ENSP00000421565,ENSP00000283977,ENSP00000425809,ENSP00000423389,ENSP00000427420,ENSP00000423769,ENSP00000425558,ENSP00000474029,ENSP00000424865,ENSP00000422362,ENSP00000477539"
PH_hs_0012875	1.85276e-26	1.29637e-27	2638.64	4906.04	0.091519	0.0909214	1.04302	9.86747e-07	RMND1	Homo sapiens required for meiotic nuclear division 1 homolog (S. cerevisiae)	1	55005	"NM_001271937,NM_017909"	"NP_001258866.1,NP_060379.2"	ENSG00000155906	"ENST00000336451,ENST00000367303,ENST00000444024,ENST00000491268,ENST00000622845"	"ENSP00000336683,ENSP00000356272,ENSP00000412708,ENSP00000481280"
PH_hs_0012930	0.00947389	6.38855e-07	146.364	781.358	0.173747	0.186008	2.22709	1.84851e-05	LTBP1	Homo sapiens latent transforming growth factor beta binding protein 1 (LTBP1)	1	4052	"NM_001166266,NM_001166265,NM_001166264,NM_000627,NM_206943"	"NP_001159738.1,NP_001159737.1,NP_001159736.1,NP_000618.3,NP_996826.2"	ENSG00000049323	"ENST00000404816,ENST00000432635,ENST00000402934,ENST00000404525,ENST00000407925,ENST00000413303,ENST00000468091,ENST00000415140,ENST00000498013,ENST00000422669,ENST00000489740,ENST00000418533"	"ENSP00000386043,ENSP00000405993,ENSP00000384373,ENSP00000385359,ENSP00000384091,ENSP00000415412,ENSP00000417591,ENSP00000388154,ENSP00000395211,ENSP00000393057"
PH_hs_0013028	0.997288	0.00120421	27.1066	893.796	0.578124	0.301424	4.60111	2.17685e-05	TIMP3	Homo sapiens TIMP metallopeptidase inhibitor 3 (TIMP3)	1	7078	NM_000362	NP_000353.1	ENSG00000100234	ENST00000266085	ENSP00000266085
PH_hs_0013064	0.790734	0.000222794	67.1562	178.134	0.189641	0.152871	1.29696	0.000402644	ELOVL2	Homo sapiens ELOVL fatty acid elongase 2 (ELOVL2)	1	54898	NM_017770	NP_060240.3	ENSG00000197977	ENST00000354666	ENSP00000346693
PH_hs_0013116	0.270565	0.00266154	91.1282	1560.19	0.132653	0.341377	3.1476	0.00254534	NRXN3	Homo sapiens neurexin 3 (NRXN3)	1	9369	"NR_073547,NR_073546,NM_001272020,NM_001105250,NM_138970,NM_004796"	"-,-,NP_001258949.1,NP_001098720.1,NP_620426.2,NP_004787.2"	ENSG00000021645	"ENST00000554738,ENST00000556088,ENST00000553363,ENST00000553631,ENST00000554719,ENST00000556496,ENST00000557081,ENST00000557594,ENST00000281127,ENST00000428277,ENST00000555387,ENST00000555073,ENST00000553803,ENST00000556003,ENST00000335750"	"ENSP00000450683,ENSP00000451754,ENSP00000451947,ENSP00000451648,ENSP00000450462,ENSP00000451672,ENSP00000281127,ENSP00000394426,ENSP00000451393,ENSP00000338349"
PH_hs_0013165	1	0.999935	10.7048	25.761	0.528964	0.297648	3.79174	7.30796e-05	MC5R	Homo sapiens melanocortin 5 receptor (MC5R)	1	4161	NM_005913	NP_005904.1	ENSG00000176136	"ENST00000589410,ENST00000324750"	"ENSP00000468086,ENSP00000318077"
PH_hs_0013260	0.99976	5.42631e-05	33.4658	277.003	0.222458	0.183945	2.89436	2.11229e-07	CA8	Homo sapiens carbonic anhydrase VIII (CA8)	1	767	NM_004056	NP_004047.3	ENSG00000178538	"ENST00000317995,ENST00000524872,ENST00000528666,ENST00000529918"	ENSP00000314407
PH_hs_0013269	1.52812e-13	4.9552e-09	306.466	1847.8	0.0938078	0.167216	2.50094	1.49951e-09	ULBP2	Homo sapiens UL16 binding protein 2 (ULBP2)	1	80328	NM_025217	NP_079493.1	ENSG00000131015	ENST00000367351	ENSP00000356320
PH_hs_0013271	6.17027e-16	1.47769e-10	400.639	921.568	0.0955836	0.145233	1.14579	0.000455333	KLHL26	Homo sapiens kelch-like family member 26 (KLHL26)	1	55295	NM_018316	NP_060786.1	ENSG00000167487	"ENST00000300976,ENST00000595182,ENST00000600657,ENST00000599006,ENST00000595423,ENST00000596843"	"ENSP00000300976,ENSP00000472032,ENSP00000470999,ENSP00000472001,ENSP00000469099"
PH_hs_0013473	1.73841e-31	2.0628e-10	474.056	2206.82	0.0672269	0.154464	2.1815	1.25141e-09	BTG1	"Homo sapiens B-cell translocation gene 1, anti-proliferative (BTG1)"	1	694	NM_001731	NP_001722.1	ENSG00000133639	"ENST00000256015,ENST00000552315"	"ENSP00000256015,ENSP00000447551"
PH_hs_0013475	0.999983	3.01499e-14	24.3029	469.046	0.310097	0.109451	4.22603	4.52641e-14	PLEKHH2	"Homo sapiens pleckstrin homology domain containing, family H (with MyTH4 domain)"	1	130271	NM_172069	NP_742066.2	ENSG00000152527	"ENST00000282406,ENST00000405223,ENST00000405000,ENST00000491692,ENST00000460356,ENST00000480103,ENST00000493408,ENST00000490038"	"ENSP00000282406,ENSP00000427746,ENSP00000430377"
PH_hs_0013493	1.65151e-37	4.22407e-21	4416.27	8051.75	0.0769773	0.105895	1.01727	5.9173e-06	NARF	Homo sapiens nuclear prelamin A recognition factor (NARF)	1	26502	"NM_001083608,NM_001038618,NM_031968,NM_012336"	"NP_001077077.1,NP_001033707.1,NP_114174.1,NP_036468.1"	ENSG00000141562	"ENST00000579198,ENST00000390006,ENST00000583181,ENST00000584192,ENST00000580296,ENST00000309794,ENST00000345415,ENST00000581202,ENST00000374611,ENST00000582585,ENST00000457415,ENST00000584411,ENST00000581795,ENST00000577812,ENST00000581743,ENST00000577432,ENST00000582907,ENST00000578082,ENST00000580748,ENST00000577410,ENST00000579083,ENST00000584445,ENST00000584965,ENST00000584513,ENST0000058390…	"ENSP00000462240,ENSP00000374656,ENSP00000463347,ENSP00000309899,ENSP00000283996,ENSP00000462305,ENSP00000363739,ENSP00000467119,ENSP00000414678,ENSP00000464644,ENSP00000463087,ENSP00000462792,ENSP00000462006,ENSP00000463697,ENSP00000464124,ENSP00000462970,ENSP00000409710"
PH_hs_0013514	2.60877e-30	2.57065e-10	1152.4	2602.87	0.0810934	0.156181	1.20288	0.000140993	PCYOX1L	Homo sapiens prenylcysteine oxidase 1 like (PCYOX1L)	1	78991	NM_024028	NP_076933.3	ENSG00000145882	"ENST00000274569,ENST00000510990,ENST00000511945,ENST00000505669,ENST00000503240,ENST00000514349,ENST00000507621"	"ENSP00000274569,ENSP00000422063,ENSP00000426091,ENSP00000427166,ENSP00000428512"
PH_hs_0013561	0.974072	0.000724921	50.543	233.648	0.212439	0.207562	2.03372	8.99791e-05	C7orf57	Homo sapiens chromosome 7 open reading frame 57 (C7orf57)	1	136288	"NM_001267866,NM_001267865,NM_001100159"	"NP_001254795.1,NP_001254794.1,NP_001093629.1"	ENSG00000164746	"ENST00000420324,ENST00000435376,ENST00000430738,ENST00000348904,ENST00000461741,ENST00000539619"	"ENSP00000394648,ENSP00000391652,ENSP00000410944,ENSP00000335500,ENSP00000442474"
PH_hs_0013572	0.957557	0.0038607	56.6621	154.623	0.147051	0.17932	1.32541	0.000153693	LPAR3	Homo sapiens lysophosphatidic acid receptor 3 (LPAR3)	1	23566	NM_012152	NP_036284.1	ENSG00000171517	"ENST00000440886,ENST00000491034,ENST00000370611"	"ENSP00000395389,ENSP00000359643"
PH_hs_0013603	0.350881	7.95193e-12	86.8329	306.899	0.117446	0.106431	1.72956	2.5633e-09	PPP4R4	"Homo sapiens protein phosphatase 4, regulatory subunit 4 (PPP4R4)"	1	57718	NM_058237	NP_478144.1	ENSG00000119698	"ENST00000556884,ENST00000555690,ENST00000304338,ENST00000328839,ENST00000553661,ENST00000556470"	"ENSP00000452121,ENSP00000305924,ENSP00000330831,ENSP00000451543,ENSP00000451556"
PH_hs_0013612	1	0.939552	19.9112	52.9909	0.21586	0.190413	1.61233	0.00193412	ACTL6B	Homo sapiens actin-like 6B (ACTL6B)	1	51412	NM_016188	NP_057272.1	ENSG00000077080	"ENST00000160382,ENST00000487125,ENST00000485601,ENST00000487225,ENST00000489904,ENST00000461605"	"ENSP00000160382,ENSP00000420151"
PH_hs_0013621	0.999544	2.01775e-15	36.9884	569.155	0.183797	0.108851	3.8737	4.7952e-26	DNAJC12	Homo sapiens DnaJ (Hsp40)	1	56521	"NM_021800,NM_201262"	"NP_068572.1,NP_957714.1"	ENSG00000108176	"ENST00000225171,ENST00000483798,ENST00000480963,ENST00000339758,ENST00000480180"	"ENSP00000225171,ENSP00000474215,ENSP00000473979,ENSP00000343575,ENSP00000474804"
PH_hs_0013642	0.701019	0.000202602	73.2243	476.688	0.126992	0.236875	2.46463	1.65769e-06	CRISPLD2	Homo sapiens cysteine-rich secretory protein LCCL domain containing 2 (CRISPLD2)	1	83716	NM_031476	NP_113664.1	ENSG00000103196	"ENST00000262424,ENST00000566151,ENST00000567845,ENST00000566431,ENST00000565561,ENST00000564567,ENST00000569090,ENST00000569262,ENST00000563066,ENST00000566789,ENST00000566165"	"ENSP00000262424,ENSP00000456554,ENSP00000457183,ENSP00000457655,ENSP00000454858,ENSP00000456952,ENSP00000457259,ENSP00000463171"
PH_hs_0013661	0.172164	7.59492e-07	96.7988	337.062	0.126589	0.158252	1.67235	1.52329e-05	GALM	Homo sapiens galactose mutarotase (aldose 1-epimerase)	1	130589	NM_138801	NP_620156.1	ENSG00000143891	"ENST00000272252,ENST00000427858,ENST00000410063,ENST00000444351,ENST00000434934"	"ENSP00000272252,ENSP00000386233,ENSP00000409083,ENSP00000399473"
PH_hs_0013669	0.222744	0.201261	93.1052	446.685	0.119072	0.992078	2.19782	6.79319e-07	PAG1	Homo sapiens phosphoprotein membrane anchor with glycosphingolipid microdomains 1 (PAG1)	1	55824	NM_018440	NP_060910.3	ENSG00000076641	"ENST00000220597,ENST00000523463,ENST00000522811,ENST00000519326"	ENSP00000220597
PH_hs_0013723	0	6.85204e-20	1669.21	4687.21	0.0621223	0.108636	1.60362	1.09898e-11	ACSL3	Homo sapiens acyl-CoA synthetase long-chain family member 3 (ACSL3)	1	2181	"NM_004457,NM_203372"	"NP_004448.2,NP_976251.1"	ENSG00000123983	"ENST00000357430,ENST00000392066,ENST00000535678,ENST00000413316,ENST00000542810,ENST00000540115,ENST00000463813,ENST00000421680,ENST00000407441,ENST00000474422,ENST00000495541"	"ENSP00000350012,ENSP00000375918,ENSP00000438342,ENSP00000416913,ENSP00000441643,ENSP00000385157"
PH_hs_0013732	0.999994	0.715886	25.474	67.7011	0.21474	0.133132	1.32362	0.00225763	MN1	Homo sapiens meningioma (disrupted in balanced translocation)	1	4330	NM_002430	NP_002421.3	ENSG00000169184	"ENST00000302326,ENST00000424656,ENST00000497225"	"ENSP00000304956,ENSP00000397805"
PH_hs_0013740	1	1.63002e-07	16.6125	201.416	0.260192	0.110547	3.44467	2.78483e-06	RGS17	Homo sapiens regulator of G-protein signaling 17 (RGS17)	1	26575	NM_012419	NP_036551.3	ENSG00000091844	"ENST00000367225,ENST00000206262"	"ENSP00000356194,ENSP00000206262"
PH_hs_0013881	4.01925e-31	1.38908e-15	1373.79	2741.21	0.0811056	0.123023	1.07869	4.36945e-06	SLC16A10	Homo sapiens solute carrier family 16 (aromatic amino acid transporter)	1	117247	NM_018593	NP_061063.2	ENSG00000112394	"ENST00000368851,ENST00000439288,ENST00000465319,ENST00000419619,ENST00000368850,ENST00000612036"	"ENSP00000357844,ENSP00000387501,ENSP00000399601,ENSP00000357843,ENSP00000483868"
PH_hs_0013889	0.430718	5.09472e-10	83.6315	275.641	0.120363	0.112534	1.63818	7.45472e-12	EMILIN2	Homo sapiens elastin microfibril interfacer 2 (EMILIN2)	1	84034	NM_032048	NP_114437.2	ENSG00000132205	"ENST00000254528,ENST00000308080,ENST00000583776"	ENSP00000254528
PH_hs_0013934	1	0.911051	13.7021	56.3007	0.313222	0.172714	1.80083	0.0233013	AREG	Homo sapiens amphiregulin (AREG)	1	374	NM_001657	NP_001648.1	ENSG00000109321	"ENST00000395748,ENST00000502307,ENST00000511560"	"ENSP00000379097,ENSP00000421414"
PH_hs_0013959	0.980138	2.80716e-05	50.2632	288.791	0.192184	0.179577	2.34513	1.24971e-05	BTBD11	Homo sapiens BTB (POZ)	1	121551	"NM_001018072,NM_001017523"	"NP_001018082.1,NP_001017523.1"	ENSG00000151136	"ENST00000280758,ENST00000420571,ENST00000490090,ENST00000550706,ENST00000415943,ENST00000357167,ENST00000494235"	"ENSP00000280758,ENSP00000413889,ENSP00000447319,ENSP00000447606,ENSP00000407416,ENSP00000349690,ENSP00000448322"
PH_hs_0013969	1	0.999999	11.9724	20.4378	0.645381	0.249733	2.54144	0.00097765	KCNMB2	Homo sapiens potassium channel subfamily M regulatory beta subunit 2 (KCNMB2)	1	10242	"NM_181361,NM_005832"	"NP_852006.1,NP_005823.1"	ENSG00000197584	"ENST00000437510,ENST00000420517,ENST00000470361,ENST00000452583,ENST00000432997,ENST00000455865,ENST00000422927,ENST00000436247,ENST00000358316,ENST00000617329"	"ENSP00000395807,ENSP00000408252,ENSP00000397483,ENSP00000407592,ENSP00000399100,ENSP00000414228,ENSP00000351068,ENSP00000484788"
PH_hs_0014077	0.135648	2.03392e-12	200.753	790.534	0.539371	0.129726	1.93517	6.39819e-06	PPP3CA	"Homo sapiens protein phosphatase 3, catalytic subunit, alpha isozyme (PPP3CA)"	1	5530	"NM_001130692,NM_000944,NM_001130691"	"NP_001124164.1,NP_000935.1,NP_001124163.1"	ENSG00000138814	"ENST00000512215,ENST00000394854,ENST00000323055,ENST00000394853,ENST00000507176,ENST00000492351,ENST00000510292,ENST00000529324,ENST00000525819"	"ENSP00000422781,ENSP00000378323,ENSP00000320580,ENSP00000378322,ENSP00000422990,ENSP00000426565,ENSP00000431619,ENSP00000434599"
PH_hs_0014081	0	2.84126e-29	13693.5	27373.4	0.0482311	0.089273	1.16179	2.27304e-09	ATP6V1D	"Homo sapiens ATPase, H+ transporting, lysosomal 34kDa, V1 subunit D (ATP6V1D)"	1	51382	NM_015994	NP_057078.1	ENSG00000100554	"ENST00000554087,ENST00000553974,ENST00000553408,ENST00000555625,ENST00000555474,ENST00000216442,ENST00000555431,ENST00000554236,ENST00000555723,ENST00000556058,ENST00000555335,ENST00000553687,ENST00000555012,ENST00000557244"	"ENSP00000451167,ENSP00000450834,ENSP00000451564,ENSP00000450885,ENSP00000216442,ENSP00000450841,ENSP00000452192,ENSP00000452029,ENSP00000451422,ENSP00000452492,ENSP00000451031"
PH_hs_0014098	0.999974	3.15877e-11	27.4948	344.501	0.242934	0.11544	3.55358	1.69334e-11	HPCAL4	Homo sapiens hippocalcin like 4 (HPCAL4)	1	51440	NM_016257	NP_057341.1	ENSG00000116983	"ENST00000372844,ENST00000617690,ENST00000612703"	"ENSP00000361935,ENSP00000481834,ENSP00000484070"
PH_hs_0014128	0.999996	0.0348214	24.1962	118.279	0.237718	0.177798	2.18223	5.04367e-05	ROR1	Homo sapiens receptor tyrosine kinase-like orphan receptor 1 (ROR1)	1	4919	NM_005012	NP_005003.2	ENSG00000185483	"ENST00000371080,ENST00000371079,ENST00000482426,ENST00000545203"	"ENSP00000360121,ENSP00000360120,ENSP00000441637"
PH_hs_0014130	0.00360812	1.0779e-06	177.002	744.831	0.191393	0.189097	1.96735	1.76137e-06	ELOVL7	Homo sapiens ELOVL fatty acid elongase 7 (ELOVL7)	1	79993	"NM_001104558,NM_024930"	"NP_001098028.1,NP_079206.2"	ENSG00000164181	"ENST00000508821,ENST00000505959,ENST00000504455,ENST00000511799,ENST00000507047,ENST00000514809,ENST00000425382"	"ENSP00000424123,ENSP00000421043,ENSP00000425127,ENSP00000424081,ENSP00000426400,ENSP00000422602,ENSP00000402634"
PH_hs_0014133	9.56444e-11	2.52955e-07	234.175	1311.07	0.0904846	0.187391	2.42183	3.17377e-09	CXorf57	Homo sapiens chromosome X open reading frame 57 (CXorf57)	1	55086	"NM_018015,NM_001184782"	"NP_060485.4,NP_001171711.1"	ENSG00000147231	"ENST00000372548,ENST00000461251,ENST00000421550,ENST00000478395,ENST00000497124,ENST00000372544"	"ENSP00000361628,ENSP00000432238,ENSP00000405866,ENSP00000361623"
PH_hs_0014148	0	1.03999e-12	1298.54	2787.54	0.0635874	0.138357	1.15953	4.34741e-05	ZDHHC9	"Homo sapiens zinc finger, DHHC-type containing 9 (ZDHHC9)"	1	51114	"NM_016032,NM_001008222"	"NP_057116.2,NP_001008223.1"	ENSG00000188706	"ENST00000357166,ENST00000371064,ENST00000433917,ENST00000406492,ENST00000491039"	"ENSP00000349689,ENSP00000360103,ENSP00000406165,ENSP00000383991"
PH_hs_0014200	0.767604	0.000823637	69.8086	157.692	0.14591	0.151299	1.07206	8.57764e-05	KLK10	Homo sapiens kallikrein-related peptidase 10 (KLK10)	1	5655	"NM_001077500,NM_145888,NM_002776"	"NP_001070968.1,NP_665895.1,NP_002767.2"	ENSG00000129451	"ENST00000309958,ENST00000358789,ENST00000601467,ENST00000599987,ENST00000599077,ENST00000391805"	"ENSP00000311746,ENSP00000351640,ENSP00000472773,ENSP00000471610,ENSP00000375681"
PH_hs_0014244	0.0015911	2.24307e-08	156.31	457.672	0.146244	0.150853	1.45909	3.66742e-05	ACSBG1	Homo sapiens acyl-CoA synthetase bubblegum family member 1 (ACSBG1)	1	23205	"NM_001199377,NM_015162"	"NP_001186306.1,NP_055977.3"	ENSG00000103740	"ENST00000258873,ENST00000560124,ENST00000560817,ENST00000560183,ENST00000558301,ENST00000559707,ENST00000558728,ENST00000557935,ENST00000559114,ENST00000559241,ENST00000558130,ENST00000558828,ENST00000558793,ENST00000559713"	"ENSP00000258873,ENSP00000453605,ENSP00000453451,ENSP00000453447,ENSP00000453585,ENSP00000454188,ENSP00000453547,ENSP00000453800"
PH_hs_0014283	0.00031801	6.18652e-11	189.882	408.02	0.156827	0.123951	1.02336	0.00372042	AGFG2	Homo sapiens ArfGAP with FG repeats 2 (AGFG2)	1	3268	NM_006076	NP_006067.3	ENSG00000106351	"ENST00000430857,ENST00000477022,ENST00000300176,ENST00000474713,ENST00000429987"	"ENSP00000394453,ENSP00000300176,ENSP00000388594"
PH_hs_0014290	0	1.95101e-10	3249.59	7137.13	0.0628796	0.158098	1.21984	3.82085e-05	CD59	"Homo sapiens CD59 molecule, complement regulatory protein (CD59)"	1	966	"NM_001127227,NM_001127226,NM_000611,NM_203331,NM_001127225,NM_203329,NM_203330,NM_001127223"	"NP_001120699.1,NP_001120698.1,NP_000602.1,NP_976076.1,NP_001120697.1,NP_976074.1,NP_976075.1,NP_001120695.1"	ENSG00000085063	"ENST00000534312,ENST00000527926,ENST00000525763,ENST00000533181,ENST00000395850,ENST00000533403,ENST00000351554,ENST00000528987,ENST00000415002,ENST00000445143,ENST00000426650,ENST00000437761,ENST00000527577,ENST00000528700"	"ENSP00000432362,ENSP00000437122,ENSP00000435179,ENSP00000436497,ENSP00000379191,ENSP00000436737,ENSP00000340210,ENSP00000404822,ENSP00000403511,ENSP00000402425,ENSP00000410182,ENSP00000432942,ENSP00000434617"
PH_hs_0014330	0.983057	1.59301e-08	53.0225	210.512	0.124983	0.104509	1.88943	4.51124e-14	RAX	Homo sapiens retina and anterior neural fold homeobox (RAX)	1	30062	NM_013435	NP_038463.2	ENSG00000134438	"ENST00000256852,ENST00000334889,ENST00000591550,ENST00000555288"	"ENSP00000256852,ENSP00000334813,ENSP00000450583"
PH_hs_0014407	1.5052e-10	2.36103e-07	232.146	1437.38	0.0910061	0.187935	2.46426	3.11464e-07	DOK4	Homo sapiens docking protein 4 (DOK4)	1	55715	NM_018110	NP_060580.2	ENSG00000125170	"ENST00000566936,ENST00000340099,ENST00000569548,ENST00000569010,ENST00000561659,ENST00000561918,ENST00000569250,ENST00000564378,ENST00000562737,ENST00000568617,ENST00000567276,ENST00000566588,ENST00000567214,ENST00000569538,ENST00000563483,ENST00000566705,ENST00000562008,ENST00000567175"	"ENSP00000455566,ENSP00000344277,ENSP00000455128,ENSP00000457971,ENSP00000456864,ENSP00000456590,ENSP00000458037,ENSP00000457621,ENSP00000457192,ENSP00000457730,ENSP00000457670,ENSP00000457212,ENSP00000456739,ENSP00000454738,ENSP00000457188,ENSP00000455528"
PH_hs_0014474	0	1.10488e-05	952.866	4760.66	0.0548667	0.231952	2.04746	0.00029418	ROM1	Homo sapiens retinal outer segment membrane protein 1 (ROM1)	1	6094	NM_000327	NP_000318.1	ENSG00000149489	"ENST00000525801,ENST00000534093,ENST00000529273,ENST00000278833,ENST00000525947"	"ENSP00000433566,ENSP00000432151,ENSP00000278833,ENSP00000432983"
PH_hs_0014555	9.1999e-21	5.33555e-26	316.744	729.05	0.0717812	0.0842951	1.17988	1.65666e-08	CEP19	Homo sapiens centrosomal protein 19kDa (CEP19)	1	84984	NM_032898	NP_116287.2	ENSG00000174007	"ENST00000409690,ENST00000399942"	"ENSP00000387209,ENSP00000382823"
PH_hs_0014581	3.25308e-28	1.0543e-08	358.017	1952.94	0.0630876	0.171486	2.3543	1.02689e-08	TUFT1	Homo sapiens tuftelin 1 (TUFT1)	1	7286	"NM_001126337,NM_020127"	"NP_001119809.1,NP_064512.1"	ENSG00000143367	"ENST00000368849,ENST00000392712,ENST00000368848,ENST00000498606,ENST00000461859,ENST00000490156,ENST00000353024"	"ENSP00000357842,ENSP00000376476,ENSP00000357841,ENSP00000343781"
PH_hs_0014633	8.91308e-38	5.54789e-31	473.584	1306.17	0.0601705	0.0814185	1.48884	1.08002e-13	RELL1	Homo sapiens RELT-like 1 (RELL1)	1	768211	NM_001085400	NP_001078869.1	ENSG00000181826	"ENST00000314117,ENST00000454158,ENST00000512114"	"ENSP00000313385,ENSP00000398778,ENSP00000424031"
PH_hs_0014662	0.99999	3.45702e-19	26.4642	476.507	0.221246	0.0921714	4.13785	8.26369e-29	ABAT	Homo sapiens 4-aminobutyrate aminotransferase (ABAT)	1	18	"NM_001127448,NM_000663,NM_020686"	"NP_001120920.1,NP_000654.2,NP_065737.2"	ENSG00000183044	"ENST00000268251,ENST00000564714,ENST00000563992,ENST00000568847,ENST00000561870,ENST00000569695,ENST00000566590,ENST00000563215,ENST00000565016,ENST00000567812,ENST00000425191,ENST00000569156,ENST00000562115,ENST00000565671,ENST00000564453,ENST00000396600"	"ENSP00000268251,ENSP00000456392,ENSP00000455184,ENSP00000456267,ENSP00000455198,ENSP00000454415,ENSP00000456330,ENSP00000411916,ENSP00000454963,ENSP00000455502,ENSP00000379845"
PH_hs_0014687	1.05496e-26	1.14953e-10	412.727	1259.09	0.0703828	0.148023	1.61293	3.79213e-07	SFXN3	Homo sapiens sideroflexin 3 (SFXN3)	1	81855	NM_030971	NP_112233.2	ENSG00000107819	"ENST00000393459,ENST00000489434,ENST00000465383,ENST00000487721,ENST00000466982,ENST00000470252,ENST00000224807"	"ENSP00000377103,ENSP00000474564,ENSP00000224807"
PH_hs_0014698	0.99997	0.679351	30.7264	69.0723	0.169057	0.134332	1.06902	0.00509704	CCDC85A	Homo sapiens coiled-coil domain containing 85A (CCDC85A)	1	114800	NM_001080433	NP_001073902.1	ENSG00000055813	ENST00000407595	ENSP00000384040
PH_hs_0014708	0.0506811	1.34783e-11	111.758	646.975	0.133694	0.131554	2.46724	8.42269e-21	WIF1	Homo sapiens WNT inhibitory factor 1 (WIF1)	1	11197	NM_007191	NP_009122.2	ENSG00000156076	"ENST00000286574,ENST00000543094,ENST00000546001"	"ENSP00000286574,ENSP00000439024,ENSP00000442063"
PH_hs_0014719	0.0279497	1.57562e-07	111.18	266.921	0.0984547	0.134479	1.17986	6.57322e-07	SLC39A8	Homo sapiens solute carrier family 39 (zinc transporter)	1	64116	"NM_022154,NM_001135148,NM_001135146"	"NP_071437.3,NP_001128620.1,NP_001128618.1"	ENSG00000138821	"ENST00000424970,ENST00000394833,ENST00000356736,ENST00000512337,ENST00000510255,ENST00000514000,ENST00000512657,ENST00000502903"	"ENSP00000394548,ENSP00000378310,ENSP00000349174"
PH_hs_0014742	0.999879	0.291524	31.1242	85.3608	0.237874	0.167569	1.36024	0.00232363	C3	Homo sapiens complement component 3 (C3)	1	718	NM_000064	NP_000055.2	ENSG00000125730	"ENST00000245907,ENST00000601475,ENST00000599899,ENST00000602229,ENST00000599668,ENST00000601008,ENST00000596548,ENST00000596179,ENST00000596238,ENST00000598805,ENST00000594005,ENST00000602053,ENST00000600763,ENST00000594270,ENST00000597442,ENST00000595577,ENST00000594936,ENST00000600744"	"ENSP00000245907,ENSP00000469482,ENSP00000471384,ENSP00000469744,ENSP00000472044"
PH_hs_0014764	4.02593e-42	9.75496e-22	1190.51	2378.2	0.0681182	0.101739	1.08688	1.466e-07	FAM188A	"Homo sapiens family with sequence similarity 188, member A (FAM188A)"	1	80013	NM_024948	NP_079224.1	ENSG00000148481	"ENST00000378036,ENST00000477891,ENST00000277632,ENST00000476912,ENST00000418767,ENST00000436829"	"ENSP00000367275,ENSP00000277632,ENSP00000388661,ENSP00000389883"
PH_hs_0014769	1.42087e-14	1.14193e-20	230.202	680.197	0.0694014	0.094855	1.51936	2.36551e-10	PCTP	Homo sapiens phosphatidylcholine transfer protein (PCTP)	1	58488	"NM_001102402,NM_021213"	"NP_001095872.1,NP_067036.2"	ENSG00000141179	"ENST00000268896,ENST00000576183,ENST00000573500,ENST00000417982,ENST00000325214,ENST00000571489,ENST00000576221,ENST00000572536"	"ENSP00000268896,ENSP00000459793,ENSP00000460437,ENSP00000415185,ENSP00000325181,ENSP00000461676"
PH_hs_0014803	0.000619148	4.87951e-11	159.863	694.223	0.135144	0.136874	2.03842	4.30977e-09	SLC8B1	Homo sapiens solute carrier family 8 (sodium/lithium/calcium exchanger)	1	80024	NM_024959	NP_079235.2	ENSG00000089060	"ENST00000552014,ENST00000552565,ENST00000550672,ENST00000550047,ENST00000549069,ENST00000546737,ENST00000553238,ENST00000551230,ENST00000548477,ENST00000549181,ENST00000549605,ENST00000552613,ENST00000548186,ENST00000549372,ENST00000548518,ENST00000202831"	"ENSP00000447091,ENSP00000448758,ENSP00000447585,ENSP00000449519,ENSP00000450081,ENSP00000448703,ENSP00000448749,ENSP00000447502,ENSP00000449448,ENSP00000447972,ENSP00000202831"
PH_hs_0014988	3.46373e-41	0	739.969	1506.15	0.0647045	0.0521726	1.0875	1.29381e-11	TTI2	Homo sapiens TELO2 interacting protein 2 (TTI2)	1	80185	"NM_001265581,NM_025115,NM_001102401"	"NP_001252510.1,NP_079391.2,NP_001095871.1"	ENSG00000129696	"ENST00000519356,ENST00000360742,ENST00000431156,ENST00000520636,ENST00000523305,ENST00000613904"	"ENSP00000353971,ENSP00000411169,ENSP00000428401,ENSP00000428569,ENSP00000478396"
PH_hs_0015012	0.805681	0.000483285	16.7968	156.108	4.38013	0.140945	3.67056	8.94227e-16	PCSK5	Homo sapiens proprotein convertase subtilisin/kexin type 5 (PCSK5)	1	5125	NM_006200	NP_006191.2	ENSG00000099139	"ENST00000376767,ENST00000376752,ENST00000424854,ENST00000455778,ENST00000545128"	"ENSP00000365958,ENSP00000365943,ENSP00000411654,ENSP00000407239,ENSP00000446280"
PH_hs_0015079	8.02846e-10	3.91933e-16	309.328	1288.59	0.116682	0.116551	2.04291	1.36022e-11	PPM1K	"Homo sapiens protein phosphatase, Mg2+/Mn2+ dependent, 1K (PPM1K)"	1	152926	NM_152542	NP_689755.3	ENSG00000163644	"ENST00000608933,ENST00000295908,ENST00000508256,ENST00000510548,ENST00000511506,ENST00000506423,ENST00000513546,ENST00000514204,ENST00000505022,ENST00000509340"	"ENSP00000477341,ENSP00000295908,ENSP00000476452,ENSP00000476789,ENSP00000477241,ENSP00000477051,ENSP00000477211"
PH_hs_0015176	1.85762e-16	4.07941e-11	256.031	733.231	0.0711545	0.137283	1.44963	2.4298e-06	C7orf60	Homo sapiens chromosome 7 open reading frame 60 (C7orf60)	1	154743	NM_152556	NP_689769.2	ENSG00000164603	"ENST00000297145,ENST00000432572,ENST00000485446"	"ENSP00000297145,ENSP00000408654"
PH_hs_0015329	0.999998	0.013961	19.3519	187.462	0.346696	0.265534	3.0842	0.000103873	SGK1	Homo sapiens serum/glucocorticoid regulated kinase 1 (SGK1)	1	6446	"NM_001143678,NM_001143677,NM_001143676,NM_005627"	"NP_001137150.1,NP_001137149.1,NP_001137148.1,NP_005618.2"	ENSG00000118515	"ENST00000367858,ENST00000474427,ENST00000413996,ENST00000477460,ENST00000237305,ENST00000367855,ENST00000367857,ENST00000528577,ENST00000475719,ENST00000531782,ENST00000473704,ENST00000525877,ENST00000489458,ENST00000524764,ENST00000475882,ENST00000534658,ENST00000490149,ENST00000524387,ENST00000531575,ENST00000532021,ENST00000532856,ENST00000461976,ENST00000530421,ENST00000525700,ENST0000047285…	"ENSP00000356832,ENSP00000396242,ENSP00000237305,ENSP00000356831,ENSP00000434450,ENSP00000434302,ENSP00000435577,ENSP00000431705,ENSP00000435724,ENSP00000436470"
PH_hs_0015461	1.20249e-37	1.1464e-13	1374.29	2860.22	0.0732255	0.132759	1.12564	4.56715e-05	LPCAT3	Homo sapiens lysophosphatidylcholine acyltransferase 3 (LPCAT3)	1	10162	NM_005768	NP_005759.4	ENSG00000111684	"ENST00000535479,ENST00000261407,ENST00000535021,ENST00000540090,ENST00000543794,ENST00000536797,ENST00000537179,ENST00000538987,ENST00000540060,ENST00000620843,ENST00000536971,ENST00000545459,ENST00000538910"	"ENSP00000438765,ENSP00000261407,ENSP00000442454,ENSP00000443166,ENSP00000440550,ENSP00000437827"
PH_hs_0015496	2.42801e-06	0.00206715	175.017	878.856	0.0978909	0.318482	1.7621	0.0404196	MFAP5	Homo sapiens microfibrillar associated protein 5 (MFAP5)	1	8076	NM_003480	NP_003471.1	ENSG00000197614	"ENST00000535411,ENST00000543467,ENST00000359478,ENST00000433590,ENST00000396549,ENST00000543369,ENST00000544211,ENST00000535336,ENST00000538694,ENST00000537009,ENST00000534833,ENST00000544889,ENST00000538107,ENST00000537128,ENST00000540087"	"ENSP00000441185,ENSP00000444531,ENSP00000352455,ENSP00000411997,ENSP00000379798,ENSP00000441492,ENSP00000443839,ENSP00000438525,ENSP00000439289,ENSP00000445799,ENSP00000440496"
PH_hs_0015498	2.10497e-18	3.15027e-33	454.309	981.743	0.0913717	0.0764725	1.12562	1.95087e-10	ZSWIM4	"Homo sapiens zinc finger, SWIM-type containing 4 (ZSWIM4)"	1	65249	NM_023072	NP_075560.2	ENSG00000132003	"ENST00000254323,ENST00000590508,ENST00000592227"	"ENSP00000254323,ENSP00000468285,ENSP00000465180"
PH_hs_0015530	0.177611	6.37248e-06	96.0126	330.167	0.120888	0.173751	1.63977	8.1273e-05	FARP2	"Homo sapiens FERM, RhoGEF and pleckstrin domain protein 2 (FARP2)"	1	9855	NM_014808	NP_055623.1	ENSG00000006607	"ENST00000264042,ENST00000627550,ENST00000478489,ENST00000373287,ENST00000479427,ENST00000492868,ENST00000418082,ENST00000445489,ENST00000464142,ENST00000473082,ENST00000467260,ENST00000471447,ENST00000485051,ENST00000413432,ENST00000476799,ENST00000473510,ENST00000422951,ENST00000496470,ENST00000491425,ENST00000486736,ENST00000470617,ENST00000444371,ENST00000412332"	"ENSP00000264042,ENSP00000486597,ENSP00000362384,ENSP00000393376,ENSP00000388167,ENSP00000412772,ENSP00000411353,ENSP00000415474,ENSP00000403437"
PH_hs_0015555	6.58286e-36	0	732.296	1472.25	0.0696971	0.0609709	1.06654	2.59417e-10	KIAA0513	Homo sapiens KIAA0513 (KIAA0513)	1	9764	NM_014732	NP_055547.1	ENSG00000135709	"ENST00000566428,ENST00000567328,ENST00000562580,ENST00000562564,ENST00000562388,ENST00000538274,ENST00000258180"	"ENSP00000457408,ENSP00000455544,ENSP00000454547,ENSP00000454758,ENSP00000446439,ENSP00000258180"
PH_hs_0015556	0.740133	0.000952456	70.9159	451.564	0.150944	0.267147	2.34656	0.000249092	RPS6KA2	"Homo sapiens ribosomal protein S6 kinase, 90kDa, polypeptide 2 (RPS6KA2)"	1	6196	"NM_001006932,NM_021135"	"NP_001006933.1,NP_066958.2"	ENSG00000071242	"ENST00000265678,ENST00000510118,ENST00000503859,ENST00000509742,ENST00000481261,ENST00000405189,ENST00000491836,ENST00000366865,ENST00000507350,ENST00000512860,ENST00000507371,ENST00000506565,ENST00000511034"	"ENSP00000265678,ENSP00000422435,ENSP00000427015,ENSP00000422484,ENSP00000386050,ENSP00000422197,ENSP00000427605,ENSP00000423114,ENSP00000425148,ENSP00000425458"
PH_hs_0015558	1.3879e-10	4.23904e-09	232.124	499.738	0.0907639	0.145864	1.03451	0.000594929	FAM214B	"Homo sapiens family with sequence similarity 214, member B (FAM214B)"	1	80256	NM_025182	NP_079458.2	ENSG00000005238	"ENST00000378566,ENST00000603301,ENST00000488109,ENST00000322813,ENST00000605244,ENST00000378561,ENST00000378557,ENST00000605104,ENST00000605392"	"ENSP00000367829,ENSP00000474335,ENSP00000475120,ENSP00000319897,ENSP00000474833,ENSP00000367823,ENSP00000367819"
PH_hs_0015559	0	9.06789e-22	2961.68	8058.85	0.0659873	0.104101	1.58185	1.1646e-11	C12orf75	Homo sapiens chromosome 12 open reading frame 75 (C12orf75)	1	387882	NM_001145199	NP_001138671.1	ENSG00000235162	"ENST00000548458,ENST00000443585,ENST00000552457,ENST00000549893,ENST00000546866,ENST00000549934,ENST00000548336,ENST00000612117"	"ENSP00000448536,ENSP00000447440,ENSP00000449096,ENSP00000450095,ENSP00000479631"
PH_hs_0015568	0.999352	0.000385859	39.501	208.078	0.152993	0.182428	2.23759	7.15608e-06	CYFIP2	Homo sapiens cytoplasmic FMR1 interacting protein 2 (CYFIP2)	1	26999	"NM_001037333,NM_014376"	"NP_001032410.1,NP_055191.2"	ENSG00000055163	"ENST00000616178,ENST00000620254,ENST00000522463,ENST00000435847,ENST00000522637,ENST00000521420,ENST00000622696,ENST00000617629,ENST00000611075,ENST00000611925,ENST00000618329,ENST00000518456,ENST00000621516,ENST00000518511,ENST00000520942,ENST00000520960,ENST00000518555,ENST00000520424,ENST00000522892,ENST00000523383,ENST00000524058,ENST00000519663,ENST00000522884,ENST00000522775,ENST0000062096…	"ENSP00000479719,ENSP00000479968,ENSP00000428009,ENSP00000403793,ENSP00000428079,ENSP00000430904,ENSP00000480605,ENSP00000479376,ENSP00000478058,ENSP00000484819,ENSP00000479211,ENSP00000482739,ENSP00000483307"
PH_hs_0015569	7.14662e-44	1.16308e-42	5170.19	10335.7	0.0710804	0.0727719	1.17041	1.9852e-10	HABP4	Homo sapiens hyaluronan binding protein 4 (HABP4)	1	22927	NM_014282	NP_055097.2	ENSG00000130956	"ENST00000375251,ENST00000375249,ENST00000466976"	"ENSP00000364400,ENSP00000364398"
PH_hs_0015623	0.110267	6.37037e-19	115.862	325.202	0.225238	0.0808969	1.38403	0.001843	WNT4	"Homo sapiens wingless-type MMTV integration site family, member 4 (WNT4)"	1	54361	NM_030761	NP_110388.2	ENSG00000162552	"ENST00000290167,ENST00000415567,ENST00000441048"	"ENSP00000290167,ENSP00000403334,ENSP00000388925"
PH_hs_0015625	1.07504e-20	9.83932e-07	448.085	1179.1	0.0847985	0.196546	1.18426	0.00313353	RAB40B	"Homo sapiens RAB40B, member RAS oncogene family (RAB40B)"	1	10966	NM_006822	NP_006813.1	ENSG00000141542	"ENST00000571995,ENST00000571880,ENST00000269347,ENST00000576359,ENST00000574132,ENST00000570676,ENST00000538809,ENST00000576148,ENST00000573395,ENST00000571554,ENST00000572603"	"ENSP00000461785,ENSP00000269347,ENSP00000438897,ENSP00000458638"
PH_hs_0015639	0	4.08e-26	2566.69	6732.64	0.0636278	0.0941074	1.54186	3.29269e-15	GLIPR2	Homo sapiens GLI pathogenesis-related 2 (GLIPR2)	1	152007	NM_022343	NP_071738.1	ENSG00000122694	"ENST00000377959,ENST00000377960,ENST00000474050,ENST00000619700,ENST00000396613"	"ENSP00000367195,ENSP00000367196,ENSP00000478768,ENSP00000379857"
PH_hs_0015649	3.89722e-13	0	239.234	860.161	0.0791062	0.0558938	1.82695	9.15162e-20	PPP1R3C	"Homo sapiens protein phosphatase 1, regulatory subunit 3C (PPP1R3C)"	1	5507	NM_005398	NP_005389.1	ENSG00000119938	ENST00000238994	ENSP00000238994
PH_hs_0015664	0.994423	1.03714e-05	43.1303	512.342	0.223203	0.199195	3.35243	1.00737e-07	CCL2	Homo sapiens chemokine (C-C motif)	1	6347	NM_002982	NP_002973.1	ENSG00000108691	"ENST00000624362,ENST00000580907,ENST00000225831,ENST00000582017"	"ENSP00000462156,ENSP00000225831"
PH_hs_0015730	0.999998	0.566309	19.934	72.2565	0.344056	0.236745	1.75135	0.0172924	SLC19A3	Homo sapiens solute carrier family 19 (thiamine transporter)	1	80704	NM_025243	NP_079519.1	ENSG00000135917	"ENST00000425817,ENST00000409287,ENST00000258403,ENST00000456524,ENST00000431622,ENST00000419059,ENST00000409456,ENST00000477697"	"ENSP00000397393,ENSP00000386298,ENSP00000258403,ENSP00000399001,ENSP00000400627,ENSP00000398349,ENSP00000387193"
PH_hs_0015799	0.989009	2.72751e-06	49.7341	149.235	0.150877	0.0824384	1.47624	1.53762e-06	ANGPTL6	Homo sapiens angiopoietin-like 6 (ANGPTL6)	1	83854	NM_031917	NP_114123.2	ENSG00000130812	"ENST00000589181,ENST00000592641,ENST00000253109,ENST00000586910"	"ENSP00000465597,ENSP00000467930,ENSP00000253109"
PH_hs_0015815	0	2.35765e-15	6570.91	13422.8	0.064045	0.126923	1.16378	5.54844e-06	PLEKHB2	"Homo sapiens pleckstrin homology domain containing, family B (evectins)"	1	55041	"NM_001267066,NM_001267065,NM_001267068,NM_001267067,NM_001267064,NM_001267063,NM_001267062,NM_001100623,NM_017958"	"NP_001253995.1,NP_001253994.1,NP_001253997.1,NP_001253996.1,NP_001253993.1,NP_001253992.1,NP_001253991.1,NP_001094093.1,NP_060428.2"	ENSG00000115762	"ENST00000409158,ENST00000234115,ENST00000628582,ENST00000487980,ENST00000482225,ENST00000438882,ENST00000404460,ENST00000409612,ENST00000409279,ENST00000403716,ENST00000439822"	"ENSP00000386410,ENSP00000234115,ENSP00000487321,ENSP00000401193,ENSP00000385609,ENSP00000386662,ENSP00000386666,ENSP00000385892,ENSP00000389629"
PH_hs_0015863	0.0667251	4.52532e-09	110.286	330.711	0.143853	0.130375	1.48678	5.80116e-06	MICAL2	"Homo sapiens microtubule associated monooxygenase, calponin and LIM domain containing 2 (MICAL2)"	1	9645	NM_014632	NP_055447.1	ENSG00000133816	"ENST00000532179,ENST00000526065,ENST00000532945,ENST00000256194,ENST00000531732,ENST00000530823,ENST00000532420,ENST00000527546,ENST00000524685,ENST00000525119,ENST00000533389,ENST00000528931,ENST00000532166,ENST00000527195,ENST00000530691,ENST00000524730,ENST00000533219,ENST00000529562,ENST00000526475,ENST00000525075,ENST00000525216,ENST00000534563,ENST00000525979,ENST00000526672,ENST0000052561…	"ENSP00000434209,ENSP00000435270,ENSP00000256194,ENSP00000434957,ENSP00000433818,ENSP00000433965,ENSP00000437229,ENSP00000433509,ENSP00000433357,ENSP00000368932,ENSP00000344894,ENSP00000441689"
PH_hs_0015933	0.997398	0.000117334	36.2458	144.081	0.310383	0.106533	1.88328	0.0012864	CCDC39	Homo sapiens coiled-coil domain containing 39 (CCDC39)	1	339829	NM_181426	NP_852091.1	ENSG00000145075	ENST00000495817
PH_hs_0015962	0.00400175	1.32927e-23	134.37	449.569	0.12355	0.0802974	1.68306	1.45786e-11	PRKCH	"Homo sapiens protein kinase C, eta (PRKCH)"	1	5583	NM_006255	NP_006246.2	ENSG00000027075	"ENST00000555185,ENST00000557294,ENST00000556778,ENST00000555542,ENST00000555906,ENST00000554835,ENST00000332981,ENST00000555082,ENST00000552875,ENST00000553830,ENST00000553831,ENST00000553726,ENST00000553265,ENST00000556164,ENST00000557585,ENST00000557473,ENST00000553889,ENST00000557559,ENST00000555604,ENST00000555233,ENST00000536400,ENST00000555628,ENST00000555110,ENST00000555382,ENST0000055759…	"ENSP00000451871,ENSP00000452129,ENSP00000452055,ENSP00000451789,ENSP00000451205,ENSP00000329127,ENSP00000450981,ENSP00000452588,ENSP00000450959,ENSP00000451793,ENSP00000451933,ENSP00000452330,ENSP00000451930,ENSP00000452528"
PH_hs_0015983	0.926523	8.94046e-07	60.024	1921.63	0.148068	0.201067	4.77876	4.09507e-14	LINC00632	Homo sapiens long intergenic non-protein coding RNA 632 (LINC00632)	1	286411	NR_028344	-	ENSG00000203930	"ENST00000607004,ENST00000370535,ENST00000498732,ENST00000602830,ENST00000602535"
PH_hs_0016044	0.999465	0.00181844	37.4266	167.898	0.184123	0.178306	2.03262	3.88143e-06	SLC4A5	Homo sapiens solute carrier family 4 (sodium bicarbonate cotransporter)	1	57835	NM_021196	NP_067019.3	ENSG00000188687	"ENST00000483195,ENST00000394019,ENST00000480696,ENST00000358683,ENST00000377632,ENST00000377634,ENST00000425249,ENST00000479776,ENST00000432728,ENST00000444570,ENST00000436454,ENST00000423644,ENST00000346834"	"ENSP00000377587,ENSP00000351513,ENSP00000366859,ENSP00000366861,ENSP00000405678,ENSP00000414162,ENSP00000407550,ENSP00000399319,ENSP00000395804,ENSP00000251768"
PH_hs_0016077	1.08801e-14	7.74502e-35	742.668	1548	0.115609	0.077305	1.11394	5.52521e-06	KIAA1522	Homo sapiens KIAA1522 (KIAA1522)	1	57648	"NM_001198973,NM_001198972,NM_020888"	"NP_001185902.1,NP_001185901.1,NP_065939.2"	ENSG00000162522	"ENST00000401073,ENST00000468130,ENST00000373481,ENST00000294521,ENST00000373480"	"ENSP00000383851,ENSP00000362580,ENSP00000294521,ENSP00000362579"
PH_hs_0016119	9.59062e-23	4.20995e-14	402.309	1305.75	0.0769071	0.125968	1.68206	3.13148e-09	ASPHD1	Homo sapiens aspartate beta-hydroxylase domain containing 1 (ASPHD1)	1	253982	NM_181718	NP_859069.2	ENSG00000174939	"ENST00000563177,ENST00000483405,ENST00000308748,ENST00000414952,ENST00000566693"	"ENSP00000460020,ENSP00000459527,ENSP00000311447,ENSP00000388036,ENSP00000456801"
PH_hs_0016124	1.60382e-14	7.33739e-07	327.591	2129.5	0.0928948	0.200224	2.54137	8.53421e-08	CD82	Homo sapiens CD82 molecule (CD82)	1	3732	"NM_001024844,NM_002231"	"NP_001020015.1,NP_002222.1"	ENSG00000085117	"ENST00000526958,ENST00000227155,ENST00000342935,ENST00000532544,ENST00000529277,ENST00000525210,ENST00000525898,ENST00000527737,ENST00000524704,ENST00000525813,ENST00000529853,ENST00000530601,ENST00000530931,ENST00000524750"	"ENSP00000435682,ENSP00000227155,ENSP00000339686,ENSP00000431767,ENSP00000435661,ENSP00000433151,ENSP00000436403,ENSP00000433804,ENSP00000433788,ENSP00000433036"
PH_hs_0016136	0	1.86696e-24	1047.43	2942.32	0.0595365	0.0960341	1.57457	3.30231e-13	FBXO33	Homo sapiens F-box protein 33 (FBXO33)	1	254170	NM_203301	NP_976046.1	ENSG00000165355	"ENST00000298097,ENST00000554190,ENST00000554932"	"ENSP00000298097,ENSP00000451277,ENSP00000450974"
PH_hs_0016189	0.92463	0.000313317	60.248	348.527	0.146963	0.226974	2.30321	2.41849e-05	CRTAC1	Homo sapiens cartilage acidic protein 1 (CRTAC1)	1	55118	NM_018058	NP_060528.3	ENSG00000095713	"ENST00000413387,ENST00000370597,ENST00000436034,ENST00000309155,ENST00000468549,ENST00000370591"	"ENSP00000408445,ENSP00000359629,ENSP00000404549,ENSP00000310810,ENSP00000359623"
PH_hs_0016242	1.19013e-05	1.99334e-08	222.091	575.434	0.141339	0.157112	1.29199	0.000378587	TMEM59L	Homo sapiens transmembrane protein 59-like (TMEM59L)	1	25789	NM_012109	NP_036241.1	ENSG00000105696	"ENST00000600490,ENST00000594859,ENST00000598660,ENST00000594709,ENST00000262817"	"ENSP00000470879,ENSP00000471612,ENSP00000262817"
PH_hs_0016316	0.985533	0.00995003	48.339	124.121	0.200064	0.144852	1.24061	0.00340443	AVIL	Homo sapiens advillin (AVIL)	1	10677	NM_006576	NP_006567.3	ENSG00000135407	"ENST00000546952,ENST00000549851,ENST00000551248,ENST00000257861,ENST00000550537,ENST00000550083,ENST00000549548,ENST00000549753,ENST00000548843,ENST00000549994"	"ENSP00000450188,ENSP00000257861,ENSP00000449239"
PH_hs_0016409	0.999991	0.860915	26.1732	61.3382	0.219807	0.128722	1.14341	0.0106431	CKM	"Homo sapiens creatine kinase, muscle (CKM)"	1	1158	NM_001824	NP_001815.2	ENSG00000104879	ENST00000221476	ENSP00000221476
PH_hs_0016437	1.31259e-07	2.09451e-10	674.224	1458.52	0.170065	0.151611	1.11437	0.00152376	CEP19	Homo sapiens centrosomal protein 19kDa (CEP19)	1	84984	NM_032898	NP_116287.2	ENSG00000174007	"ENST00000409690,ENST00000399942"	"ENSP00000387209,ENSP00000382823"
PH_hs_0016483	0.999987	0.0627238	23.5736	121.753	0.319734	0.231714	2.22997	0.0024492	FNDC1	Homo sapiens fibronectin type III domain containing 1 (FNDC1)	1	84624	NM_032532	NP_115921.2	ENSG00000164694	"ENST00000297267,ENST00000329629,ENST00000480856"	"ENSP00000297267,ENSP00000333297"
PH_hs_0016619	2.65153e-15	2.98361e-08	278.488	795.838	0.0809535	0.166454	1.41914	8.19705e-05	TGFBR3	"Homo sapiens transforming growth factor, beta receptor III (TGFBR3)"	1	7049	"NM_001195683,NM_003243,NM_001195684,NR_036634"	"NP_001182612.1,NP_003234.2,NP_001182613.1,-"	ENSG00000069702	"ENST00000533089,ENST00000370399,ENST00000525962,ENST00000532540,ENST00000465892,ENST00000470600,ENST00000529608,ENST00000468996,ENST00000417833,ENST00000533370,ENST00000212355"	"ENSP00000433477,ENSP00000359426,ENSP00000436127,ENSP00000434994,ENSP00000432638,ENSP00000395975,ENSP00000212355"
PH_hs_0016621	1.52239e-06	0	264.237	894.31	0.14219	0.05122	1.73364	2.06014e-09	ETNK2	Homo sapiens ethanolamine kinase 2 (ETNK2)	1	55224	NM_018208	NP_060678.2	ENSG00000143845	"ENST00000367201,ENST00000367202,ENST00000367197,ENST00000422072,ENST00000472340,ENST00000492392,ENST00000422699,ENST00000452983,ENST00000444817,ENST00000477125,ENST00000429525"	"ENSP00000356169,ENSP00000356170,ENSP00000356165,ENSP00000410580,ENSP00000405497,ENSP00000398091,ENSP00000406241,ENSP00000394618"
PH_hs_0016638	0.919031	6.50823e-06	61.5933	151.183	0.128224	0.0910745	1.1868	4.12917e-05	ZFP36	Homo sapiens ZFP36 ring finger protein (ZFP36)	1	7538	NM_003407	NP_003398.2	ENSG00000128016	"ENST00000597629,ENST00000594045,ENST00000594442,ENST00000600033"	"ENSP00000469647,ENSP00000472329,ENSP00000471239,ENSP00000470200"
PH_hs_0016655	0.99682	0.028698	39.8958	140.917	0.246798	0.23215	1.64445	0.0184379	FGF12	Homo sapiens fibroblast growth factor 12 (FGF12)	1	2257	"NM_004113,NM_021032"	"NP_004104.3,NP_066360.1"	ENSG00000114279	"ENST00000445105,ENST00000454309,ENST00000440901,ENST00000450716,ENST00000430714,ENST00000448795,ENST00000418610,ENST00000466144,ENST00000491636"	"ENSP00000393686,ENSP00000413496,ENSP00000397635,ENSP00000410125,ENSP00000412904,ENSP00000395517"
PH_hs_0016657	1	0.97576	14.0233	42.0763	0.302991	0.317056	1.51498	0.0247043	TTBK1	Homo sapiens tau tubulin kinase 1 (TTBK1)	1	84630	NM_032538	NP_115927.1	ENSG00000146216	"ENST00000259750,ENST00000304139"	"ENSP00000259750,ENSP00000307357"
PH_hs_0016779	1.07079e-27	4.22838e-06	417.156	800.801	0.0691218	0.202926	1.0943	5.73223e-05	KCNMB4	Homo sapiens potassium channel subfamily M regulatory beta subunit 4 (KCNMB4)	1	27345	NM_014505	NP_055320.4	ENSG00000135643	"ENST00000258111,ENST00000531884"	"ENSP00000258111,ENSP00000431137"
PH_hs_0016817	0.985658	5.37451e-10	47.2112	363.677	0.220613	0.126629	2.86079	6.24705e-15	SGCZ	"Homo sapiens sarcoglycan, zeta (SGCZ)"	1	137868	NM_139167	NP_631906.2	ENSG00000185053	"ENST00000382080,ENST00000421524,ENST00000613692"	"ENSP00000371512,ENSP00000405224,ENSP00000481839"
PH_hs_0016836	0.206314	2.05521e-08	99.3872	216.47	0.194882	0.108179	1.04008	0.00330966	UGT3A2	"Homo sapiens UDP glycosyltransferase 3 family, polypeptide A2 (UGT3A2)"	1	167127	"NM_001168316,NM_174914,NR_031764"	"NP_001161788.1,NP_777574.2,-"	ENSG00000168671	"ENST00000282507,ENST00000513300,ENST00000504685,ENST00000504954,ENST00000515131"	"ENSP00000282507,ENSP00000427404,ENSP00000426017,ENSP00000420865"
PH_hs_0016869	4.79074e-16	1.8944e-32	340.868	971.107	0.0888475	0.0773748	1.50584	1.67036e-12	SLAIN1	"Homo sapiens SLAIN motif family, member 1 (SLAIN1)"	1	122060	"NM_001242871,NM_001242870,NM_001242869,NM_001040153,NM_144595,NM_001242868"	"NP_001229800.1,NP_001229799.1,NP_001229798.1,NP_001035243.2,NP_653196.1,NP_001229797.1"	ENSG00000139737	"ENST00000422114,ENST00000466548,ENST00000446759,ENST00000442759,ENST00000488699,ENST00000377236,ENST00000267219,ENST00000465831,ENST00000441784,ENST00000462234,ENST00000496045,ENST00000474663,ENST00000481614,ENST00000358679,ENST00000418532,ENST00000314070,ENST00000351546"	"ENSP00000389195,ENSP00000419730,ENSP00000403049,ENSP00000393990,ENSP00000418707,ENSP00000366444,ENSP00000267219,ENSP00000403056,ENSP00000420320,ENSP00000420619,ENSP00000419436,ENSP00000418053,ENSP00000351507,ENSP00000400921,ENSP00000314443,ENSP00000314546"
PH_hs_0016907	0.999986	0.00662714	24.0119	121.859	0.310099	0.126539	2.26148	4.42214e-05	MPP7	"Homo sapiens membrane protein, palmitoylated 7 (MAGUK p55 subfamily member 7)"	1	143098	NM_173496	NP_775767.2	ENSG00000150054	"ENST00000375732,ENST00000496637,ENST00000375719,ENST00000441595,ENST00000481244,ENST00000474731,ENST00000474682,ENST00000337532"	"ENSP00000364884,ENSP00000473899,ENSP00000364871,ENSP00000398319,ENSP00000337907"
PH_hs_0016957	0.824026	2.06257e-06	60.4749	194.392	0.311761	0.121131	1.57266	0.00600943	NA	NA	1	NA	NA	NA	ENSG00000163898	ENSG00000163898	"ENSP00000296252,ENSP00000396384,ENSP00000390228,ENSP00000408218,ENSP00000414311"
PH_hs_0016996	3.18375e-41	0	939.381	2424.92	0.067127	0.0633446	1.46276	5.68815e-20	DNAAF3	"Homo sapiens dynein, axonemal, assembly factor 3 (DNAAF3)"	1	352909	"NM_178837,NM_001256716,NM_001256714,NM_001256715"	"NP_849159.2,NP_001243645.1,NP_001243643.1,NP_001243644.1"	ENSG00000167646	"ENST00000533527,ENST00000524407,ENST00000528412,ENST00000527223,ENST00000391720,ENST00000587789,ENST00000588076,ENST00000527292,ENST00000526959,ENST00000527166,ENST00000526003,ENST00000534170,ENST00000532817,ENST00000534214,ENST00000528476,ENST00000586877,ENST00000455045"	"ENSP00000432046,ENSP00000433826,ENSP00000436975,ENSP00000375600,ENSP00000472645,ENSP00000473009,ENSP00000432360,ENSP00000432838,ENSP00000433247,ENSP00000394343"
PH_hs_0017062	0.999768	0.000152571	31.3045	215.741	0.270235	0.173133	2.65947	2.9735e-06	ACVR1C	"Homo sapiens activin A receptor, type IC (ACVR1C)"	1	130399	"NM_001111033,NM_001111032,NM_001111031,NM_145259"	"NP_001104503.1,NP_001104502.1,NP_001104501.1,NP_660302.2"	ENSG00000123612	"ENST00000243349,ENST00000409680,ENST00000348328,ENST00000335450"	"ENSP00000243349,ENSP00000387168,ENSP00000335139,ENSP00000335178"
PH_hs_0017080	0.899495	4.14016e-09	63.5466	1312.65	0.117874	0.163339	4.22924	2.02014e-17	CDC42EP3	Homo sapiens CDC42 effector protein (Rho GTPase binding)	1	10602	"NM_006449,NM_001270438,NM_001270437,NM_001270436"	"NP_006440.2,NP_001257367.1,NP_001257366.1,NP_001257365.1"	ENSG00000163171	"ENST00000295324,ENST00000457889,ENST00000453555,ENST00000422687,ENST00000494083,ENST00000611976"	"ENSP00000295324,ENSP00000403298,ENSP00000398062,ENSP00000409147,ENSP00000480549"
PH_hs_0017081	0.00530373	1.48538e-05	186.722	444.387	0.213057	0.197317	1.10961	0.0329762	FANK1	Homo sapiens fibronectin type III and ankyrin repeat domains 1 (FANK1)	1	92565	NM_145235	NP_660278.3	ENSG00000203780	"ENST00000368695,ENST00000417114,ENST00000494896,ENST00000445510,ENST00000368691,ENST00000368689,ENST00000492670,ENST00000456942,ENST00000464130,ENST00000477963,ENST00000368693"	"ENSP00000357684,ENSP00000396356,ENSP00000415719,ENSP00000357680,ENSP00000357678,ENSP00000412737,ENSP00000357682"
PH_hs_0017135	0	1.18846e-19	2986.13	6121.11	0.0517336	0.109794	1.17565	7.40251e-08	SPTSSA	"Homo sapiens serine palmitoyltransferase, small subunit A (SPTSSA)"	1	171546	NM_138288	NP_612145.2	ENSG00000165389	ENST00000298130	ENSP00000298130
PH_hs_0017197	0.932813	5.53155e-05	59.8769	251.757	0.138663	0.17608	1.92128	8.44283e-06	OTUD7A	Homo sapiens OTU deubiquitinase 7A (OTUD7A)	1	161725	NM_130901	NP_570971.1	ENSG00000169918	"ENST00000307050,ENST00000560536,ENST00000558371,ENST00000560598"	"ENSP00000305926,ENSP00000453622,ENSP00000453883"
PH_hs_0017220	1	0.0974358	13.1439	101.748	0.440646	0.168995	2.36709	0.00371901	TMEM102	Homo sapiens transmembrane protein 102 (TMEM102)	1	284114	NM_178518	NP_848613.1	ENSG00000181284	"ENST00000323206,ENST00000396568"	"ENSP00000315387,ENSP00000379815"
PH_hs_0017267	0.999994	0.165386	17.0214	145.745	0.53495	0.489487	2.48349	2.34101e-06	FAM46C	"Homo sapiens family with sequence similarity 46, member C (FAM46C)"	1	54855	NM_017709	NP_060179.2	ENSG00000183508	ENST00000369448	ENSP00000358458
PH_hs_0017482	1	0.836488	16.9036	62.2813	0.266572	0.138191	1.71752	0.0254335	KCNK10	"Homo sapiens potassium channel, two pore domain subfamily K, member 10 (KCNK10)"	1	54207	"NM_138318,NM_138317,NM_021161"	"NP_612191.1,NP_612190.1,NP_066984.1"	ENSG00000100433	"ENST00000340700,ENST00000312350,ENST00000319231,ENST00000556282"	"ENSP00000343104,ENSP00000310568,ENSP00000312811,ENSP00000452587"
PH_hs_0017515	0.998042	0.0579433	34.9773	104.116	0.319061	0.141754	1.48621	0.00626869	PGK2	Homo sapiens phosphoglycerate kinase 2 (PGK2)	1	5232	NM_138733	NP_620061.2	ENSG00000170950	ENST00000304801	ENSP00000305995
PH_hs_0018037	0	1.25164e-17	2859.85	5383.92	0.0486497	0.116421	1.04988	7.5982e-07	UBE2H	Homo sapiens ubiquitin-conjugating enzyme E2H (UBE2H)	1	7328	"NM_001202498,NM_182697,NM_003344"	"NP_001189427.1,NP_874356.1,NP_003335.1"	ENSG00000186591	"ENST00000355621,ENST00000473814,ENST00000496698,ENST00000483368,ENST00000472396,ENST00000480245,ENST00000486283,ENST00000463272,ENST00000490974"	"ENSP00000347836,ENSP00000419097,ENSP00000417681,ENSP00000419689,ENSP00000417709,ENSP00000419750"
PH_hs_0018129	0.577102	1.69475e-15	77.8004	327.91	0.150586	0.0922671	1.99216	4.47944e-12	TMEM163	Homo sapiens transmembrane protein 163 (TMEM163)	1	81615	NM_030923	NP_112185.1	ENSG00000152128	"ENST00000281924,ENST00000467316,ENST00000476823"	ENSP00000281924
PH_hs_0018171	0.999987	0.816708	27.8358	63.2881	0.197488	0.137197	1.09864	0.00352295	TMOD1	Homo sapiens tropomodulin 1 (TMOD1)	1	7111	"NM_001166116,NM_003275"	"NP_001159588.1,NP_003266.1"	ENSG00000136842	"ENST00000259365,ENST00000375175,ENST00000395211"	"ENSP00000259365,ENSP00000364318,ENSP00000378637"
PH_hs_0018212	0.987969	1.55226e-31	48.8547	3948.63	0.174878	0.0843379	6.29499	0	CD24	Homo sapiens CD24 molecule (CD24)	1	100133941	NM_013230	NP_037362.1	ENSG00000272398	"ENST00000619133,ENST00000615659,ENST00000620405,ENST00000619869,ENST00000622315,ENST00000610952,ENST00000621311,ENST00000606017"	"ENSP00000483985,ENSP00000479895,ENSP00000478302,ENSP00000478460,ENSP00000481841,ENSP00000483838,ENSP00000475625"
PH_hs_0018225	0.696249	4.01176e-05	73.3755	250.394	0.128824	0.171931	1.66302	6.85341e-07	NUDT10	Homo sapiens nudix (nucleoside diphosphate linked moiety X)	1	170685	NM_153183	NP_694853.1	ENSG00000122824	"ENST00000376006,ENST00000356450"	"ENSP00000365174,ENSP00000348831"
PH_hs_0018233	0	2.52194e-27	1696.32	3308.24	0.0638764	0.0907159	1.10065	4.4752e-10	SIRT2	Homo sapiens sirtuin 2 (SIRT2)	1	22933	"NM_001193286,NM_030593,NM_012237,NR_034146"	"NP_001180215.1,NP_085096.1,NP_036369.2,-"	ENSG00000068903	"ENST00000479290,ENST00000462654,ENST00000249396,ENST00000392081,ENST00000496069,ENST00000414941,ENST00000420440,ENST00000443898,ENST00000407552,ENST00000381766,ENST00000491960,ENST00000476771,ENST00000451193,ENST00000423526,ENST00000437828,ENST00000447739,ENST00000481381,ENST00000358931,ENST00000613542"	"ENSP00000249396,ENSP00000375931,ENSP00000404309,ENSP00000400338,ENSP00000411393,ENSP00000385146,ENSP00000401203,ENSP00000407272,ENSP00000409690,ENSP00000397022,ENSP00000408023,ENSP00000351809,ENSP00000481932"
PH_hs_0018244	4.89469e-12	7.23681e-13	434.833	961.396	0.116598	0.129683	1.1274	3.86065e-05	SLC17A7	Homo sapiens solute carrier family 17 (vesicular glutamate transporter)	1	57030	NM_020309	NP_064705.1	ENSG00000104888	"ENST00000221485,ENST00000600601,ENST00000600672,ENST00000596689,ENST00000598018"	"ENSP00000221485,ENSP00000470338,ENSP00000472086"
PH_hs_0018302	0.932018	1.5434e-06	55.3747	234.43	0.232071	0.138105	1.95573	6.88782e-05	CCDC89	Homo sapiens coiled-coil domain containing 89 (CCDC89)	1	220388	NM_152723	NP_689936.1	ENSG00000179071	ENST00000316398	ENSP00000320649
PH_hs_0018494	3.89032e-10	1.71883e-15	311.407	678.798	0.114638	0.111784	1.09911	1.21964e-05	C1QL4	"Homo sapiens complement component 1, q subcomponent-like 4 (C1QL4)"	1	338761	NM_001008223	NP_001008224.1	ENSG00000186897	ENST00000334221	ENSP00000335285
PH_hs_0018502	0	3.89079e-16	2890.11	8885.46	0.0475566	0.123045	1.73583	7.49622e-11	SYT11	Homo sapiens synaptotagmin XI (SYT11)	1	23208	NM_152280	NP_689493.3	ENSG00000132718	ENST00000368324	ENSP00000357307
PH_hs_0018521	0.000130105	1.27399e-05	201.708	455.715	0.153858	0.196744	1.06391	0.0133195	TBC1D10A	"Homo sapiens TBC1 domain family, member 10A (TBC1D10A)"	1	83874	"NM_031937,NM_001204240"	"NP_114143.1,NP_001191169.1"	ENSG00000099992	"ENST00000215790,ENST00000467596,ENST00000462073,ENST00000403477,ENST00000403362,ENST00000433426,ENST00000466666,ENST00000437122,ENST00000393906,ENST00000490449"	"ENSP00000215790,ENSP00000384996,ENSP00000385050,ENSP00000400620,ENSP00000389994,ENSP00000377484"
PH_hs_0018537	0.962412	3.39672e-06	54.1796	158.907	0.181858	0.0957995	1.44209	8.7586e-06	LINC01137	Homo sapiens long intergenic non-protein coding RNA 1137 (LINC01137)	1	728431	NR_038842	-	ENSG00000233621	ENST00000424989
PH_hs_0018548	0.988548	0.000740567	49.3497	188.606	0.161526	0.180039	1.77412	0.000245556	ANOS1	Homo sapiens anosmin 1 (ANOS1)	1	3730	NM_000216	NP_000207.2	ENSG00000011201	"ENST00000262648,ENST00000481896,ENST00000488294,ENST00000619786"	"ENSP00000262648,ENSP00000478734"
PH_hs_0018553	0.00206858	1.54072e-21	155.441	333.949	0.15013	0.0754515	1.06279	6.34109e-06	C8orf44-SGK3|SGK3	"Homo sapiens C8orf44-SGK3 readthrough (C8orf44-SGK3)|Homo sapiens serum/glucocorticoid regulated kinase family, member 3 (SGK3)"	4	100533105|23678	"NM_001204173|NM_001033578,NM_170709,NM_013257"	"NP_001191102.1|NP_001028750.1,NP_733827.2,NP_037389.4"	ENSG00000270024|ENSG00000104205	"ENST00000520044,ENST00000519289|ENST00000521198,ENST00000523401,ENST00000494528,ENST00000521960,ENST00000522398,ENST00000522629,ENST00000520976,ENST00000518388,ENST00000345714,ENST00000519396,ENST00000521152,ENST00000521435,ENST00000523260,ENST00000396596"	"ENSP00000429022|ENSP00000430463,ENSP00000430475,ENSP00000430256,ENSP00000429606,ENSP00000430691,ENSP00000428972,ENSP00000331816,ENSP00000428529,ENSP00000429565,ENSP00000379842"
PH_hs_0018571	0	9.0486e-10	2078.6	5902.86	0.0467653	0.164138	1.5745	6.23799e-09	PSMB9	"Homo sapiens proteasome (prosome, macropain)"	1	5698	NM_002800	NP_002791.1	ENSG00000243958	"ENST00000439630,ENST00000438515,ENST00000488916,ENST00000434471,ENST00000423563,ENST00000478114"	"ENSP00000401624,ENSP00000409850,ENSP00000393744,ENSP00000413194"
PH_hs_0018573	0.90968	2.67657e-07	62.8174	245.538	0.11728	0.131218	1.84643	1.32252e-07	ROPN1L	Homo sapiens rhophilin associated tail protein 1-like (ROPN1L)	1	83853	"NM_001201466,NM_031916"	"NP_001188395.1,NP_114122.2"	ENSG00000145491	"ENST00000503804,ENST00000274134,ENST00000510520,ENST00000515762,ENST00000512022"	"ENSP00000421405,ENSP00000274134"
PH_hs_0018649	0.196977	1.53572e-07	104.745	279.291	0.242945	0.137385	1.34107	0.000967048	GMNC	Homo sapiens geminin coiled-coil domain containing (GMNC)	1	647309	NM_001146686	NP_001140158.1	ENSG00000205835	"ENST00000495042,ENST00000442080,ENST00000479491,ENST00000456552"	"ENSP00000406164,ENSP00000396337"
PH_hs_0018863	0	1.8917e-38	16255	30898.4	0.0543059	0.0772488	1.09883	2.67239e-10	NPTN	Homo sapiens neuroplastin (NPTN)	1	27020	"NM_001161364,NM_001161363,NM_017455,NM_012428"	"NP_001154836.1,NP_001154835.1,NP_059429.1,NP_036560.1"	ENSG00000156642	"ENST00000345330,ENST00000351217,ENST00000565325,ENST00000562924,ENST00000561898,ENST00000563691,ENST00000565282,ENST00000564551,ENST00000563753,ENST00000567198"	"ENSP00000290401,ENSP00000342958,ENSP00000457470,ENSP00000456349,ENSP00000457028,ENSP00000456033,ENSP00000455671"
PH_hs_0018971	0	7.8034e-12	5589.77	18893.6	0.0527644	0.147726	1.85157	1.10277e-11	SLC9A3R1	"Homo sapiens solute carrier family 9, subfamily A (NHE3, cation proton antiporter 3)"	1	9368	NM_004252	NP_004243.1	ENSG00000109062	"ENST00000583369,ENST00000262613,ENST00000413388,ENST00000578958,ENST00000581356"	"ENSP00000464321,ENSP00000262613,ENSP00000464982,ENSP00000464117"
PH_hs_0019033	0.51676	1.29389e-07	80.313	183.511	0.136889	0.0986718	1.09871	3.68584e-05	EFNA1	Homo sapiens ephrin-A1 (EFNA1)	1	1942	"NM_004428,NM_182685"	"NP_004419.2,NP_872626.1"	ENSG00000169242	"ENST00000368407,ENST00000368406,ENST00000469878,ENST00000474413,ENST00000497282"	"ENSP00000357392,ENSP00000357391"
PH_hs_0019065	0.999997	0.000117558	20.3421	359.625	0.345675	0.21272	3.94052	2.87368e-10	BCAS1	Homo sapiens breast carcinoma amplified sequence 1 (BCAS1)	1	8537	NM_003657	NP_003648.2	ENSG00000064787	"ENST00000448484,ENST00000371435,ENST00000395961,ENST00000422805,ENST00000371440"	"ENSP00000396361,ENSP00000360490,ENSP00000379290,ENSP00000399936,ENSP00000360495"
PH_hs_0019097	4.54672e-06	5.10813e-21	422.217	868.389	0.180115	0.0970547	1.00084	0.00657677	SYNJ1	Homo sapiens synaptojanin 1 (SYNJ1)	1	8867	"NM_001160306,NM_001160302,NM_003895,NM_203446"	"NP_001153778.1,NP_001153774.1,NP_003886.3,NP_982271.2"	ENSG00000159082	"ENST00000438952,ENST00000630077,ENST00000382499,ENST00000433931,ENST00000418301,ENST00000467445,ENST00000464778,ENST00000429236,ENST00000456084,ENST00000357345,ENST00000382491"	"ENSP00000388869,ENSP00000487560,ENSP00000371939,ENSP00000409667,ENSP00000387868,ENSP00000413649,ENSP00000412707,ENSP00000349903,ENSP00000371931"
PH_hs_0019196	0.121129	3.52737e-15	192.483	416.976	0.491849	0.102104	1.06817	0.0035322	DHDH	Homo sapiens dihydrodiol dehydrogenase (dimeric)	1	27294	NM_014475	NP_055290.1	ENSG00000104808	"ENST00000221403,ENST00000523250,ENST00000522614,ENST00000520557"	"ENSP00000221403,ENSP00000428935,ENSP00000428672,ENSP00000430360"
PH_hs_0019248	2.21183e-07	6.2539e-34	195.072	837.457	0.100028	0.0742118	2.08746	1.0346e-38	GPR37	Homo sapiens G protein-coupled receptor 37 (endothelin receptor type B-like)	1	2861	NM_005302	NP_005293.1	ENSG00000170775	ENST00000303921	ENSP00000306449
PH_hs_0019283	2.03062e-27	2.52282e-12	538.419	1209.08	0.0758839	0.1355	1.13252	0.00012434	TAGLN2	Homo sapiens transgelin 2 (TAGLN2)	1	8407	NM_003564	NP_003555.1	ENSG00000158710	"ENST00000368096,ENST00000368097,ENST00000478033,ENST00000320307,ENST00000397334"	"ENSP00000357076,ENSP00000357077,ENSP00000357075,ENSP00000412429"
PH_hs_0019317	0.389629	0.00324869	85.1436	437.922	0.112111	0.303043	1.97437	0.0106936	SUN3	Homo sapiens Sad1 and UNC84 domain containing 3 (SUN3)	1	256979	"NM_001030019,NM_152782"	"NP_001025190.1,NP_689995.3"	ENSG00000164744	"ENST00000461953,ENST00000473723,ENST00000453071,ENST00000297325,ENST00000412371,ENST00000395572,ENST00000449896,ENST00000438771,ENST00000412142,ENST00000453192"	"ENSP00000388627,ENSP00000297325,ENSP00000406887,ENSP00000378939,ENSP00000395392,ENSP00000409077,ENSP00000410204,ENSP00000387525"
PH_hs_0019488	0	1.9016e-12	1895.84	4982.78	0.0626684	0.141802	1.47205	8.95304e-07	MAP1LC3A	Homo sapiens microtubule-associated protein 1 light chain 3 alpha (MAP1LC3A)	1	84557	"NM_181509,NM_032514"	"NP_852610.1,NP_115903.1"	ENSG00000101460	"ENST00000374837,ENST00000360668,ENST00000397709,ENST00000476428"	"ENSP00000363970,ENSP00000353886,ENSP00000380821"
PH_hs_0019531	1.86165e-40	1.67989e-15	693.277	1392.79	0.064525	0.119825	1.02478	4.07594e-05	UNC119	Homo sapiens unc-119 homolog (C. elegans)	1	9094	"NM_054035,NM_005148"	"NP_473376.1,NP_005139.1"	ENSG00000109103	"ENST00000335765,ENST00000484980,ENST00000301032,ENST00000470125,ENST00000581945,ENST00000444148,ENST00000487844,ENST00000578434"	"ENSP00000337040,ENSP00000466831,ENSP00000301032,ENSP00000465323,ENSP00000463893,ENSP00000414639"
PH_hs_0019532	2.82679e-20	1.24172e-12	1385.96	4973.98	0.102567	0.140585	1.89412	2.86818e-08	STAT3	Homo sapiens signal transducer and activator of transcription 3 (acute-phase response factor)	1	6774	"NM_213662,NM_003150,NM_139276"	"NP_998827.1,NP_003141.2,NP_644805.1"	ENSG00000168610	"ENST00000264657,ENST00000585517,ENST00000462286,ENST00000389272,ENST00000588969,ENST00000491272,ENST00000404395,ENST00000462269,ENST00000471989,ENST00000498330,ENST00000478276,ENST00000585360,ENST00000588065,ENST00000590776"	"ENSP00000264657,ENSP00000467000,ENSP00000373923,ENSP00000467985,ENSP00000384943,ENSP00000467173"
PH_hs_0019547	0.520969	0.000257088	80.1287	209.996	0.142975	0.177294	1.25888	0.00111194	C11orf88	Homo sapiens chromosome 11 open reading frame 88 (C11orf88)	1	399949	"NM_207430,NM_001100388"	"NP_997313.2,NP_001093858.1"	ENSG00000183644	"ENST00000375618,ENST00000529167,ENST00000332814,ENST00000529661"	"ENSP00000364768,ENSP00000432911,ENSP00000333845,ENSP00000435029"
PH_hs_0019549	0.999733	1.79077e-11	33.4959	342.362	0.227936	0.113599	3.29546	7.92041e-22	GRB14	Homo sapiens growth factor receptor-bound protein 14 (GRB14)	1	2888	NM_004490	NP_004481.2	ENSG00000115290	"ENST00000488342,ENST00000263915,ENST00000497306,ENST00000446413,ENST00000469573,ENST00000424693"	"ENSP00000263915,ENSP00000416786,ENSP00000401702"
PH_hs_0019600	0.999827	1.13365e-12	30.5752	941.688	0.270964	0.130591	4.93571	6.86019e-33	KCNS3	"Homo sapiens potassium voltage-gated channel, modifier subfamily S, member 3 (KCNS3)"	1	3790	NM_002252	NP_002243.3	ENSG00000170745	"ENST00000403915,ENST00000481414,ENST00000304101,ENST00000465292,ENST00000419802"	"ENSP00000385968,ENSP00000305824,ENSP00000400098"
PH_hs_0019623	1.57818e-26	6.31815e-10	524.865	1537.82	0.0768186	0.156444	1.51023	8.45242e-06	GPR137C	Homo sapiens G protein-coupled receptor 137C (GPR137C)	1	283554	NM_001099652	NP_001093122.1	ENSG00000180998	"ENST00000321662,ENST00000542169,ENST00000555622,ENST00000555369"	"ENSP00000315106,ENSP00000439165,ENSP00000452563"
PH_hs_0019647	0.967164	0.00687837	52.7844	173.208	0.194019	0.220494	1.58477	9.64806e-05	CCNA1	Homo sapiens cyclin A1 (CCNA1)	1	8900	"NM_001111046,NM_001111045,NM_001111047,NM_003914"	"NP_001104516.1,NP_001104515.1,NP_001104517.1,NP_003905.1"	ENSG00000133101	"ENST00000630422,ENST00000440264,ENST00000255465,ENST00000625767"	"ENSP00000486482,ENSP00000400666,ENSP00000255465,ENSP00000486017"
PH_hs_0019757	2.75518e-19	2.85082e-26	713.959	2867.25	0.0983129	0.0923092	2.07731	1.61724e-18	CXCR4	Homo sapiens chemokine (C-X-C motif)	1	7852	"NM_001008540,NM_003467"	"NP_001008540.1,NP_003458.1"	ENSG00000121966	"ENST00000409817,ENST00000241393,ENST00000466288"	"ENSP00000386884,ENSP00000241393"
PH_hs_0019759	2.38103e-21	2.87837e-07	390.842	950.016	0.0790101	0.183778	1.21316	0.000107861	IGSF5	"Homo sapiens immunoglobulin superfamily, member 5 (IGSF5)"	1	150084	NM_001080444	NP_001073913.1	ENSG00000183067	"ENST00000380588,ENST00000479378,ENST00000459922"	ENSP00000369962
PH_hs_0019767	0.993977	0.010337	46.1711	130.575	0.171146	0.163069	1.3056	0.00548501	SERTM1	Homo sapiens serine-rich and transmembrane domain containing 1 (SERTM1)	1	400120	NM_203451	NP_982276.2	ENSG00000180440	ENST00000315190	ENSP00000325776
PH_hs_0019771	7.2189e-38	3.23981e-16	1417.56	4749.92	0.0731655	0.121773	1.82493	1.7512e-11	OCEL1	Homo sapiens occludin/ELL domain containing 1 (OCEL1)	1	79629	NM_024578	NP_078854.1	ENSG00000099330	"ENST00000215061,ENST00000602236,ENST00000601576,ENST00000601529,ENST00000599588,ENST00000594283,ENST00000600232,ENST00000597836,ENST00000598068,ENST00000596279,ENST00000598172,ENST00000599286,ENST00000595769,ENST00000595573,ENST00000600826"	"ENSP00000215061,ENSP00000471201,ENSP00000469261,ENSP00000470270,ENSP00000471311,ENSP00000470258,ENSP00000471742,ENSP00000470883,ENSP00000469624"
PH_hs_0019823	1.68622e-21	2.19651e-28	955.339	2147.78	0.0961086	0.0876722	1.25283	3.44681e-10	MTMR11	Homo sapiens myotubularin related protein 11 (MTMR11)	1	10903	"NM_181873,NM_001145862"	"NP_870988.2,NP_001139334.1"	ENSG00000014914	"ENST00000466496,ENST00000482025,ENST00000369140,ENST00000482343,ENST00000492824,ENST00000495054,ENST00000490310,ENST00000493562,ENST00000479272,ENST00000439741"	"ENSP00000358136,ENSP00000391668"
PH_hs_0019975	0.113814	1.86732e-09	121.523	358.432	0.260168	0.130575	1.38062	0.0133412	G0S2	Homo sapiens G0/G1 switch 2 (G0S2)	1	50486	NM_015714	NP_056529.1	ENSG00000123689	ENST00000367029	ENSP00000355996
PH_hs_0020051	6.93075e-15	1.01519e-24	373.475	837.534	0.097064	0.0883182	1.1447	2.94917e-06	RALGPS1	Homo sapiens Ral GEF with PH domain and SH3 binding motif 1 (RALGPS1)	1	9649	NM_014636	NP_055451.1	ENSG00000136828	"ENST00000259351,ENST00000394022,ENST00000373439,ENST00000394011,ENST00000319107,ENST00000472427,ENST00000373436,ENST00000480993,ENST00000373434,ENST00000477700,ENST00000467325,ENST00000438723,ENST00000471643,ENST00000424082"	"ENSP00000259351,ENSP00000377590,ENSP00000377579,ENSP00000317149,ENSP00000362535,ENSP00000362533,ENSP00000404021,ENSP00000415630"
PH_hs_0020077	1.22438e-23	4.47322e-09	381.659	930.431	0.0733136	0.15939	1.17405	0.00137605	SIGIRR	Homo sapiens single immunoglobulin and toll-interleukin 1 receptor (TIR)	1	59307	"NM_001135054,NM_001135053,NM_021805"	"NP_001128526.1,NP_001128525.1,NP_068577.2"	ENSG00000185187	"ENST00000528845,ENST00000526395,ENST00000431843,ENST00000397632,ENST00000332725,ENST00000527295,ENST00000527987,ENST00000531205,ENST00000534145,ENST00000528209,ENST00000525299,ENST00000528698,ENST00000534217,ENST00000528536,ENST00000526788,ENST00000530494,ENST00000529486,ENST00000530683,ENST00000528116,ENST00000527136,ENST00000528058,ENST00000525070"	"ENSP00000434164,ENSP00000433530,ENSP00000403104,ENSP00000380756,ENSP00000333656,ENSP00000433022,ENSP00000435135,ENSP00000434030,ENSP00000431698"
PH_hs_0020111	0	8.45643e-30	5423.36	11954.1	0.052988	0.0881054	1.30713	4.28176e-12	IGFBP2	"Homo sapiens insulin-like growth factor binding protein 2, 36kDa (IGFBP2)"	1	3485	NM_000597	NP_000588.2	ENSG00000115457	"ENST00000434997,ENST00000233809,ENST00000490362,ENST00000456764,ENST00000436812"	"ENSP00000401698,ENSP00000233809,ENSP00000389646,ENSP00000400308"
PH_hs_0020114	1.12856e-07	6.32477e-16	223.813	655.204	0.112283	0.109429	1.49511	3.9443e-07	SMOX	Homo sapiens spermine oxidase (SMOX)	1	54498	"NM_001270691,NM_175842,NM_175841,NM_175840,NM_175839"	"NP_001257620.1,NP_787036.1,NP_787035.1,NP_787034.1,NP_787033.1"	ENSG00000088826	"ENST00000493223,ENST00000339123,ENST00000305958,ENST00000278795,ENST00000484515,ENST00000346595,ENST00000379460,ENST00000457205,ENST00000494098,ENST00000486998,ENST00000466004,ENST00000621355"	"ENSP00000344595,ENSP00000307252,ENSP00000278795,ENSP00000341775,ENSP00000368773,ENSP00000407269,ENSP00000478305"
PH_hs_0020138	0.000612719	4.4913e-05	137.116	1041.68	0.0955891	0.236578	2.61521	1.37009e-05	FSTL1	Homo sapiens follistatin-like 1 (FSTL1)	1	11167	NM_007085	NP_009016.1	ENSG00000163430	"ENST00000295633,ENST00000480823,ENST00000424703,ENST00000488318,ENST00000468098,ENST00000469005,ENST00000464690,ENST00000472536,ENST00000485968,ENST00000467994"	"ENSP00000295633,ENSP00000418389,ENSP00000394355,ENSP00000418505"
PH_hs_0020154	0	6.72623e-15	2070.31	5507.61	0.0541057	0.128049	1.51294	1.8205e-08	STX12	Homo sapiens syntaxin 12 (STX12)	1	23673	NM_177424	NP_803173.1	ENSG00000117758	"ENST00000373943,ENST00000440806,ENST00000468761,ENST00000481874,ENST00000472285"	"ENSP00000363054,ENSP00000392577"
PH_hs_0020160	0.0555879	0.000291053	111.009	318.258	0.135328	0.219163	1.35222	0.00626886	LAMP2	Homo sapiens lysosomal-associated membrane protein 2 (LAMP2)	1	3920	"NM_001122606,NM_002294"	"NP_001116078.1,NP_002285.1"	ENSG00000005893	"ENST00000434600,ENST00000200639,ENST00000486593,ENST00000371335"	"ENSP00000408411,ENSP00000200639,ENSP00000431526,ENSP00000360386"
PH_hs_0020405	0	8.08275e-18	2254.14	4663.35	0.0594955	0.115466	1.17711	1.39038e-07	ANKS1A	Homo sapiens ankyrin repeat and sterile alpha motif domain containing 1A (ANKS1A)	1	23294	NM_015245	NP_056060.2	ENSG00000064999	"ENST00000360359,ENST00000470698"	ENSP00000353518
PH_hs_0020416	0.994231	0.000388833	42.0999	149.898	0.245887	0.129663	1.72155	0.000132839	LOC100506851	PREDICTED: Homo sapiens uncharacterized LOC100506851 (LOC100506851)	1	100506851	"XR_954733,XR_954732,XR_952087,XR_952086,XR_942713,XR_942711"	"-,-,-,-,-,-"	NA	NA	NA
PH_hs_0020427	2.11678e-15	2.89756e-11	614.983	1319.87	0.109084	0.143728	1.08467	0.000874662	NA	NA	1	NA	NA	NA	ENSG00000145990	ENSG00000145990	"ENSP00000368586,ENSP00000368589,ENSP00000473812,ENSP00000479493"
PH_hs_0020536	9.56512e-05	3.04235e-06	153.892	594.701	0.103223	0.19215	1.79	4.82628e-05	PCNXL2	Homo sapiens pecanex-like 2 (Drosophila)	1	80003	NM_014801	NP_055616.3	ENSG00000135749	"ENST00000258229,ENST00000496675,ENST00000344698,ENST00000462233,ENST00000462762,ENST00000497623,ENST00000522067,ENST00000429988,ENST00000475463,ENST00000484041,ENST00000490102,ENST00000484347,ENST00000486012,ENST00000520463,ENST00000488780,ENST00000467336,ENST00000496510,ENST00000498302,ENST00000518351,ENST00000517808,ENST00000324142,ENST00000519530,ENST00000430153"	"ENSP00000258229,ENSP00000340759,ENSP00000428488,ENSP00000429360,ENSP00000427962,ENSP00000428134,ENSP00000428582,ENSP00000430820,ENSP00000429231,ENSP00000429262,ENSP00000394703"
PH_hs_0020583	7.24676e-05	0.000252292	330.355	814.954	0.195658	0.260502	1.13117	0.0189561	KCNH6	"Homo sapiens potassium channel, voltage gated eag related subfamily H, member 6 (KCNH6)"	1	81033	"NM_173092,NM_030779"	"NP_775115.1,NP_110406.1"	ENSG00000173826	"ENST00000581784,ENST00000580652,ENST00000583465,ENST00000314672,ENST00000583023,ENST00000456941"	"ENSP00000463830,ENSP00000464672,ENSP00000462417,ENSP00000318212,ENSP00000463533,ENSP00000396900"
PH_hs_0020755	0.899702	1.15545e-05	56.3505	165.185	0.275231	0.111135	1.44128	0.00369921	SPTB	"Homo sapiens spectrin, beta, erythrocytic (SPTB)"	1	6710	NM_000347	NP_000338.3	ENSG00000070182	"ENST00000556626,ENST00000342835,ENST00000553938,ENST00000556227,ENST00000389721,ENST00000389720,ENST00000542694,ENST00000389722"	"ENSP00000451752,ENSP00000451324,ENSP00000374371,ENSP00000374370,ENSP00000374372"
PH_hs_0020917	0.795881	8.85858e-09	68.0356	429.053	0.157751	0.144168	2.53931	6.58884e-11	CORO2A	"Homo sapiens coronin, actin binding protein, 2A (CORO2A)"	1	7464	"NM_003389,NM_052820"	"NP_003380.3,NP_438171.1"	ENSG00000106789	"ENST00000343933,ENST00000375077"	"ENSP00000343746,ENSP00000364218"
PH_hs_0020941	0	0	4012.63	7389.93	0.0575349	0.0671083	1.05189	1.61606e-11	RETSAT	"Homo sapiens retinol saturase (all-trans-retinol 13,14-reductase)"	1	54884	NM_017750	NP_060220.3	ENSG00000042445	"ENST00000429806,ENST00000295802,ENST00000449375,ENST00000438611,ENST00000409984,ENST00000482694,ENST00000490291"	"ENSP00000388202,ENSP00000295802,ENSP00000412166,ENSP00000444814,ENSP00000387196"
PH_hs_0020945	6.75188e-06	8.51431e-11	175.007	1900.3	0.104915	0.15026	3.37434	9.51801e-17	TFAP2C	Homo sapiens transcription factor AP-2 gamma (activating enhancer binding protein 2 gamma)	1	7022	NM_003222	NP_003213.1	ENSG00000087510	"ENST00000201031,ENST00000416606"	"ENSP00000201031,ENSP00000390857"
PH_hs_0021399	1.93814e-27	0	757.752	1550.84	0.081405	0.05698	1.1019	6.50694e-15	PALM3	Homo sapiens paralemmin 3 (PALM3)	1	342979	NM_001145028	NP_001138500.1	ENSG00000187867	"ENST00000340790,ENST00000589048,ENST00000586368"	"ENSP00000344996,ENSP00000465701"
PH_hs_0021697	0.573126	9.09811e-07	77.9174	192.022	0.155058	0.114582	1.19974	0.000132205	PIP5KL1	Homo sapiens phosphatidylinositol-4-phosphate 5-kinase-like 1 (PIP5KL1)	1	138429	"NM_173492,NM_001135219"	"NP_775763.1,NP_001128691.1"	ENSG00000167103	"ENST00000388747,ENST00000477191,ENST00000485562,ENST00000300432,ENST00000464759,ENST00000495448,ENST00000464108,ENST00000498783,ENST00000490773,ENST00000497234,ENST00000476624,ENST00000492296"	"ENSP00000373399,ENSP00000300432"
PH_hs_0021942	4.70165e-16	6.51161e-14	443.669	1572.09	0.0984554	0.128358	1.82062	4.49948e-09	PPM1J	"Homo sapiens protein phosphatase, Mg2+/Mn2+ dependent, 1J (PPM1J)"	1	333926	NM_005167	NP_005158.5	ENSG00000155367	"ENST00000471106,ENST00000309276,ENST00000464951,ENST00000482367,ENST00000486709"	"ENSP00000474405,ENSP00000308926,ENSP00000475711,ENSP00000474145"
PH_hs_0021978	0.999761	4.15268e-07	33.4658	334.288	0.222128	0.153831	3.2033	9.88771e-11	KRT222	"Homo sapiens keratin 222, type II (KRT222)"	1	125113	NM_152349	NP_689562.1	ENSG00000213424	"ENST00000394049,ENST00000394052,ENST00000581564,ENST00000580719"	"ENSP00000377613,ENSP00000377616,ENSP00000463865,ENSP00000464647"
PH_hs_0022000	3.87514e-06	1.72454e-10	167.253	419.408	0.0930991	0.128153	1.24985	1.00686e-05	CCNG2	Homo sapiens cyclin G2 (CCNG2)	1	901	NM_004354	NP_004345.1	ENSG00000138764	"ENST00000316355,ENST00000502280,ENST00000497512,ENST00000395640,ENST00000512918,ENST00000509972,ENST00000514756,ENST00000354403"	"ENSP00000315743,ENSP00000424665,ENSP00000379002,ENSP00000426085,ENSP00000426476,ENSP00000346379"
PH_hs_0022027	0.136073	1.32605e-08	100.535	213.247	0.136172	0.10499	1	1.44584e-05	GALNT6	Homo sapiens polypeptide N-acetylgalactosaminyltransferase 6 (GALNT6)	1	11226	NM_007210	NP_009141.2	ENSG00000139629	"ENST00000543196,ENST00000356317,ENST00000603680,ENST00000603641,ENST00000604381,ENST00000604847,ENST00000604426,ENST00000605617,ENST00000603188,ENST00000603563,ENST00000605138,ENST00000604506,ENST00000605055,ENST00000603203,ENST00000605822,ENST00000605089,ENST00000603482,ENST00000605367,ENST00000605720"	"ENSP00000444171,ENSP00000348668,ENSP00000474670,ENSP00000474101,ENSP00000474515,ENSP00000473918,ENSP00000473836,ENSP00000474052,ENSP00000473948,ENSP00000473981,ENSP00000474163,ENSP00000474483"
PH_hs_0022062	3.54469e-31	4.86577e-14	9050.5	21669.9	0.0857704	0.133858	1.36795	9.74061e-07	FAM89B	"Homo sapiens family with sequence similarity 89, member B (FAM89B)"	1	23625	"NM_001098784,NM_001098785,NM_152832"	"NP_001092254.1,NP_001092255.1,NP_690045.1"	ENSG00000176973	"ENST00000316409,ENST00000449319,ENST00000530349"	"ENSP00000314829,ENSP00000402439,ENSP00000431459"
PH_hs_0022078	0	2.49892e-30	611.549	1970.66	0.0543162	0.0842997	1.7457	3.58212e-18	CCDC71L	Homo sapiens coiled-coil domain containing 71-like (CCDC71L)	1	168455	NM_175884	NP_787080.2	ENSG00000253276	"ENST00000523505,ENST00000315965"	"ENSP00000430897,ENSP00000479540"
PH_hs_0022107	0	0	3959.58	8702.45	0.0590266	0.0429663	1.31269	9.97293e-26	PICALM	Homo sapiens phosphatidylinositol binding clathrin assembly protein (PICALM)	1	8301	"NM_001206947,NM_001206946,NM_001008660,NM_007166"	"NP_001193876.1,NP_001193875.1,NP_001008660.1,NP_009097.2"	ENSG00000073921	"ENST00000532317,ENST00000526033,ENST00000530692,ENST00000526548,ENST00000393346,ENST00000529760,ENST00000528398,ENST00000532603,ENST00000356360,ENST00000529016,ENST00000526961,ENST00000526907,ENST00000530542,ENST00000534375,ENST00000534412,ENST00000533350,ENST00000531771,ENST00000531558,ENST00000531930,ENST00000532041,ENST00000525162,ENST00000528256,ENST00000528411,ENST00000630913"	"ENSP00000436958,ENSP00000433846,ENSP00000436852,ENSP00000377015,ENSP00000435807,ENSP00000434884,ENSP00000435311,ENSP00000348718,ENSP00000432509,ENSP00000432976,ENSP00000435737,ENSP00000435499,ENSP00000433166,ENSP00000433303,ENSP00000431728,ENSP00000436508,ENSP00000431545,ENSP00000487119"
PH_hs_0022131	7.21669e-43	4.42569e-26	629.719	1308.03	0.0611044	0.0893908	1.08799	2.49727e-08	OSTF1	Homo sapiens osteoclast stimulating factor 1 (OSTF1)	1	26578	NM_012383	NP_036515.4	ENSG00000134996	ENST00000346234	ENSP00000340836
PH_hs_0022135	1.49501e-06	1.02949e-17	163.333	694.72	0.0823808	0.103861	2.03261	1.24492e-13	RTN2	Homo sapiens reticulon 2 (RTN2)	1	6253	"NM_206901,NM_206900,NM_005619"	"NP_996784.1,NP_996783.1,NP_005610.1"	ENSG00000125744	"ENST00000245923,ENST00000430715,ENST00000587597,ENST00000590526,ENST00000344680,ENST00000591286,ENST00000588036,ENST00000593187,ENST00000590746,ENST00000593129,ENST00000591789,ENST00000589628,ENST00000592064,ENST00000589384"	"ENSP00000245923,ENSP00000398178,ENSP00000468144,ENSP00000466619,ENSP00000345127,ENSP00000467863"
PH_hs_0022137	1.92913e-22	1.25085e-17	372.938	806.627	0.0749325	0.106226	1.09163	3.08062e-06	RAP2A	"Homo sapiens RAP2A, member of RAS oncogene family (RAP2A)"	1	5911	NM_021033	NP_066361.1	ENSG00000125249	"ENST00000245304,ENST00000476869"	"ENSP00000245304,ENSP00000436462"
PH_hs_0022138	0.0293668	1.76043e-10	114.123	367.781	0.116825	0.123342	1.59765	9.22649e-08	TMOD2	Homo sapiens tropomodulin 2 (neuronal)	1	29767	"NM_001142885,NM_014548"	"NP_001136357.1,NP_055363.1"	ENSG00000128872	"ENST00000249700,ENST00000539962,ENST00000560576,ENST00000435126,ENST00000561300,ENST00000561407"	"ENSP00000249700,ENSP00000437743,ENSP00000404590,ENSP00000453524"
PH_hs_0022146	1.5758e-20	5.12722e-15	506.513	1265.53	0.0883661	0.121257	1.30979	5.5038e-06	FAM53C	"Homo sapiens family with sequence similarity 53, member C (FAM53C)"	1	51307	"NM_001135647,NM_016605"	"NP_001129119.1,NP_057689.1"	ENSG00000120709	"ENST00000512180,ENST00000511595,ENST00000506710,ENST00000434981,ENST00000507506,ENST00000505768,ENST00000239906,ENST00000511024,ENST00000513056,ENST00000511276,ENST00000505136"	"ENSP00000403705,ENSP00000239906,ENSP00000425154,ENSP00000427610"
PH_hs_0022160	5.32491e-20	6.11619e-17	460.372	1155.84	0.087301	0.112493	1.32026	2.68488e-07	NMT2	Homo sapiens N-myristoyltransferase 2 (NMT2)	1	9397	NM_004808	NP_004799.1	ENSG00000152465	"ENST00000466201,ENST00000486786,ENST00000378165,ENST00000378150,ENST00000478580"	"ENSP00000367407,ENSP00000367392"
PH_hs_0022167	1.39088e-14	1.47909e-09	252.809	1234.41	0.0771441	0.157971	2.19773	7.33449e-09	ARNTL	Homo sapiens aryl hydrocarbon receptor nuclear translocator-like (ARNTL)	1	406	"NM_001030273,NM_001030272,NM_001178"	"NP_001025444.1,NP_001025443.1,NP_001169.3"	ENSG00000133794	"ENST00000529050,ENST00000534544,ENST00000527998,ENST00000533520,ENST00000529825,ENST00000389707,ENST00000401424,ENST00000529388,ENST00000530357,ENST00000480685,ENST00000403290,ENST00000403510,ENST00000482049,ENST00000531665,ENST00000485918,ENST00000403482,ENST00000497429,ENST00000534102,ENST00000529390,ENST00000524392,ENST00000472842"	"ENSP00000434044,ENSP00000431566,ENSP00000433540,ENSP00000431488,ENSP00000434263,ENSP00000374357,ENSP00000385915,ENSP00000433571,ENSP00000436313,ENSP00000384517,ENSP00000385581,ENSP00000436721,ENSP00000434781,ENSP00000385897,ENSP00000436442"
PH_hs_0022178	0.545194	0.00242424	73.5995	211.572	0.869434	0.222634	1.24809	0.0479199	TPO	Homo sapiens thyroid peroxidase (TPO)	1	7173	"NM_001206745,NM_001206744,NM_000547,NM_175719,NM_175721,NM_175722"	"NP_001193674.1,NP_001193673.1,NP_000538.3,NP_783650.1,NP_783652.1,NP_783653.1"	ENSG00000277603	"ENST00000630089,ENST00000629774,ENST00000627010,ENST00000627917,ENST00000628844,ENST00000625313,ENST00000625793,ENST00000626753,ENST00000626995,ENST00000630235,ENST00000628333,ENST00000629421,ENST00000617910,ENST00000622050,ENST00000613631"	"ENSP00000487562,ENSP00000487200,ENSP00000486403,ENSP00000486958,ENSP00000486538,ENSP00000486520,ENSP00000487159,ENSP00000487272,ENSP00000480200,ENSP00000481794,ENSP00000482926"
PH_hs_0022189	0.0739377	2.21131e-10	145.702	334.85	0.296857	0.120053	1.1493	0.0181559	NCAM1	Homo sapiens neural cell adhesion molecule 1 (NCAM1)	1	4684	"NM_181351,NM_000615,NM_001242607"	"NP_851996.2,NP_000606.3,NP_001229536.1"	ENSG00000149294	"ENST00000619839,ENST00000401611,ENST00000621128,ENST00000613217,ENST00000316851,ENST00000617166,ENST00000620046,ENST00000531044,ENST00000529356,ENST00000615525,ENST00000621850,ENST00000525973,ENST00000611284,ENST00000534046,ENST00000530543,ENST00000526322,ENST00000531817,ENST00000533073,ENST00000528590,ENST00000525355,ENST00000525691,ENST00000534516,ENST00000524916,ENST00000530090,ENST0000052815…	"ENSP00000480132,ENSP00000384055,ENSP00000481083,ENSP00000479353,ENSP00000318472,ENSP00000482852,ENSP00000484943,ENSP00000482205,ENSP00000480774,ENSP00000484481,ENSP00000479687,ENSP00000475074,ENSP00000486406,ENSP00000480269,ENSP00000478072,ENSP00000486241,ENSP00000477835,ENSP00000480797,ENSP00000477808,ENSP00000479241"
PH_hs_0022223	6.37883e-11	1.96373e-19	229.333	535.058	0.0874909	0.0940234	1.17606	3.89339e-07	VASH2	Homo sapiens vasohibin 2 (VASH2)	1	79805	"NM_001136475,NM_001136474,NM_024749"	"NP_001129947.1,NP_001129946.1,NP_079025.2"	ENSG00000143494	"ENST00000366966,ENST00000366968,ENST00000490792,ENST00000366965,ENST00000271776,ENST00000366967,ENST00000493155,ENST00000517399,ENST00000481097,ENST00000366969,ENST00000519906,ENST00000366964"	"ENSP00000430319,ENSP00000355935,ENSP00000419918,ENSP00000355932,ENSP00000429040,ENSP00000428324,ENSP00000355931"
PH_hs_0022303	0.687724	5.35491e-11	73.5995	280.987	0.134213	0.106821	1.82858	3.72117e-08	SLCO3A1	"Homo sapiens solute carrier organic anion transporter family, member 3A1 (SLCO3A1)"	1	28232	NM_013272	NP_037404.2	ENSG00000176463	"ENST00000318445,ENST00000553653,ENST00000424469,ENST00000555111,ENST00000553304,ENST00000555769,ENST00000556649,ENST00000555549,ENST00000555892,ENST00000555210,ENST00000555513,ENST00000564072,ENST00000566477"	"ENSP00000320634,ENSP00000387846,ENSP00000450559,ENSP00000451287,ENSP00000451780"
PH_hs_0022328	0	5.65713e-35	8164.98	19436.7	0.0599005	0.0811013	1.4154	1.6229e-13	MPC1	Homo sapiens mitochondrial pyruvate carrier 1 (MPC1)	1	51660	"NM_001270879,NM_016098,NR_073093"	"NP_001257808.1,NP_057182.1,-"	ENSG00000060762	"ENST00000360961,ENST00000487218,ENST00000366868,ENST00000475708,ENST00000341756,ENST00000621685,ENST00000621630"	"ENSP00000354223,ENSP00000340784,ENSP00000477853,ENSP00000479789"
PH_hs_0022359	2.3559e-05	9.13653e-15	157.362	1809.16	0.0948059	0.12492	3.49194	6.97231e-22	LAMB1	"Homo sapiens laminin, beta 1 (LAMB1)"	1	3912	NM_002291	NP_002282.2	ENSG00000091136	"ENST00000472714,ENST00000393561,ENST00000222399,ENST00000474380,ENST00000468518,ENST00000491196,ENST00000470995,ENST00000468999,ENST00000476039,ENST00000479448,ENST00000393560,ENST00000439976,ENST00000393559"	"ENSP00000377191,ENSP00000222399,ENSP00000377190,ENSP00000412686,ENSP00000377189"
PH_hs_0022372	6.15215e-28	1.36069e-35	431.621	963.255	0.069746	0.0735262	1.16197	1.78041e-09	CHGA	Homo sapiens chromogranin A (CHGA)	1	1113	NM_001275	NP_001266.1	ENSG00000100604	"ENST00000216492,ENST00000556076,ENST00000334654,ENST00000553866,ENST00000556098,ENST00000556876"	"ENSP00000216492,ENSP00000450801,ENSP00000334023"
PH_hs_0022398	1.8622e-07	5.35903e-12	195.393	976.557	0.0993749	0.135313	2.25306	1.4099e-11	GPR155	Homo sapiens G protein-coupled receptor 155 (GPR155)	1	151556	"NM_152529,NM_001267050,NM_001267051,NM_001033045"	"NP_689742.4,NP_001253979.1,NP_001253980.1,NP_001028217.1"	ENSG00000163328	"ENST00000392552,ENST00000392551,ENST00000295500,ENST00000459996,ENST00000497620,ENST00000614352"	"ENSP00000376335,ENSP00000376334,ENSP00000295500,ENSP00000481104"
PH_hs_0022420	0.0100465	1.29551e-17	162.45	543.248	0.204033	0.0998433	1.69378	1.29106e-06	TES	Homo sapiens testin LIM domain protein (TES)	1	26136	"NM_152829,NM_015641"	"NP_690042.1,NP_056456.1"	ENSG00000135269	"ENST00000358204,ENST00000461440,ENST00000455989,ENST00000492891,ENST00000496871,ENST00000393481,ENST00000485009,ENST00000393484,ENST00000494384,ENST00000496912,ENST00000463746"	"ENSP00000350937,ENSP00000413002,ENSP00000420220,ENSP00000377121,ENSP00000377124"
PH_hs_0022479	1	0.999961	11.1895	26.1258	0.485186	0.259516	1.10647	0.0498843	TCP11L2	"Homo sapiens t-complex 11, testis-specific-like 2 (TCP11L2)"	1	255394	NM_152772	NP_689985.1	ENSG00000166046	"ENST00000553143,ENST00000547153,ENST00000299045,ENST00000546625,ENST00000553098,ENST00000549906,ENST00000551802,ENST00000548428,ENST00000551228,ENST00000552690"	"ENSP00000447416,ENSP00000448952,ENSP00000299045,ENSP00000449123,ENSP00000448629,ENSP00000448064,ENSP00000447174,ENSP00000447457,ENSP00000449844"
PH_hs_0022483	0	1.98583e-15	3109.62	5912.54	0.0445845	0.125654	1.05022	2.19377e-05	MAP2K1	Homo sapiens mitogen-activated protein kinase kinase 1 (MAP2K1)	1	5604	NM_002755	NP_002746.1	ENSG00000169032	"ENST00000307102,ENST00000425818,ENST00000566326"	"ENSP00000302486,ENSP00000456438"
PH_hs_0022500	0.99957	0.000358981	37.0185	139.577	0.179727	0.112534	1.81252	1.03265e-07	NR1H4	"Homo sapiens nuclear receptor subfamily 1, group H, member 4 (NR1H4)"	1	9971	"NM_001206993,NM_001206992,NM_005123,NM_001206979,NM_001206978,NM_001206977"	"NP_001193922.1,NP_001193921.1,NP_005114.1,NP_001193908.1,NP_001193907.1,NP_001193906.1"	ENSG00000012504	"ENST00000548884,ENST00000392986,ENST00000321046,ENST00000549996,ENST00000546380,ENST00000548621,ENST00000551379,ENST00000188403,ENST00000551184"	"ENSP00000448506,ENSP00000376712,ENSP00000315442,ENSP00000448978,ENSP00000446760,ENSP00000446584,ENSP00000447149,ENSP00000188403,ENSP00000446861"
PH_hs_0022501	1.03126e-12	5.10754e-19	294.556	962.804	0.0956151	0.103749	1.67417	1.40857e-09	PPP2R3A	"Homo sapiens protein phosphatase 2, regulatory subunit B'', alpha (PPP2R3A)"	1	5523	"NM_001190447,NM_181897,NM_002718"	"NP_001177376.1,NP_871626.1,NP_002709.2"	ENSG00000073711	"ENST00000264977,ENST00000490467,ENST00000334546,ENST00000447251,ENST00000469270"	"ENSP00000264977,ENSP00000419344,ENSP00000334748,ENSP00000400980"
PH_hs_0022539	0	2.69706e-18	1625.45	3206.91	0.0540425	0.112903	1.08842	1.87481e-06	CIB1	Homo sapiens calcium and integrin binding 1 (calmyrin)	1	10519	NM_006384	NP_006375.2	ENSG00000185043	"ENST00000328649,ENST00000612800"	"ENSP00000333873,ENSP00000479860"
PH_hs_0022622	0.735015	3.87511e-09	71.237	293.106	0.147782	0.123395	1.93454	4.12746e-09	FAM114A1	"Homo sapiens family with sequence similarity 114, member A1 (FAM114A1)"	1	92689	"NM_138389,NR_033290"	"NP_612398.2,-"	ENSG00000197712	"ENST00000510213,ENST00000515037,ENST00000358869,ENST00000512889,ENST00000508737,ENST00000513966"	"ENSP00000422965,ENSP00000424115,ENSP00000351740"
PH_hs_0022644	0.908598	6.49486e-13	58.1869	370.315	0.21939	0.108512	2.57686	1.74812e-10	C16orf45	Homo sapiens chromosome 16 open reading frame 45 (C16orf45)	1	89927	"NM_033201,NM_001142469"	"NP_149978.1,NP_001135941.1"	ENSG00000166780	"ENST00000300006,ENST00000566490,ENST00000570249,ENST00000561813,ENST00000567550,ENST00000452191,ENST00000564389,ENST00000561692,ENST00000563380,ENST00000565857,ENST00000565913"	"ENSP00000300006,ENSP00000457867,ENSP00000457319,ENSP00000455130,ENSP00000408976,ENSP00000456219,ENSP00000457515,ENSP00000456084"
PH_hs_0022667	0.999988	0.789788	26.9024	65.391	0.215256	0.108159	1.19875	0.00256834	COL9A1	"Homo sapiens collagen, type IX, alpha 1 (COL9A1)"	1	1297	"NM_078485,NM_001851"	"NP_511040.2,NP_001842.3"	ENSG00000112280	"ENST00000357250,ENST00000320755,ENST00000486080,ENST00000489611,ENST00000447041,ENST00000493682,ENST00000360859,ENST00000489861,ENST00000470652,ENST00000370496"	"ENSP00000349790,ENSP00000315252,ENSP00000359527"
PH_hs_0022676	0.959691	0.00332941	54.4707	126.504	0.184005	0.122693	1.09165	0.0028914	DPYSL3	Homo sapiens dihydropyrimidinase-like 3 (DPYSL3)	1	1809	"NM_001197294,NM_001387"	"NP_001184223.1,NP_001378.1"	ENSG00000113657	"ENST00000398514,ENST00000343218,ENST00000520473,ENST00000507309,ENST00000523458,ENST00000508042,ENST00000519672,ENST00000512722,ENST00000504965"	"ENSP00000381526,ENSP00000343690,ENSP00000430267,ENSP00000428958,ENSP00000426720"
PH_hs_0022684	0.99999	0.772603	27.4277	63.4932	0.192762	0.194143	1.11433	0.038055	PLCB4	"Homo sapiens phospholipase C, beta 4 (PLCB4)"	1	5332	"NM_001172646,NM_182797,NM_000933"	"NP_001166117.1,NP_877949.2,NP_000924.3"	ENSG00000101333	"ENST00000407043,ENST00000441846,ENST00000437503,ENST00000416836,ENST00000414679,ENST00000378493,ENST00000492632,ENST00000378501,ENST00000464199,ENST00000473151,ENST00000482123,ENST00000378473,ENST00000278655"	"ENSP00000385805,ENSP00000412982,ENSP00000391614,ENSP00000395753,ENSP00000390616,ENSP00000367754,ENSP00000367762,ENSP00000367734,ENSP00000278655"
PH_hs_0022690	0.234745	4.3322e-11	94.5667	423.546	0.157982	0.124139	2.06932	1.28126e-09	SSBP2	Homo sapiens single-stranded DNA binding protein 2 (SSBP2)	1	23635	"NM_001256736,NM_001256735,NM_001256734,NM_001256733,NM_012446,NM_001256732"	"NP_001243665.1,NP_001243664.1,NP_001243663.1,NP_001243662.1,NP_036578.2,NP_001243661.1"	ENSG00000145687	"ENST00000320672,ENST00000509053,ENST00000514493,ENST00000504985,ENST00000512923,ENST00000510060,ENST00000505980,ENST00000515395,ENST00000513785,ENST00000504136,ENST00000509743,ENST00000507655,ENST00000507472,ENST00000509013,ENST00000504174,ENST00000512098,ENST00000506960,ENST00000507968,ENST00000508912,ENST00000615665,ENST00000622130"	"ENSP00000322977,ENSP00000422961,ENSP00000426183,ENSP00000425146,ENSP00000424561,ENSP00000423969,ENSP00000424657,ENSP00000422756,ENSP00000483921,ENSP00000484688"
PH_hs_0022701	1.04636e-23	1.39851e-08	289.928	774.338	0.0606913	0.161908	1.32952	0.00011803	RSPH3	Homo sapiens radial spoke 3 homolog (Chlamydomonas)	1	83861	NM_031924	NP_114130.3	ENSG00000130363	"ENST00000367069,ENST00000607398,ENST00000449822,ENST00000252655"	"ENSP00000356036,ENSP00000393195,ENSP00000252655"
PH_hs_0022702	2.12625e-11	3.58049e-33	269.12	1159.36	0.0971888	0.0777491	2.10196	4.92381e-18	FAM105A	"Homo sapiens family with sequence similarity 105, member A (FAM105A)"	1	54491	NM_019018	NP_061891.1	ENSG00000145569	"ENST00000274217,ENST00000513825,ENST00000506258"	ENSP00000274217
PH_hs_0022714	0.749432	0.00019495	68.4665	702.545	0.214754	0.251152	3.03818	6.6134e-06	CADM1	Homo sapiens cell adhesion molecule 1 (CADM1)	1	23705	"NM_001098517,NM_014333"	"NP_001091987.1,NP_055148.3"	ENSG00000182985	"ENST00000545960,ENST00000452722,ENST00000537140,ENST00000542447,ENST00000537058,ENST00000536727,ENST00000545380,ENST00000331581,ENST00000546000,ENST00000543375,ENST00000540852,ENST00000441886,ENST00000541434,ENST00000540373,ENST00000542450,ENST00000543540,ENST00000545094,ENST00000543249,ENST00000540951,ENST00000536781,ENST00000612471,ENST00000612235,ENST00000621043,ENST00000621709,ENST0000061627…	"ENSP00000395359,ENSP00000439176,ENSP00000439817,ENSP00000440322,ENSP00000442387,ENSP00000329797,ENSP00000442001,ENSP00000439847,ENSP00000439696,ENSP00000442227,ENSP00000445375,ENSP00000483793,ENSP00000483648,ENSP00000482840,ENSP00000482924,ENSP00000484516"
PH_hs_0022716	0.870997	2.77071e-05	63.2152	164.823	0.17102	0.118082	1.26779	0.000294224	LIMCH1	Homo sapiens LIM and calponin homology domains 1 (LIMCH1)	1	22998	"NM_014988,NM_001112720,NM_001112719,NM_001112718,NM_001112717"	"NP_055803.2,NP_001106191.1,NP_001106190.1,NP_001106189.1,NP_001106188.1"	ENSG00000064042	"ENST00000513024,ENST00000509638,ENST00000508501,ENST00000512946,ENST00000313860,ENST00000512228,ENST00000512632,ENST00000514190,ENST00000512820,ENST00000511424,ENST00000446625,ENST00000515847,ENST00000503057,ENST00000511496,ENST00000514096,ENST00000509277,ENST00000509454,ENST00000396595,ENST00000381753,ENST00000508466,ENST00000515785,ENST00000505705"	"ENSP00000425222,ENSP00000427311,ENSP00000424825,ENSP00000424645,ENSP00000316891,ENSP00000427045,ENSP00000424437,ENSP00000426353,ENSP00000411020,ENSP00000425631,ENSP00000421242,ENSP00000426334,ENSP00000422864,ENSP00000423355,ENSP00000379840,ENSP00000371172,ENSP00000421656"
PH_hs_0022738	0.99988	0.06257	24.7846	97.1895	0.412231	0.0960362	1.50905	0.0277798	RASSF6	Homo sapiens Ras association (RalGDS/AF-6)	1	166824	"NM_001270392,NM_001270391,NM_201431,NM_177532"	"NP_001257321.1,NP_001257320.1,NP_958834.1,NP_803876.1"	ENSG00000169435	"ENST00000307439,ENST00000342081,ENST00000395777,ENST00000335049,ENST00000512591"	"ENSP00000303877,ENSP00000340578,ENSP00000379123,ENSP00000335582"
PH_hs_0022773	1	0.000186461	16.9139	253.812	0.337388	0.192889	3.73302	9.98599e-07	THBS1	Homo sapiens thrombospondin 1 (THBS1)	1	7057	NM_003246	NP_003237.2	ENSG00000137801	"ENST00000397591,ENST00000260356,ENST00000497720,ENST00000466755,ENST00000490247,ENST00000560894,ENST00000484734,ENST00000559746"	"ENSP00000380720,ENSP00000260356"
PH_hs_0022789	0.999969	0.00998171	28.107	142.125	0.237359	0.186969	2.20199	0.000175351	LRIG1	Homo sapiens leucine-rich repeats and immunoglobulin-like domains 1 (LRIG1)	1	26018	NM_015541	NP_056356.2	ENSG00000144749	"ENST00000273261,ENST00000383703,ENST00000496559,ENST00000495037,ENST00000491821,ENST00000497721,ENST00000498287,ENST00000475366,ENST00000495671"	"ENSP00000273261,ENSP00000373208"
PH_hs_0022806	0.00211257	6.81956e-07	184.471	471.01	0.186131	0.172352	1.22845	0.0059954	ANKRD42	Homo sapiens ankyrin repeat domain 42 (ANKRD42)	1	338699	NM_182603	NP_872409.2	ENSG00000137494	"ENST00000393389,ENST00000528722,ENST00000260047,ENST00000526731,ENST00000531895,ENST00000393392,ENST00000533342,ENST00000531815,ENST00000528190"	"ENSP00000377049,ENSP00000432375,ENSP00000260047,ENSP00000433585,ENSP00000434666,ENSP00000377051,ENSP00000435790,ENSP00000435197"
PH_hs_0022926	0.978087	4.34234e-06	53.8386	289.267	0.133342	0.162032	2.31491	8.32817e-14	PPL	Homo sapiens periplakin (PPL)	1	5493	NM_002705	NP_002696.3	ENSG00000118898	"ENST00000345988,ENST00000590782,ENST00000592772,ENST00000589090,ENST00000590093,ENST00000588556"	"ENSP00000340510,ENSP00000465640,ENSP00000467699"
PH_hs_0022938	1.21894e-33	5.79347e-17	1356.5	3161.85	0.0777035	0.117734	1.31984	4.11207e-09	PRKACA	"Homo sapiens protein kinase, cAMP-dependent, catalytic, alpha (PRKACA)"	1	5566	"NM_207518,NM_002730"	"NP_997401.1,NP_002721.1"	ENSG00000072062	"ENST00000308677,ENST00000350356,ENST00000590853,ENST00000587372,ENST00000589994,ENST00000588209,ENST00000587533,ENST00000536649,ENST00000593092,ENST00000589284"	"ENSP00000309591,ENSP00000466976,ENSP00000468352,ENSP00000466651,ENSP00000466289,ENSP00000466660"
PH_hs_0022956	2.25876e-29	0	550.875	1285.15	0.0733646	0.0586085	1.26036	6.47712e-13	HEATR5A	Homo sapiens HEAT repeat containing 5A (HEATR5A)	1	25938	NM_015473	NP_056288.2	ENSG00000129493	"ENST00000543095,ENST00000551414,ENST00000538864,ENST00000550366,ENST00000550819,ENST00000549719,ENST00000552500,ENST00000382464,ENST00000549184"	"ENSP00000437968,ENSP00000439979,ENSP00000450296,ENSP00000446884,ENSP00000447708,ENSP00000371903,ENSP00000450262"
PH_hs_0022980	0.999997	0.462021	20.3722	77.5983	0.336431	0.23184	1.82723	0.013168	STMN4	Homo sapiens stathmin-like 4 (STMN4)	1	81551	NM_030795	NP_110422.2	ENSG00000015592	"ENST00000350889,ENST00000519997,ENST00000265770,ENST00000523048,ENST00000519614,ENST00000522908,ENST00000522750"	"ENSP00000342538,ENSP00000428474,ENSP00000265770,ENSP00000428428,ENSP00000430699,ENSP00000430389"
PH_hs_0022986	0.999971	0.665965	30.4353	68.5699	0.175515	0.183741	1.0709	0.00713241	SETBP1	Homo sapiens SET binding protein 1 (SETBP1)	1	26040	NM_015559	NP_056374.2	ENSG00000152217	"ENST00000426838,ENST00000282030,ENST00000591940"	"ENSP00000390687,ENSP00000282030,ENSP00000468506"
PH_hs_0023035	9.83697e-26	3.38764e-11	620.973	3096.55	0.0813971	0.149463	2.3065	3.81414e-11	SMIM14	Homo sapiens small integral membrane protein 14 (SMIM14)	1	201895	NM_174921	NP_777581.1	ENSG00000163683	"ENST00000295958,ENST00000630374,ENST00000512441,ENST00000511809,ENST00000510628,ENST00000507613,ENST00000505729"	"ENSP00000295958,ENSP00000421087,ENSP00000425371,ENSP00000422904"
PH_hs_0023070	3.43126e-27	3.15528e-16	1441.55	3445.85	0.0875526	0.120961	1.34469	1.92127e-07	CYFIP2	Homo sapiens cytoplasmic FMR1 interacting protein 2 (CYFIP2)	1	26999	"NM_001037333,NM_014376"	"NP_001032410.1,NP_055191.2"	ENSG00000055163	"ENST00000616178,ENST00000620254,ENST00000522463,ENST00000435847,ENST00000522637,ENST00000521420,ENST00000622696,ENST00000617629,ENST00000611075,ENST00000611925,ENST00000618329,ENST00000518456,ENST00000621516,ENST00000518511,ENST00000520942,ENST00000520960,ENST00000518555,ENST00000520424,ENST00000522892,ENST00000523383,ENST00000524058,ENST00000519663,ENST00000522884,ENST00000522775,ENST0000062096…	"ENSP00000479719,ENSP00000479968,ENSP00000428009,ENSP00000403793,ENSP00000428079,ENSP00000430904,ENSP00000480605,ENSP00000479376,ENSP00000478058,ENSP00000484819,ENSP00000479211,ENSP00000482739,ENSP00000483307"
PH_hs_0023094	0.995363	0.00367452	42.1197	131.637	0.229365	0.137152	1.5441	2.00136e-05	SGIP1	Homo sapiens SH3-domain GRB2-like (endophilin)	1	84251	NM_032291	NP_115667.2	ENSG00000118473	"ENST00000237247,ENST00000371039,ENST00000493564,ENST00000424320,ENST00000468286,ENST00000497055,ENST00000371037,ENST00000484988,ENST00000483060,ENST00000480548,ENST00000487507,ENST00000435165,ENST00000320161,ENST00000468570"	"ENSP00000237247,ENSP00000360078,ENSP00000410439,ENSP00000360076,ENSP00000395525"
PH_hs_0023099	0.000127902	1.92899e-11	151.992	2017.06	0.1035	0.145534	3.66778	3.01565e-19	ENPP1	Homo sapiens ectonucleotide pyrophosphatase/phosphodiesterase 1 (ENPP1)	1	5167	NM_006208	NP_006199.2	ENSG00000197594	"ENST00000486853,ENST00000360971,ENST00000513998,ENST00000459624"	"ENSP00000354238,ENSP00000422424"
PH_hs_0023120	0.999827	0.324424	30.5752	84.9541	0.271032	0.207293	1.36467	0.0240785	SNAP25	"Homo sapiens synaptosomal-associated protein, 25kDa (SNAP25)"	1	6616	"NM_130811,NM_003081"	"NP_570824.1,NP_003072.2"	ENSG00000132639	"ENST00000254976,ENST00000304886,ENST00000430336,ENST00000492814,ENST00000495883"	"ENSP00000254976,ENSP00000307341,ENSP00000400720"
PH_hs_0023137	0.938563	2.77933e-05	58.0935	393.223	0.163558	0.198588	2.56028	7.92702e-07	BCO2	Homo sapiens beta-carotene oxygenase 2 (BCO2)	1	83875	"NM_031938,NM_001256400,NM_001256398,NM_001037290"	"NP_114144.4,NP_001243329.1,NP_001243327.1,NP_001032367.2"	ENSG00000197580	"ENST00000357685,ENST00000460924,ENST00000461480,ENST00000534550,ENST00000361053,ENST00000531003,ENST00000494860,ENST00000527939,ENST00000532612,ENST00000534122,ENST00000438022,ENST00000526088,ENST00000532593,ENST00000531169,ENST00000530677,ENST00000527198,ENST00000525175,ENST00000532716,ENST00000532673"	"ENSP00000350314,ENSP00000434488,ENSP00000354338,ENSP00000435869,ENSP00000436956,ENSP00000476560,ENSP00000414843,ENSP00000436615,ENSP00000431802,ENSP00000437053,ENSP00000432045,ENSP00000431882"
PH_hs_0023213	1.58413e-07	5.24841e-12	209.228	505.872	0.106807	0.123343	1.2048	5.65695e-05	PCGF5	Homo sapiens polycomb group ring finger 5 (PCGF5)	1	84333	"NM_001256549,NM_032373,NM_001257101"	"NP_001243478.1,NP_115749.2,NP_001244030.1"	ENSG00000180628	"ENST00000496708,ENST00000490164,ENST00000336126,ENST00000543648,ENST00000614189"	"ENSP00000337500,ENSP00000445704,ENSP00000479492"
PH_hs_0023251	0.00267996	7.59299e-20	140.745	321.184	0.129255	0.0779312	1.12502	1.07483e-06	CAMTA1	Homo sapiens calmodulin binding transcription activator 1 (CAMTA1)	1	23261	NM_015215	NP_056030.1	ENSG00000171735	"ENST00000303635,ENST00000490738,ENST00000476163,ENST00000473578,ENST00000557126,ENST00000467404,ENST00000461311,ENST00000486138,ENST00000482934,ENST00000470648,ENST00000461580,ENST00000472283,ENST00000467267,ENST00000495233,ENST00000490905,ENST00000476864"	"ENSP00000306522,ENSP00000451388,ENSP00000451510,ENSP00000450530,ENSP00000452184,ENSP00000452505,ENSP00000451443,ENSP00000451720,ENSP00000452024,ENSP00000452319"
PH_hs_0023255	0.999445	0.000476553	30.5223	321.587	0.343038	0.229174	3.19196	1.6334e-05	CFAP58	Homo sapiens cilia and flagella associated protein 58 (CFAP58)	1	159686	NM_001008723	NP_001008723.1	ENSG00000120051	"ENST00000369704,ENST00000369703"	"ENSP00000358718,ENSP00000358717"
PH_hs_0023263	1.42656e-14	7.38303e-11	401.348	922.512	0.101055	0.142814	1.15096	0.0002808	MAP7	Homo sapiens microtubule-associated protein 7 (MAP7)	1	9053	"NM_001198619,NM_001198618,NM_001198617,NM_001198616,NM_001198615,NM_001198614,NM_001198611,NM_001198609,NM_001198608,NM_003980"	"NP_001185548.1,NP_001185547.1,NP_001185546.1,NP_001185545.1,NP_001185544.1,NP_001185543.1,NP_001185540.1,NP_001185538.1,NP_001185537.1,NP_003971.1"	ENSG00000135525	"ENST00000354570,ENST00000454590,ENST00000544465,ENST00000438100,ENST00000611373,ENST00000616617,ENST00000432797,ENST00000617204,ENST00000618822"	"ENSP00000346581,ENSP00000414712,ENSP00000445737,ENSP00000400790,ENSP00000482998,ENSP00000483511,ENSP00000414879,ENSP00000482335,ENSP00000482356"
PH_hs_0023270	0.999996	1.50171e-07	23.9051	939.691	0.245649	0.179134	5.15836	2.53287e-15	MAN1A1	"Homo sapiens mannosidase, alpha, class 1A, member 1 (MAN1A1)"	1	4121	NM_005907	NP_005898.2	ENSG00000111885	ENST00000368468	ENSP00000357453
PH_hs_0023299	3.34433e-32	1.30898e-10	597.019	1472.65	0.071016	0.149937	1.2749	8.88737e-05	CHIC2	Homo sapiens cysteine-rich hydrophobic domain 2 (CHIC2)	1	26511	NM_012110	NP_036242.1	ENSG00000109220	"ENST00000263921,ENST00000512964,ENST00000510894,ENST00000509678"	"ENSP00000263921,ENSP00000425238,ENSP00000421032"
PH_hs_0023318	0.000108225	3.66928e-11	225.073	705.635	0.165514	0.13626	1.5886	8.45663e-06	SGTB	Homo sapiens small glutamine-rich tetratricopeptide repeat (TPR)	1	54557	NM_019072	NP_061945.1	ENSG00000197860	"ENST00000381007,ENST00000506816"	"ENSP00000370395,ENSP00000421447"
PH_hs_0023335	0.739093	5.27572e-15	71.2172	495.345	0.142142	0.107503	2.70873	2.56891e-16	SH3GL3	Homo sapiens SH3-domain GRB2-like 3 (SH3GL3)	1	6457	NM_003027	NP_003018.3	ENSG00000140600	"ENST00000492099,ENST00000427482,ENST00000563901,ENST00000324537,ENST00000564054,ENST00000467735"	"ENSP00000391372,ENSP00000456249,ENSP00000320092"
PH_hs_0023338	0.993823	8.66104e-16	44.398	423.307	0.206477	0.100157	3.16453	2.13056e-16	LAMA1	"Homo sapiens laminin, alpha 1 (LAMA1)"	1	284217	NM_005559	NP_005550.2	ENSG00000101680	"ENST00000389658,ENST00000492048,ENST00000488064,ENST00000579014,ENST00000488089,ENST00000490190,ENST00000484335,ENST00000585178"	ENSP00000374309
PH_hs_0023357	0.999957	1.11469e-19	28.3844	385.036	0.24847	0.0849867	3.70436	7.08335e-16	SESN3	Homo sapiens sestrin 3 (SESN3)	1	143686	"NM_001271594,NM_144665"	"NP_001258523.1,NP_653266.2"	ENSG00000149212	"ENST00000536441,ENST00000278499,ENST00000416495,ENST00000542176,ENST00000537480"	"ENSP00000441927,ENSP00000278499,ENSP00000407008,ENSP00000439580"
PH_hs_0023373	0.101398	9.66542e-05	99.9265	476.633	0.0957779	0.224628	2.01996	0.000132467	ANTXR1	Homo sapiens anthrax toxin receptor 1 (ANTXR1)	1	84168	NM_032208	NP_115584.1	ENSG00000169604	"ENST00000303714,ENST00000409829,ENST00000463335,ENST00000409349,ENST00000482235,ENST00000481119,ENST00000497197"	"ENSP00000301945,ENSP00000387058,ENSP00000386494,ENSP00000430776"
PH_hs_0023382	3.64277e-17	2.56556e-14	901.291	1892.64	0.108366	0.1274	1.11714	1.17377e-05	HACE1	Homo sapiens HECT domain and ankyrin repeat containing E3 ubiquitin protein ligase 1 (HACE1)	1	57531	NM_020771	NP_065822.2	ENSG00000085382	"ENST00000262903,ENST00000369127,ENST00000517995,ENST00000416605,ENST00000369125,ENST00000518402,ENST00000518503,ENST00000518228,ENST00000517424,ENST00000519645,ENST00000524020,ENST00000521962"	"ENSP00000262903,ENSP00000392425,ENSP00000358121,ENSP00000428110,ENSP00000429520,ENSP00000430898,ENSP00000429765,ENSP00000427901,ENSP00000430669"
PH_hs_0023415	9.68865e-31	1.68337e-26	486.019	1450.79	0.0687961	0.0892247	1.60853	2.73134e-15	NR4A3	"Homo sapiens nuclear receptor subfamily 4, group A, member 3 (NR4A3)"	1	8013	"NM_173200,NM_006981"	"NP_775292.1,NP_008912.2"	ENSG00000119508	"ENST00000338488,ENST00000395097,ENST00000330847,ENST00000618101"	"ENSP00000340301,ENSP00000378531,ENSP00000333122,ENSP00000482027"
PH_hs_0023451	0	1.36702e-17	2458.07	6465	0.0588582	0.116845	1.52064	3.69434e-10	CALM1	"Homo sapiens calmodulin 1 (phosphorylase kinase, delta)"	1	801	NM_006888	NP_008819.1	ENSG00000198668	ENST00000626705	ENSP00000486402
PH_hs_0023494	3.4685e-24	0	1836.91	3890.13	0.0946522	0.0643436	1.23288	8.21732e-10	C18orf8	Homo sapiens chromosome 18 open reading frame 8 (C18orf8)	1	29919	NM_013326	NP_037458.3	ENSG00000141452	"ENST00000269221,ENST00000589215,ENST00000587153,ENST00000590868,ENST00000587690,ENST00000589860,ENST00000590870,ENST00000592119,ENST00000590387,ENST00000591367,ENST00000593081,ENST00000592682,ENST00000589409,ENST00000615148"	"ENSP00000269221,ENSP00000467852,ENSP00000467007,ENSP00000467692,ENSP00000465956,ENSP00000464875,ENSP00000482573"
PH_hs_0023498	5.85515e-25	9.41885e-33	458.363	992.367	0.0763761	0.077159	1.12475	1.00931e-09	IFI6	"Homo sapiens interferon, alpha-inducible protein 6 (IFI6)"	1	2537	"NM_022873,NM_022872,NM_002038"	"NP_075011.1,NP_075010.1,NP_002029.3"	ENSG00000126709	"ENST00000361157,ENST00000339145,ENST00000362020"	"ENSP00000354736,ENSP00000342513,ENSP00000355152"
PH_hs_0023531	0.985325	0.0209469	52.4404	118.506	0.123326	0.15413	1.04568	0.00599462	ATP8A1	"Homo sapiens ATPase, aminophospholipid transporter (APLT)"	1	10396	"NM_001105529,NM_006095"	"NP_001098999.1,NP_006086.1"	ENSG00000124406	"ENST00000514372,ENST00000381668,ENST00000264449,ENST00000511858,ENST00000506602,ENST00000515872,ENST00000506713,ENST00000504510,ENST00000504024,ENST00000510289"	"ENSP00000426495,ENSP00000371084,ENSP00000264449,ENSP00000421164,ENSP00000426935,ENSP00000427295,ENSP00000426636"
PH_hs_0023536	2.8206e-21	3.20785e-15	628.661	1440.2	0.0909267	0.121324	1.20288	2.42621e-05	TXNDC16	Homo sapiens thioredoxin domain containing 16 (TXNDC16)	1	57544	"NM_001160047,NM_020784"	"NP_001153519.1,NP_065835.2"	ENSG00000087301	"ENST00000281741,ENST00000554399,ENST00000555312,ENST00000557374"	"ENSP00000281741,ENSP00000451619,ENSP00000450839"
PH_hs_0023566	1.3222e-24	6.56553e-33	2246.11	4334.59	0.0946291	0.0825923	1.09614	8.79791e-08	ATP6V1B2	"Homo sapiens ATPase, H+ transporting, lysosomal 56/58kDa, V1 subunit B2 (ATP6V1B2)"	1	526	NM_001693	NP_001684.2	ENSG00000147416	"ENST00000276390,ENST00000523482,ENST00000523478,ENST00000520830,ENST00000519667,ENST00000521442"	"ENSP00000276390,ENSP00000430154,ENSP00000428069,ENSP00000430682,ENSP00000430866"
PH_hs_0023575	0.986079	0.00692016	51.0455	120.508	0.145898	0.123597	1.11846	0.00154781	PIP5K1B	"Homo sapiens phosphatidylinositol-4-phosphate 5-kinase, type I, beta (PIP5K1B)"	1	8395	NM_003558	NP_003549.1	ENSG00000107242	"ENST00000265382,ENST00000472907,ENST00000474356,ENST00000377284,ENST00000437200,ENST00000440050,ENST00000478500,ENST00000541509"	"ENSP00000265382,ENSP00000366498,ENSP00000398587,ENSP00000411477,ENSP00000435778,ENSP00000438082"
PH_hs_0023577	0.00777487	4.79597e-40	209.377	454.469	0.247571	0.0587845	1.03316	0.0292595	WLS	Homo sapiens wntless Wnt ligand secretion mediator (WLS)	1	79971	"NM_001193334,NM_024911"	"NP_001180263.1,NP_079187.3"	ENSG00000116729	"ENST00000354777,ENST00000262348,ENST00000370976,ENST00000498615,ENST00000491811,ENST00000497187,ENST00000534713,ENST00000533537,ENST00000530486,ENST00000370973,ENST00000471243,ENST00000491076,ENST00000527864,ENST00000370971"	"ENSP00000346829,ENSP00000262348,ENSP00000360015,ENSP00000431552,ENSP00000433690,ENSP00000433111,ENSP00000360012,ENSP00000436196,ENSP00000433188,ENSP00000433867,ENSP00000360010"
PH_hs_0023592	5.31807e-14	1.90446e-07	405.542	959.187	0.103947	0.181062	1.14267	0.00368207	TNFRSF25	"Homo sapiens tumor necrosis factor receptor superfamily, member 25 (TNFRSF25)"	1	8718	"NM_148970,NM_148967,NM_148966,NM_148965,NM_003790"	"NP_683871.1,NP_683868.1,NP_683867.1,NP_683866.1,NP_003781.1"	ENSG00000215788	"ENST00000515145,ENST00000453341,ENST00000461703,ENST00000481401,ENST00000469691,ENST00000475730,ENST00000453260,ENST00000510563,ENST00000502730,ENST00000502588,ENST00000348333,ENST00000351748,ENST00000414040,ENST00000351959,ENST00000356876,ENST00000377782,ENST00000480393,ENST00000485036,ENST00000513135,ENST00000473343"	"ENSP00000465381,ENSP00000424071,ENSP00000421976,ENSP00000423121,ENSP00000314451,ENSP00000326762,ENSP00000404274,ENSP00000337713,ENSP00000349341,ENSP00000367013,ENSP00000434129,ENSP00000431554"
PH_hs_0023601	0.000430446	5.07235e-36	136.718	680.156	0.0895924	0.0695434	2.27065	6.74356e-24	AKT3	Homo sapiens v-akt murine thymoma viral oncogene homolog 3 (AKT3)	1	10000	NM_005465	NP_005456.1	ENSG00000117020	"ENST00000336199,ENST00000366540,ENST00000366539,ENST00000492957,ENST00000552631,ENST00000463991,ENST00000491219,ENST00000490018,ENST00000550388,ENST00000263826"	"ENSP00000336943,ENSP00000355498,ENSP00000355497,ENSP00000447820,ENSP00000263826"
PH_hs_0023625	9.78416e-08	3.42908e-10	265.049	824.138	0.126359	0.146666	1.55453	2.11866e-05	SLC25A42	"Homo sapiens solute carrier family 25, member 42 (SLC25A42)"	1	284439	NM_178526	NP_848621.2	ENSG00000181035	"ENST00000318596,ENST00000597661,ENST00000594070,ENST00000600275,ENST00000600251,ENST00000596819"	ENSP00000326693
PH_hs_0023633	6.96605e-18	1.33777e-10	760.354	1600.99	0.103601	0.150695	1.07103	0.000616599	PPP1R21	"Homo sapiens protein phosphatase 1, regulatory subunit 21 (PPP1R21)"	1	129285	"NM_001193475,NM_152994,NM_001135629,NR_024188"	"NP_001180404.1,NP_694539.1,NP_001129101.1,-"	ENSG00000162869	"ENST00000431614,ENST00000416913,ENST00000281394,ENST00000294952,ENST00000421486,ENST00000460299,ENST00000455978,ENST00000476199,ENST00000449090"	"ENSP00000406283,ENSP00000414130,ENSP00000281394,ENSP00000294952,ENSP00000410955,ENSP00000403001,ENSP00000415696"
PH_hs_0023643	0.994993	0.0585045	43.6688	111.703	0.205001	0.183318	1.23931	0.00103399	ATP8B3	"Homo sapiens ATPase, aminophospholipid transporter, class I, type 8B, member 3 (ATP8B3)"	1	148229	"NM_001178002,NM_138813,NR_047593"	"NP_001171473.1,NP_620168.1,-"	ENSG00000130270	"ENST00000310127,ENST00000531925,ENST00000525591,ENST00000526847,ENST00000526092,ENST00000533107,ENST00000533993,ENST00000587160"	"ENSP00000311336,ENSP00000444334,ENSP00000437115,ENSP00000439993,ENSP00000445204,ENSP00000465027"
PH_hs_0023651	4.69545e-12	7.35564e-28	1192.62	2249.7	0.136427	0.0887175	1.01065	0.000195156	PRPF18	Homo sapiens pre-mRNA processing factor 18 (PRPF18)	1	8559	NM_003675	NP_003666.1	ENSG00000165630	"ENST00000378572,ENST00000417658,ENST00000320054"	"ENSP00000367835,ENSP00000392142,ENSP00000367824"
PH_hs_0023666	2.50597e-18	6.67131e-08	349.503	917.089	0.0825922	0.173595	1.30133	0.000360212	RSPH9	Homo sapiens radial spoke head 9 homolog (Chlamydomonas)	1	221421	"NM_001193341,NM_152732"	"NP_001180270.1,NP_689945.2"	ENSG00000172426	"ENST00000372165,ENST00000372163"	"ENSP00000361238,ENSP00000361236"
PH_hs_0023689	1	0.995691	10.3733	42.2142	0.471312	0.168765	1.77898	0.000104804	CD200R1	Homo sapiens CD200 receptor 1 (CD200R1)	1	131450	"NM_170780,NM_138806"	"NP_740750.1,NP_620161.1"	ENSG00000163606	"ENST00000471858,ENST00000308611,ENST00000295863,ENST00000440122,ENST00000490004"	"ENSP00000418928,ENSP00000311035,ENSP00000295863,ENSP00000405733,ENSP00000418801"
PH_hs_0023711	3.19469e-16	7.42699e-09	243.927	561.618	0.0682064	0.15165	1.12146	0.000477896	HSPA5	"Homo sapiens heat shock 70kDa protein 5 (glucose-regulated protein, 78kDa)"	1	3309	NM_005347	NP_005338.1	ENSG00000044574	ENST00000324460	ENSP00000324173
PH_hs_0023749	2.40864e-07	3.5407e-11	173.526	419.142	0.0831778	0.123192	1.20248	6.74015e-06	PRELID2	Homo sapiens PRELI domain containing 2 (PRELID2)	1	153768	"NM_205846,NM_182960,NM_138492"	"NP_995318.1,NP_892005.1,NP_612501.3"	ENSG00000186314	"ENST00000510259,ENST00000510594,ENST00000515161,ENST00000334744,ENST00000394450,ENST00000505416,ENST00000511435,ENST00000515475,ENST00000505097"	"ENSP00000335675,ENSP00000377965,ENSP00000424730,ENSP00000422789"
PH_hs_0023752	0.914858	5.83823e-07	61.0443	169.346	0.147956	0.0953909	1.37212	3.97925e-07	BCL11A	Homo sapiens B-cell CLL/lymphoma 11A (zinc finger protein)	1	53335	NM_022893	NP_075044.2	ENSG00000119866	"ENST00000356842,ENST00000359629,ENST00000489516,ENST00000479026,ENST00000631857,ENST00000492272,ENST00000335712,ENST00000477659,ENST00000358510,ENST00000409351,ENST00000489183"	"ENSP00000349300,ENSP00000352648,ENSP00000488390,ENSP00000488636,ENSP00000488886,ENSP00000338774,ENSP00000351307,ENSP00000487844"
PH_hs_0023793	0	2.14189e-32	7005.46	12606	0.0693655	0.0842893	1.01542	1.01524e-07	ELOF1	Homo sapiens elongation factor 1 homolog (S. cerevisiae)	1	84337	NM_032377	NP_115753.1	ENSG00000130165	"ENST00000586683,ENST00000587806,ENST00000589171,ENST00000591674,ENST00000586120,ENST00000590700,ENST00000591912,ENST00000593077,ENST00000252445"	"ENSP00000467664,ENSP00000465765,ENSP00000466732,ENSP00000467330,ENSP00000467914,ENSP00000467264,ENSP00000466665,ENSP00000465973,ENSP00000252445"
PH_hs_0023819	2.58767e-07	5.47559e-06	269.242	587.321	0.132719	0.197314	1.01555	0.0151061	DNM3	Homo sapiens dynamin 3 (DNM3)	1	26052	"NM_015569,NM_001136127"	"NP_056384.2,NP_001129599.1"	ENSG00000197959	"ENST00000367733,ENST00000355305,ENST00000627582,ENST00000367731,ENST00000520906,ENST00000523513,ENST00000485254,ENST00000491124"	"ENSP00000356707,ENSP00000347457,ENSP00000486701,ENSP00000356705,ENSP00000429701,ENSP00000429416,ENSP00000429165"
PH_hs_0023854	1.62839e-23	2.94963e-14	465.562	1033.66	0.0795578	0.12299	1.14732	6.94865e-07	CDH2	"Homo sapiens cadherin 2, type 1, N-cadherin (neuronal)"	1	1000	NM_001792	NP_001783.2	ENSG00000170558	"ENST00000269141,ENST00000399380,ENST00000418492,ENST00000430882,ENST00000413878"	"ENSP00000269141,ENSP00000382312,ENSP00000411360,ENSP00000412120,ENSP00000414269"
PH_hs_0023856	1.60052e-09	3.07894e-14	281.964	590.145	0.113408	0.1148	1.0287	4.41739e-05	TNFRSF19	"Homo sapiens tumor necrosis factor receptor superfamily, member 19 (TNFRSF19)"	1	55504	"NM_001204459,NM_001204458,NM_148957"	"NP_001191388.1,NP_001191387.1,NP_683760.1"	ENSG00000127863	"ENST00000248484,ENST00000464735,ENST00000382258,ENST00000382263,ENST00000403372"	"ENSP00000248484,ENSP00000371693,ENSP00000371698,ENSP00000385408"
PH_hs_0023860	1.38726e-16	7.88712e-20	682.81	1355.34	0.106416	0.104168	1.02841	7.05012e-06	CYB5R1	Homo sapiens cytochrome b5 reductase 1 (CYB5R1)	1	51706	NM_016243	NP_057327.2	ENSG00000159348	"ENST00000367249,ENST00000497655,ENST00000482572,ENST00000483915,ENST00000446185,ENST00000473599,ENST00000478009"	"ENSP00000356218,ENSP00000396382"
PH_hs_0023869	0.999983	9.24763e-06	25.6252	154.624	0.271087	0.097988	2.46716	9.54023e-06	EBF2	Homo sapiens early B-cell factor 2 (EBF2)	1	64641	NM_022659	NP_073150.2	ENSG00000221818	"ENST00000520164,ENST00000408929,ENST00000517825,ENST00000535548"	"ENSP00000430241,ENSP00000386178,ENSP00000437909"
PH_hs_0023880	0.755405	0.000839684	70.4879	197.774	0.142107	0.189261	1.35056	0.00227864	SLC1A6	Homo sapiens solute carrier family 1 (high affinity aspartate/glutamate transporter)	1	6511	NM_005071	NP_005062.1	ENSG00000105143	"ENST00000430939,ENST00000221742,ENST00000600144,ENST00000598504,ENST00000544886,ENST00000596697,ENST00000597262,ENST00000599636,ENST00000595863,ENST00000601761,ENST00000594383"	"ENSP00000409386,ENSP00000221742,ENSP00000471038,ENSP00000471781,ENSP00000446175,ENSP00000471562,ENSP00000472837,ENSP00000469551,ENSP00000471129,ENSP00000472133"
PH_hs_0023899	2.29087e-08	5.11474e-43	243.478	1085.95	0.112765	0.0672173	2.15959	1.73949e-23	TESC	Homo sapiens tescalcin (TESC)	1	54997	"NR_031766,NM_001168325,NM_017899"	"-,NP_001161797.1,NP_060369.3"	ENSG00000088992	"ENST00000470612,ENST00000335209,ENST00000549210,ENST00000462502,ENST00000535198,ENST00000482176,ENST00000552139,ENST00000541210"	"ENSP00000432716,ENSP00000334785,ENSP00000450386,ENSP00000432608,ENSP00000445689"
PH_hs_0023918	2.82974e-11	1.91667e-19	508.099	6475.12	0.126318	0.110518	3.68698	3.8907e-21	BAMBI	Homo sapiens BMP and activin membrane-bound inhibitor (BAMBI)	1	25805	NM_012342	NP_036474.1	ENSG00000095739	"ENST00000375533,ENST00000497699"	ENSP00000364683
PH_hs_0023926	2.18551e-10	5.1959e-11	394.822	4000.81	0.124075	0.151824	3.31715	3.23606e-15	PRKCB	"Homo sapiens protein kinase C, beta (PRKCB)"	1	5579	NM_002738	NP_002729.2	ENSG00000166501	"ENST00000321728,ENST00000303531,ENST00000498058,ENST00000498739,ENST00000486868,ENST00000482000,ENST00000472066,ENST00000463752,ENST00000487674,ENST00000466124"	"ENSP00000318315,ENSP00000305355,ENSP00000454428,ENSP00000459227,ENSP00000457980,ENSP00000458564"
PH_hs_0023930	1.71278e-36	1.55378e-09	547.184	1358.5	0.0645523	0.159172	1.26428	0.000206076	AKAP13	Homo sapiens A kinase (PRKA)	1	11214	"NM_001270546,NM_007200,NM_006738"	"NP_001257475.1,NP_009131.2,NP_006729.4"	ENSG00000170776	"ENST00000560571,ENST00000559362,ENST00000560302,ENST00000394518,ENST00000361243,ENST00000560256,ENST00000558166,ENST00000558811,ENST00000560340,ENST00000560676,ENST00000560579,ENST00000559486,ENST00000612418,ENST00000560957,ENST00000558092,ENST00000557852,ENST00000560482,ENST00000559278,ENST00000558644,ENST00000559820,ENST00000558009,ENST00000559391,ENST00000560185,ENST00000394510"	"ENSP00000453768,ENSP00000453634,ENSP00000378026,ENSP00000354718,ENSP00000453620,ENSP00000452622,ENSP00000452698,ENSP00000483091,ENSP00000481485,ENSP00000477780,ENSP00000453205,ENSP00000482058,ENSP00000480789,ENSP00000378018"
PH_hs_0023937	0.00710996	0	123.24	2285.56	0.104988	0.0477821	4.23853	0	HLA-DMA	"Homo sapiens major histocompatibility complex, class II, DM alpha (HLA-DMA)"	1	3108	NM_006120	NP_006111.2	ENSG00000239463	"ENST00000489879,ENST00000457285,ENST00000419041,ENST00000469705,ENST00000441375,ENST00000472833,ENST00000462225,ENST00000416806,ENST00000419231,ENST00000487786"	"ENSP00000399032,ENSP00000394366,ENSP00000410591,ENSP00000405637,ENSP00000407671"
PH_hs_0023941	0.177947	1.03861e-05	95.1766	232.67	0.108574	0.151996	1.19405	3.45717e-05	TRDMT1	Homo sapiens tRNA aspartic acid methyltransferase 1 (TRDMT1)	1	1787	NM_004412	NP_004403.1	ENSG00000107614	"ENST00000354631,ENST00000377799,ENST00000495022,ENST00000452380,ENST00000488990,ENST00000313936,ENST00000436968,ENST00000525762,ENST00000424636,ENST00000486947,ENST00000451253,ENST00000479046"	"ENSP00000346652,ENSP00000367030,ENSP00000417594,ENSP00000419625,ENSP00000324263,ENSP00000390611,ENSP00000431476,ENSP00000389497"
PH_hs_0023963	4.01324e-32	8.7461e-20	2761.73	5178.49	0.0825842	0.109131	1.04948	7.06201e-06	POR	Homo sapiens P450 (cytochrome)	1	5447	NM_000941	NP_000932.3	ENSG00000127948	"ENST00000453773,ENST00000439963,ENST00000461988,ENST00000448410,ENST00000421059,ENST00000471238,ENST00000394893,ENST00000412521,ENST00000414186,ENST00000432753,ENST00000449920,ENST00000418341,ENST00000412064,ENST00000454934,ENST00000447222,ENST00000426184,ENST00000439297,ENST00000475509,ENST00000460892,ENST00000439269,ENST00000496888,ENST00000487247,ENST00000495770,ENST00000493973"	"ENSP00000395813,ENSP00000390540,ENSP00000419970,ENSP00000399409,ENSP00000409881,ENSP00000378355,ENSP00000409238,ENSP00000399327,ENSP00000389409,ENSP00000399556,ENSP00000389719,ENSP00000404731,ENSP00000414263,ENSP00000393527,ENSP00000400964,ENSP00000403494,ENSP00000412490"
PH_hs_0023965	1.59202e-27	1.00436e-05	429.74	2043.14	0.0702621	0.225788	1.99096	0.000280073	PTPRK	"Homo sapiens protein tyrosine phosphatase, receptor type, K (PTPRK)"	1	5796	"NM_001135648,NM_002844"	"NP_001129120.1,NP_002835.2"	ENSG00000152894	"ENST00000368226,ENST00000532331,ENST00000368213,ENST00000368210,ENST00000368215,ENST00000368207,ENST00000415046,ENST00000415055,ENST00000531050,ENST00000524481,ENST00000531466,ENST00000434424,ENST00000524534,ENST00000368205,ENST00000490332,ENST00000498284,ENST00000495748,ENST00000429595,ENST00000525459,ENST00000392449,ENST00000532751,ENST00000368202"	"ENSP00000357209,ENSP00000432973,ENSP00000357196,ENSP00000357193,ENSP00000357198,ENSP00000357190,ENSP00000406825,ENSP00000408180,ENSP00000432960,ENSP00000434058,ENSP00000434116,ENSP00000376243,ENSP00000437299"
PH_hs_0024000	0.573982	1.49406e-08	77.7871	191.948	0.164117	0.0946054	1.20307	0.000149123	TNFAIP8L1	"Homo sapiens tumor necrosis factor, alpha-induced protein 8-like 1 (TNFAIP8L1)"	1	126282	"NM_152362,NM_001167942"	"NP_689575.2,NP_001161414.1"	ENSG00000185361	"ENST00000327473,ENST00000598107,ENST00000536716"	"ENSP00000331827,ENSP00000444215"
PH_hs_0024003	2.90555e-25	5.36338e-18	457.512	1551.8	0.0757747	0.110847	1.77413	2.40166e-11	DAAM1	Homo sapiens dishevelled associated activator of morphogenesis 1 (DAAM1)	1	23002	"NM_001270520,NM_014992"	"NP_001257449.1,NP_055807.1"	ENSG00000100592	"ENST00000556596,ENST00000360909,ENST00000556135,ENST00000395125,ENST00000557327,ENST00000556894,ENST00000554459,ENST00000553966,ENST00000553307,ENST00000557029,ENST00000557628,ENST00000553472,ENST00000555651"	"ENSP00000354162,ENSP00000450498,ENSP00000378557"
PH_hs_0024008	3.56601e-10	4.69231e-13	214.746	515.328	0.0860346	0.11776	1.2178	1.71891e-08	OLFML2A	Homo sapiens olfactomedin-like 2A (OLFML2A)	1	169611	NM_182487	NP_872293.2	ENSG00000185585	"ENST00000331715,ENST00000373580,ENST00000288815"	"ENSP00000336425,ENSP00000362682,ENSP00000288815"
PH_hs_0024010	0.999603	0.00631491	33.4658	137.065	0.251521	0.16253	1.89485	0.000966871	LYPD6B	Homo sapiens LY6/PLAUR domain containing 6B (LYPD6B)	1	130576	NM_177964	NP_808879.2	ENSG00000150556	"ENST00000473800,ENST00000409642,ENST00000409876,ENST00000409029,ENST00000480545,ENST00000473975,ENST00000437627,ENST00000450639,ENST00000442722,ENST00000498249,ENST00000280115"	"ENSP00000387077,ENSP00000386479,ENSP00000386650,ENSP00000388361,ENSP00000412070,ENSP00000410840,ENSP00000280115"
PH_hs_0024014	0.00359482	0.000735455	135.775	301.845	0.124526	0.23307	1.03152	0.0132975	TCF4	Homo sapiens transcription factor 4 (TCF4)	1	6925	"NM_003199,NM_001243235,NM_001243232,NM_001083962,NM_001243236,NM_001243234,NM_001243233,NM_001243231,NM_001243230,NM_001243228,NM_001243227,NM_001243226"	"NP_003190.1,NP_001230164.1,NP_001230161.1,NP_001077431.1,NP_001230165.1,NP_001230163.1,NP_001230162.1,NP_001230160.1,NP_001230159.1,NP_001230157.1,NP_001230156.1,NP_001230155.2"	ENSG00000196628	"ENST00000356073,ENST00000570287,ENST00000564999,ENST00000354452,ENST00000629387,ENST00000568673,ENST00000457482,ENST00000543082,ENST00000540999,ENST00000537578,ENST00000562680,ENST00000568740,ENST00000626631,ENST00000537856,ENST00000544241,ENST00000561992,ENST00000561831,ENST00000564228,ENST00000567880,ENST00000566286,ENST00000566279,ENST00000565018,ENST00000564403,ENST00000398339,ENST0000057017…	"ENSP00000348374,ENSP00000455763,ENSP00000457649,ENSP00000346440,ENSP00000486670,ENSP00000455135,ENSP00000409447,ENSP00000439656,ENSP00000445202,ENSP00000440731,ENSP00000455346,ENSP00000487505,ENSP00000439827,ENSP00000441562,ENSP00000455179,ENSP00000457765,ENSP00000455261,ENSP00000454366,ENSP00000455418,ENSP00000456125,ENSP00000455984,ENSP00000457263,ENSP00000381382,ENSP00000454647,ENSP0000048607…
PH_hs_0024015	0.0107376	0.00486653	178.517	533.874	0.22888	0.331451	1.27719	0.0354236	RORA	Homo sapiens RAR-related orphan receptor A (RORA)	1	6095	"NM_134262,NM_002943,NM_134260,NM_134261"	"NP_599024.1,NP_002934.1,NP_599022.1,NP_599023.1"	ENSG00000069667	"ENST00000335670,ENST00000309157,ENST00000261523,ENST00000449337,ENST00000559587,ENST00000551975,ENST00000560004,ENST00000559343,ENST00000558234,ENST00000557822,ENST00000559145,ENST00000561093,ENST00000560300,ENST00000558904"	"ENSP00000335087,ENSP00000309753,ENSP00000261523,ENSP00000402971,ENSP00000449482,ENSP00000453322,ENSP00000484955"
PH_hs_0024019	0.997262	0.0578268	39.7579	111.863	0.239273	0.183224	1.3657	0.00725703	SNAI2	Homo sapiens snail family zinc finger 2 (SNAI2)	1	6591	NM_003068	NP_003059.1	ENSG00000019549	"ENST00000396822,ENST00000020945"	"ENSP00000380034,ENSP00000020945"
PH_hs_0024029	0.999227	0.00377693	40.2001	198.152	0.149565	0.225316	2.10688	0.000310695	MYOF	Homo sapiens myoferlin (MYOF)	1	26509	"NM_133337,NM_013451"	"NP_579899.1,NP_038479.1"	ENSG00000138119	"ENST00000463743,ENST00000358334,ENST00000359263,ENST00000474161,ENST00000485212,ENST00000475358,ENST00000371489,ENST00000371488,ENST00000488645"	"ENSP00000432708,ENSP00000351094,ENSP00000352208,ENSP00000360544,ENSP00000360543"
PH_hs_0024044	2.11514e-31	7.78405e-26	407.294	1156.27	0.0631669	0.0890208	1.5118	4.16719e-12	RAB8B	"Homo sapiens RAB8B, member RAS oncogene family (RAB8B)"	1	51762	NM_016530	NP_057614.1	ENSG00000166128	"ENST00000321437,ENST00000558990,ENST00000558119,ENST00000559927,ENST00000559006"	"ENSP00000312734,ENSP00000453236,ENSP00000453679,ENSP00000453111,ENSP00000453982"
PH_hs_0024066	1.00659e-09	8.11585e-14	681.664	2142.26	0.145994	0.130686	1.6628	4.83915e-06	ZFYVE1	"Homo sapiens zinc finger, FYVE domain containing 1 (ZFYVE1)"	1	53349	"NM_021260,NM_178441"	"NP_067083.1,NP_848535.1"	ENSG00000165861	"ENST00000553891,ENST00000318876,ENST00000556143,ENST00000394207,ENST00000555072,ENST00000556040,ENST00000556761,ENST00000554145,ENST00000554250"	"ENSP00000452442,ENSP00000326921,ENSP00000450742,ENSP00000377757,ENSP00000452232"
PH_hs_0024078	0.000461407	1.09778e-14	155.567	342.364	0.124832	0.0972541	1.07639	9.92065e-06	DLL1	Homo sapiens delta-like 1 (Drosophila)	1	28514	NM_005618	NP_005609.3	ENSG00000198719	"ENST00000366756,ENST00000630500"	"ENSP00000355718,ENSP00000486351"
PH_hs_0024094	1	0.00520988	15.6896	147.862	0.363002	0.176966	2.46167	1.03487e-13	SPTSSB	"Homo sapiens serine palmitoyltransferase, small subunit B (SPTSSB)"	1	165679	NM_001040100	NP_001035189.1	ENSG00000196542	"ENST00000359175,ENST00000497137,ENST00000497374,ENST00000620149,ENST00000617024"	"ENSP00000352097,ENSP00000420115,ENSP00000480827,ENSP00000483928"
PH_hs_0024141	0.993308	4.50301e-05	47.0816	185.031	0.161869	0.139882	1.84188	1.57271e-05	VLDLR	Homo sapiens very low density lipoprotein receptor (VLDLR)	1	7436	"NM_001018056,NM_003383"	"NP_001018066.1,NP_003374.3"	ENSG00000147852	"ENST00000382100,ENST00000382096,ENST00000382099,ENST00000478776"	"ENSP00000371532,ENSP00000371528,ENSP00000371531"
PH_hs_0024151	0.000871134	6.34586e-27	135.517	446.297	0.0972509	0.0741081	1.65688	9.8122e-13	NA	NA	1	NA	NA	NA	ENSG00000050438	ENSG00000050438	"ENSP00000441520,ENSP00000405812,ENSP00000442561,ENSP00000351483"
PH_hs_0024152	0	3.8724e-09	1254.03	3886.06	0.0595097	0.169801	1.62013	8.61459e-06	ATG2A	Homo sapiens autophagy related 2A (ATG2A)	1	23130	NM_015104	NP_055919.2	ENSG00000110046	"ENST00000418259,ENST00000377264,ENST00000472525,ENST00000461701,ENST00000461955,ENST00000421419"	"ENSP00000413716,ENSP00000366475,ENSP00000410522"
PH_hs_0024155	9.22745e-11	1.18295e-07	224.219	7150.31	0.0864048	0.191446	4.85271	6.33936e-18	CDKN1A	"Homo sapiens cyclin-dependent kinase inhibitor 1A (p21, Cip1)"	1	1026	"NM_078467,NM_000389,NM_001220778,NM_001220777"	"NP_510867.1,NP_000380.1,NP_001207707.1,NP_001207706.1"	ENSG00000124762	"ENST00000459970,ENST00000244741,ENST00000373711,ENST00000478800,ENST00000462537,ENST00000405375,ENST00000615513,ENST00000448526"	"ENSP00000244741,ENSP00000362815,ENSP00000384849,ENSP00000482768,ENSP00000409259"
PH_hs_0024156	0.248667	1.00089e-05	92.7282	661.698	0.140606	0.207079	2.60885	1.10478e-06	ABTB2	Homo sapiens ankyrin repeat and BTB (POZ)	1	25841	NM_145804	NP_665803.2	ENSG00000166016	"ENST00000435224,ENST00000530814"	ENSP00000410157
PH_hs_0024166	8.47501e-05	1.40246e-18	501.994	1157.55	0.221862	0.106813	1.1688	0.00801007	CADM4	Homo sapiens cell adhesion molecule 4 (CADM4)	1	199731	NM_145296	NP_660339.1	ENSG00000105767	"ENST00000222374,ENST00000593506"	ENSP00000222374
PH_hs_0024174	0.605796	1.30182e-08	77.0483	224.593	0.11944	0.109564	1.44324	1.47054e-06	CFAP53	Homo sapiens cilia and flagella associated protein 53 (CFAP53)	1	220136	NM_145020	NP_659457.2	ENSG00000172361	ENST00000398545	ENSP00000381553
PH_hs_0024203	2.15797e-26	1.33717e-17	452.285	1114.1	0.073509	0.109775	1.29573	5.37614e-08	PMP22	Homo sapiens peripheral myelin protein 22 (PMP22)	1	5376	"NM_000304,NM_153322,NM_153321"	"NP_000295.1,NP_696997.1,NP_696996.1"	ENSG00000109099	"ENST00000395938,ENST00000312280,ENST00000494511,ENST00000395936,ENST00000580584,ENST00000426385,ENST00000580497,ENST00000471150,ENST00000612492"	"ENSP00000379269,ENSP00000308937,ENSP00000462782,ENSP00000379268,ENSP00000464468,ENSP00000409824,ENSP00000484631"
PH_hs_0024205	7.85053e-13	0.0386779	294.597	627.825	0.0950253	0.497706	1.02063	0.000264868	FAM126B	"Homo sapiens family with sequence similarity 126, member B (FAM126B)"	1	285172	NM_173822	NP_776183.1	ENSG00000155744	"ENST00000418596,ENST00000286181,ENST00000490725,ENST00000498780,ENST00000452799,ENST00000453765,ENST00000446678,ENST00000485144,ENST00000474118,ENST00000485636,ENST00000494881"	"ENSP00000393667,ENSP00000286181,ENSP00000401905,ENSP00000408374,ENSP00000412139"
PH_hs_0024240	0.444829	2.09437e-05	83.2432	208.52	0.140501	0.147159	1.2096	0.000626731	CTTNBP2NL	Homo sapiens CTTNBP2 N-terminal like (CTTNBP2NL)	1	55917	NM_018704	NP_061174.1	ENSG00000143079	"ENST00000271277,ENST00000441739,ENST00000502356,ENST00000607039"	"ENSP00000271277,ENSP00000390976"
PH_hs_0024257	0.109226	2.08212e-18	124.316	1581.24	0.268048	0.109569	3.61177	7.91606e-10	CCND2	Homo sapiens cyclin D2 (CCND2)	1	894	NM_001759	NP_001750.1	ENSG00000118971	"ENST00000261254,ENST00000536537,ENST00000536795,ENST00000541542"	"ENSP00000261254,ENSP00000442807"
PH_hs_0024270	1.59397e-30	7.21071e-12	364.43	1244.8	0.0604892	0.138818	1.72955	5.06051e-08	KLHL7	Homo sapiens kelch-like family member 7 (KLHL7)	1	55975	"NM_018846,NM_001031710,NR_033328"	"NP_061334.4,NP_001026880.2,-"	ENSG00000122550	"ENST00000479288,ENST00000521082,ENST00000339077,ENST00000322275,ENST00000459661,ENST00000491352,ENST00000409689,ENST00000410047,ENST00000479700,ENST00000477076,ENST00000414163,ENST00000469576,ENST00000469845"	"ENSP00000430351,ENSP00000343273,ENSP00000323270,ENSP00000386263,ENSP00000386999,ENSP00000404181"
PH_hs_0024273	0.999668	0.000100569	34.195	164.863	0.224864	0.130871	2.16448	1.73715e-06	SYTL4	Homo sapiens synaptotagmin-like 4 (SYTL4)	1	94121	"NM_001174068,NM_001129896,NM_080737"	"NP_001167539.1,NP_001123368.1,NP_542775.2"	ENSG00000102362	"ENST00000372989,ENST00000491602,ENST00000263033,ENST00000372981,ENST00000491326,ENST00000276141"	"ENSP00000362080,ENSP00000263033,ENSP00000362072,ENSP00000276141"
PH_hs_0024285	0.0022814	7.27006e-12	788.276	2818.55	0.316014	0.144074	1.85948	0.000595483	TPMT	Homo sapiens thiopurine S-methyltransferase (TPMT)	1	7172	NM_000367	NP_000358.1	ENSG00000137364	ENST00000309983	ENSP00000312304
PH_hs_0024291	0	4.17247e-22	1294.42	2975.41	0.0552594	0.101505	1.31104	2.04184e-12	GCA	"Homo sapiens grancalcin, EF-hand calcium binding protein (GCA)"	1	25801	NM_012198	NP_036330.1	ENSG00000115271	"ENST00000473240,ENST00000446271,ENST00000429691,ENST00000437150,ENST00000481161,ENST00000453113,ENST00000487445,ENST00000479199,ENST00000233612,ENST00000414723"	"ENSP00000393218,ENSP00000412899,ENSP00000394842,ENSP00000403805,ENSP00000233612,ENSP00000408620"
PH_hs_0024323	0.0819257	1.13268e-12	107.797	726.315	0.144113	0.126848	2.66481	5.46998e-14	CDS1	Homo sapiens CDP-diacylglycerol synthase (phosphatidate cytidylyltransferase)	1	1040	NM_001263	NP_001254.2	ENSG00000163624	"ENST00000295887,ENST00000511298"	"ENSP00000295887,ENSP00000421316"
PH_hs_0024328	9.60162e-15	2.49919e-08	246.225	845.61	0.0744619	0.166573	1.67267	7.87909e-06	PLD1	"Homo sapiens phospholipase D1, phosphatidylcholine-specific (PLD1)"	1	5337	"NM_001130081,NM_002662"	"NP_001123553.1,NP_002653.1"	ENSG00000075651	"ENST00000463281,ENST00000356327,ENST00000351298,ENST00000446289,ENST00000465816,ENST00000467432,ENST00000471075,ENST00000481505,ENST00000498278,ENST00000475273,ENST00000440204,ENST00000418087,ENST00000489995,ENST00000460926,ENST00000497307,ENST00000627725,ENST00000331659"	"ENSP00000348681,ENSP00000342793,ENSP00000395556,ENSP00000391164,ENSP00000400639,ENSP00000486967,ENSP00000328422"
PH_hs_0024329	2.05661e-15	7.90419e-39	1201.8	2374.11	0.118405	0.0744538	1.08477	5.60428e-06	AKTIP	Homo sapiens AKT interacting protein (AKTIP)	1	64400	"NM_001012398,NM_022476"	"NP_001012398.1,NP_071921.1"	ENSG00000166971	"ENST00000394657,ENST00000300245,ENST00000571523,ENST00000565431,ENST00000570004,ENST00000568022,ENST00000563928,ENST00000563108,ENST00000565408,ENST00000568596,ENST00000566045,ENST00000561799,ENST00000570041,ENST00000564497"	"ENSP00000378152,ENSP00000300245,ENSP00000455874,ENSP00000454269,ENSP00000456418,ENSP00000458118,ENSP00000454771,ENSP00000456922,ENSP00000456398"
PH_hs_0024351	0.999528	0.430045	36.4063	78.4136	0.197968	0.151963	1.00188	0.0235006	CDH22	"Homo sapiens cadherin 22, type 2 (CDH22)"	1	64405	NM_021248	NP_067071.1	ENSG00000149654	"ENST00000372262,ENST00000474438,ENST00000537909"	"ENSP00000361336,ENSP00000437790"
PH_hs_0024352	0.502465	1.47503e-33	80.8921	1151.83	0.0994433	0.0772241	3.8021	0	CCM2L	Homo sapiens cerebral cavernous malformation 2-like (CCM2L)	1	140706	NM_080625	NP_542192.2	ENSG00000101331	"ENST00000262659,ENST00000452892"	"ENSP00000262659,ENSP00000392448"
PH_hs_0024382	0.499978	2.18665e-12	80.979	228.411	0.0947037	0.0848996	1.44178	7.62141e-07	BMF	Homo sapiens Bcl2 modifying factor (BMF)	1	90427	"NM_001003943,NM_001003942,NM_033503,NM_001003940"	"NP_001003943.1,NP_001003942.1,NP_277038.1,NP_001003940.1"	ENSG00000104081	"ENST00000354670,ENST00000397573,ENST00000561360,ENST00000561282,ENST00000558774,ENST00000431415,ENST00000559701,ENST00000557870,ENST00000560430,ENST00000558057"	"ENSP00000346697,ENSP00000380703,ENSP00000453892,ENSP00000453522,ENSP00000453913,ENSP00000396511,ENSP00000453919,ENSP00000454142,ENSP00000452660"
PH_hs_0024384	2.0406e-25	7.93592e-09	423.93	986.384	0.0733802	0.163021	1.16655	0.00118382	MTM1	Homo sapiens myotubularin 1 (MTM1)	1	4534	NM_000252	NP_000243.1	ENSG00000171100	"ENST00000370396,ENST00000424519,ENST00000370393,ENST00000306167,ENST00000490530"	"ENSP00000359423,ENSP00000400699"
PH_hs_0024387	0	2.41661e-16	4010.45	8462.08	0.0486251	0.122112	1.20572	1.45377e-06	ZMAT3	"Homo sapiens zinc finger, matrin-type 3 (ZMAT3)"	1	64393	"NM_152240,NM_022470"	"NP_689426.1,NP_071915.1"	ENSG00000172667	"ENST00000311417,ENST00000432729,ENST00000414084"	"ENSP00000311221,ENSP00000396506,ENSP00000398920"
PH_hs_0024407	3.96126e-12	3.02968e-09	352.236	742.587	0.107845	0.153804	1.00855	0.00290854	CYLD	Homo sapiens cylindromatosis (turban tumor syndrome)	1	1540	"NM_001042355,NM_015247,NM_001042412"	"NP_001035814.1,NP_056062.1,NP_001035877.1"	ENSG00000083799	"ENST00000569681,ENST00000569418,ENST00000569891,ENST00000311559,ENST00000564326,ENST00000566206,ENST00000566679,ENST00000564634,ENST00000398568,ENST00000427738,ENST00000568704,ENST00000563629,ENST00000563976,ENST00000562884,ENST00000566024,ENST00000568744"	"ENSP00000457108,ENSP00000457576,ENSP00000308928,ENSP00000454515,ENSP00000462134,ENSP00000456912,ENSP00000455535,ENSP00000381574,ENSP00000392025,ENSP00000456488,ENSP00000463197,ENSP00000458507"
PH_hs_0024427	0.4678	0.000169934	84.0363	246.115	0.429472	0.188568	1.48403	0.0496364	PTPN13	"Homo sapiens protein tyrosine phosphatase, non-receptor type 13 (APO-1/CD95 (Fas)"	1	5783	"NM_080685,NM_080684,NM_080683,NM_006264"	"NP_542416.1,NP_542415.1,NP_542414.1,NP_006255.1"	ENSG00000163629	"ENST00000427191,ENST00000502971,ENST00000316707,ENST00000411767,ENST00000507902,ENST00000511467,ENST00000508063,ENST00000511105,ENST00000436978"	"ENSP00000408368,ENSP00000423531,ENSP00000322675,ENSP00000407249,ENSP00000422835,ENSP00000426626,ENSP00000394794"
PH_hs_0024428	3.29754e-41	1.7233e-10	5112.07	14402.4	0.0734463	0.158468	1.55797	8.22777e-06	CD9	Homo sapiens CD9 molecule (CD9)	1	928	NM_001769	NP_001760.1	ENSG00000010278	"ENST00000382518,ENST00000543916,ENST00000536586,ENST00000382519,ENST00000546073,ENST00000538834,ENST00000538418,ENST00000009180,ENST00000382515,ENST00000481267,ENST00000540891,ENST00000610354,ENST00000617871"	"ENSP00000371958,ENSP00000440985,ENSP00000371959,ENSP00000009180,ENSP00000371955,ENSP00000478288,ENSP00000482643"
PH_hs_0024437	0.260399	0.000205218	90.1617	200.538	0.0959284	0.168312	1.05351	0.000222307	TNFSF10	Homo sapiens tumor necrosis factor (ligand)	1	8743	"NR_033994,NM_001190942,NM_003810"	"-,NP_001177871.1,NP_003801.1"	ENSG00000121858	"ENST00000241261,ENST00000420541,ENST00000430881,ENST00000494851,ENST00000472804,ENST00000466777"	"ENSP00000241261,ENSP00000389931,ENSP00000404008"
PH_hs_0024492	0	5.09328e-09	1424.75	3489.22	0.0596313	0.170783	1.29826	0.000187393	IFT22	Homo sapiens intraflagellar transport 22 (IFT22)	1	64792	"NM_001130822,NM_001130821,NM_001130820,NM_022777"	"NP_001124294.1,NP_001124293.1,NP_001124292.1,NP_073614.1"	ENSG00000128581	"ENST00000422177,ENST00000517481,ENST00000315322,ENST00000498704,ENST00000440362,ENST00000437644,ENST00000430911,ENST00000495166,ENST00000468833,ENST00000485695,ENST00000621899"	"ENSP00000392087,ENSP00000429202,ENSP00000320359,ENSP00000429648,ENSP00000390770,ENSP00000389170,ENSP00000478948"
PH_hs_0024501	5.84694e-16	9.35061e-21	299.142	931.762	0.0827341	0.09848	1.61009	2.35925e-10	PLA2G12A	"Homo sapiens phospholipase A2, group XIIA (PLA2G12A)"	1	81579	NM_030821	NP_110448.2	ENSG00000123739	"ENST00000243501,ENST00000502283,ENST00000507961,ENST00000502772"	"ENSP00000243501,ENSP00000425274,ENSP00000424021"
PH_hs_0024527	0.671704	1.09652e-17	73.8564	493.865	0.152484	0.0975307	2.65927	9.51771e-17	PDE4DIP	Homo sapiens phosphodiesterase 4D interacting protein (PDE4DIP)	1	9659	NM_022359	NP_071754.3	ENSG00000178104	"ENST00000530472,ENST00000524974,ENST00000620605,ENST00000585156,ENST00000618462,ENST00000617031,ENST00000617527,ENST00000617248,ENST00000610852,ENST00000533259,ENST00000619981,ENST00000618504,ENST00000617454,ENST00000616206,ENST00000613995,ENST00000621371,ENST00000534536,ENST00000528129,ENST00000369356,ENST00000526445,ENST00000533845,ENST00000369354,ENST00000369347,ENST00000369349,ENST0000036935…	"ENSP00000482121,ENSP00000480806,ENSP00000479601,ENSP00000462316,ENSP00000479409,ENSP00000437202,ENSP00000480590,ENSP00000480290,ENSP00000484652,ENSP00000483081,ENSP00000480245,ENSP00000483413,ENSP00000435920,ENSP00000431777,ENSP00000358363,ENSP00000435483,ENSP00000358360,ENSP00000358353,ENSP00000358355,ENSP00000358357,ENSP00000436791,ENSP00000316434,ENSP00000433392,ENSP00000436694,ENSP0000043159…
PH_hs_0024528	0.795693	0.00076318	65.2651	248.927	0.233305	0.215553	1.7508	0.00255394	SYTL2	Homo sapiens synaptotagmin-like 2 (SYTL2)	1	54843	"NM_032943,NM_001162953,NM_001162952,NM_001162951,NM_206930,NM_206929"	"NP_116561.1,NP_001156425.1,NP_001156424.1,NP_001156423.1,NP_996813.1,NP_996812.1"	ENSG00000137501	"ENST00000532995,ENST00000354566,ENST00000316356,ENST00000525702,ENST00000525423,ENST00000389959,ENST00000529581,ENST00000389958,ENST00000530351,ENST00000528231,ENST00000531496,ENST00000525692,ENST00000533892,ENST00000527523,ENST00000524452,ENST00000529662,ENST00000533057,ENST00000527794,ENST00000529534,ENST00000530894,ENST00000526999,ENST00000532221,ENST00000524911,ENST00000533577,ENST0000053455…	"ENSP00000436678,ENSP00000318803,ENSP00000432996,ENSP00000435855,ENSP00000374608,ENSP00000431701,ENSP00000432144,ENSP00000434010,ENSP00000435238,ENSP00000436164,ENSP00000437005,ENSP00000432137,ENSP00000434111,ENSP00000431703,ENSP00000432116,ENSP00000434621,ENSP00000374610,ENSP00000352065"
PH_hs_0024531	5.96316e-09	7.52812e-07	293.987	1550.11	0.121048	0.197623	2.25832	9.52293e-07	FYN	"Homo sapiens FYN proto-oncogene, Src family tyrosine kinase (FYN)"	1	2534	"NM_153047,NM_153048,NM_002037"	"NP_694592.1,NP_694593.1,NP_002028.1"	ENSG00000010810	"ENST00000368682,ENST00000354650,ENST00000229471,ENST00000368667,ENST00000368678,ENST00000491885,ENST00000467921,ENST00000471959,ENST00000496864,ENST00000476769,ENST00000495935,ENST00000467899,ENST00000495927,ENST00000523322,ENST00000462856,ENST00000520518,ENST00000517419,ENST00000518295,ENST00000523238,ENST00000524310,ENST00000523574,ENST00000518630,ENST00000523570,ENST00000484067,ENST0000052106…	"ENSP00000357671,ENSP00000346671,ENSP00000229471,ENSP00000357656,ENSP00000357667,ENSP00000427993,ENSP00000429294,ENSP00000429866,ENSP00000428695,ENSP00000430364,ENSP00000428493,ENSP00000429992,ENSP00000429813,ENSP00000428045,ENSP00000428983,ENSP00000428042,ENSP00000429590,ENSP00000430455,ENSP00000440646"
PH_hs_0024551	7.1797e-11	6.98362e-14	400.954	873.227	0.121174	0.1229	1.08916	0.000311257	SORT1	Homo sapiens sortilin 1 (SORT1)	1	6272	"NM_001205228,NM_002959"	"NP_001192157.1,NP_002950.3"	ENSG00000134243	"ENST00000256637,ENST00000485149,ENST00000466471,ENST00000493736,ENST00000482236,ENST00000633956,ENST00000483508,ENST00000495777,ENST00000471996,ENST00000538502"	"ENSP00000256637,ENSP00000488262,ENSP00000487712,ENSP00000488662,ENSP00000487674,ENSP00000438597"
PH_hs_0024624	0.00234822	6.78262e-20	194.126	1474.06	0.197639	0.104519	2.91731	1.37879e-18	FGFR2	Homo sapiens fibroblast growth factor receptor 2 (FGFR2)	1	2263	"NR_073009,NM_023029,NM_001144918,NM_001144917,NM_001144916,NM_001144915,NM_001144914,NM_000141,NM_022970"	"-,NP_075418.1,NP_001138390.1,NP_001138389.1,NP_001138388.1,NP_001138387.1,NP_001138386.1,NP_000132.3,NP_075259.4"	ENSG00000066468	"ENST00000358487,ENST00000478859,ENST00000356226,ENST00000369060,ENST00000604236,ENST00000369059,ENST00000467584,ENST00000429361,ENST00000346997,ENST00000457416,ENST00000360144,ENST00000369056,ENST00000369058,ENST00000336553,ENST00000463870,ENST00000490349,ENST00000359354,ENST00000491475,ENST00000613324,ENST00000611527,ENST00000491111,ENST00000369061,ENST00000357555,ENST00000613048,ENST0000035193…	"ENSP00000351276,ENSP00000474011,ENSP00000348559,ENSP00000358056,ENSP00000474109,ENSP00000358055,ENSP00000404219,ENSP00000263451,ENSP00000410294,ENSP00000353262,ENSP00000358052,ENSP00000358054,ENSP00000337665,ENSP00000352309,ENSP00000481464,ENSP00000484892,ENSP00000358057,ENSP00000350166,ENSP00000484154,ENSP00000309878"
PH_hs_0024656	0.00265839	1.42897e-11	142.725	392.568	0.133133	0.118343	1.38663	2.03277e-06	PHOSPHO1	"Homo sapiens phosphatase, orphan 1 (PHOSPHO1)"	1	162466	"NM_001143804,NM_178500"	"NP_001137276.1,NP_848595.1"	ENSG00000173868	"ENST00000310544,ENST00000514112,ENST00000511066,ENST00000574638,ENST00000512250,ENST00000503902,ENST00000413580"	"ENSP00000311925,ENSP00000427694,ENSP00000426095,ENSP00000461392,ENSP00000427397,ENSP00000424406,ENSP00000406909"
PH_hs_0024686	0.000843442	8.24252e-11	133.098	605.806	0.0906896	0.135834	2.09075	2.80218e-10	SIPA1L2	Homo sapiens signal-induced proliferation-associated 1 like 2 (SIPA1L2)	1	57568	NM_020808	NP_065859.3	ENSG00000116991	"ENST00000366630,ENST00000308942,ENST00000486472,ENST00000495863,ENST00000494056,ENST00000262861"	"ENSP00000355589,ENSP00000309102,ENSP00000262861"
PH_hs_0024698	0	0	6734.12	14319	0.0624649	0.0692073	1.26828	8.77126e-17	FKBP1B	"Homo sapiens FK506 binding protein 1B, 12.6 kDa (FKBP1B)"	1	2281	"NM_054033,NM_004116"	"NP_473374.1,NP_004107.1"	ENSG00000119782	"ENST00000380991,ENST00000380986,ENST00000438630,ENST00000496149,ENST00000452109,ENST00000421839"	"ENSP00000370379,ENSP00000370373,ENSP00000416349,ENSP00000406593,ENSP00000397444"
PH_hs_0024712	0.0428776	6.06186e-06	110.557	3819.16	0.116754	0.224011	4.83286	7.47659e-13	LGALS1	"Homo sapiens lectin, galactoside-binding, soluble, 1 (LGALS1)"	1	3956	NM_002305	NP_002296.1	ENSG00000100097	"ENST00000215909,ENST00000464120,ENST00000425542,ENST00000480207,ENST00000454173,ENST00000489315,ENST00000472321"	"ENSP00000215909,ENSP00000404414,ENSP00000388296"
PH_hs_0024729	0.954893	0.00107486	56.083	154.499	0.165517	0.151791	1.32977	0.000518126	PSD3	Homo sapiens pleckstrin and Sec7 domain containing 3 (PSD3)	1	23362	"NM_206909,NM_015310"	"NP_996792.1,NP_056125.3"	ENSG00000156011	"ENST00000327040,ENST00000286485,ENST00000428502,ENST00000523619,ENST00000518315,ENST00000521878,ENST00000520858,ENST00000519851,ENST00000519653,ENST00000518963,ENST00000517971,ENST00000518303,ENST00000521027,ENST00000519633,ENST00000520789,ENST00000521475,ENST00000521841,ENST00000615573,ENST00000440756,ENST00000614430"	"ENSP00000324127,ENSP00000286485,ENSP00000393228,ENSP00000430640,ENSP00000428889,ENSP00000430744,ENSP00000429069,ENSP00000430043,ENSP00000427897,ENSP00000428405,ENSP00000484565,ENSP00000401704,ENSP00000480930"
PH_hs_0024735	0.84737	4.13585e-07	60.4313	161.277	0.272874	0.0857395	1.31005	0.00721524	PBX1	Homo sapiens pre-B-cell leukemia homeobox 1 (PBX1)	1	5087	"NM_001204961,NM_002585"	"NP_001191890.1,NP_002576.1"	ENSG00000185630	"ENST00000467023,ENST00000485769,ENST00000340699,ENST00000420696,ENST00000627490,ENST00000498497,ENST00000367897,ENST00000559240,ENST00000605467,ENST00000559578,ENST00000560469,ENST00000496120,ENST00000468104,ENST00000560641,ENST00000474046,ENST00000482110,ENST00000558796,ENST00000558837,ENST00000559560,ENST00000465089,ENST00000612123,ENST00000540236"	"ENSP00000473998,ENSP00000341455,ENSP00000405890,ENSP00000485692,ENSP00000356872,ENSP00000453188,ENSP00000452804,ENSP00000452727,ENSP00000453163,ENSP00000453331,ENSP00000453262,ENSP00000483563,ENSP00000439943"
PH_hs_0024758	0.992765	2.04244e-15	46.3421	347.29	0.18167	0.0948989	2.80141	4.86019e-13	ST8SIA1	"Homo sapiens ST8 alpha-N-acetyl-neuraminide alpha-2,8-sialyltransferase 1 (ST8SIA1)"	1	6489	NM_003034	NP_003025.1	ENSG00000111728	"ENST00000536535,ENST00000544732,ENST00000537795,ENST00000545524,ENST00000396037,ENST00000261197,ENST00000545494,ENST00000508924,ENST00000540824,ENST00000538256,ENST00000541868,ENST00000404299,ENST00000536558,ENST00000381424,ENST00000545185"	"ENSP00000379353,ENSP00000261197,ENSP00000441707,ENSP00000444999,ENSP00000440292,ENSP00000384467,ENSP00000370832"
PH_hs_0024761	6.57496e-31	8.13341e-33	941.242	1871.2	0.0785468	0.0806224	1.06759	1.19197e-07	KDELC1	Homo sapiens KDEL (Lys-Asp-Glu-Leu)	1	79070	NM_024089	NP_076994.2	ENSG00000134901	"ENST00000376004,ENST00000460338,ENST00000484943,ENST00000486540"	ENSP00000365172
PH_hs_0024799	0.991875	0.00652593	47.9176	600.271	0.160984	0.351664	2.93787	0.00876848	SULF1	Homo sapiens sulfatase 1 (SULF1)	1	23213	"NM_001128206,NM_001128205,NM_001128204,NM_015170"	"NP_001121678.1,NP_001121677.1,NP_001121676.1,NP_055985.2"	ENSG00000137573	"ENST00000525061,ENST00000458141,ENST00000528286,ENST00000529134,ENST00000402687,ENST00000419716,ENST00000529041,ENST00000534179,ENST00000525112,ENST00000528783,ENST00000525999,ENST00000531064,ENST00000526808,ENST00000534088,ENST00000521946,ENST00000528146,ENST00000524731,ENST00000531512,ENST00000530674,ENST00000532015,ENST00000526654,ENST00000260128,ENST00000616868"	"ENSP00000436608,ENSP00000403040,ENSP00000432178,ENSP00000385704,ENSP00000390315,ENSP00000431308,ENSP00000436949,ENSP00000431753,ENSP00000434128,ENSP00000260128,ENSP00000480454"
PH_hs_0024808	0.999233	0.00140504	39.9091	206.474	0.155071	0.205909	2.25283	7.48149e-09	SLC40A1	Homo sapiens solute carrier family 40 (iron-regulated transporter)	1	30061	NM_014585	NP_055400.1	ENSG00000138449	"ENST00000261024,ENST00000427241,ENST00000479598,ENST00000418714,ENST00000455320,ENST00000427419,ENST00000440626"	"ENSP00000261024,ENSP00000390005,ENSP00000413549,ENSP00000392730,ENSP00000396134"
PH_hs_0024827	8.16998e-11	1.62131e-26	264.786	2172.2	0.0997122	0.0909948	3.06721	2.0126e-31	FKBP7	Homo sapiens FK506 binding protein 7 (FKBP7)	1	51661	"NM_001135212,NM_181342"	"NP_001128684.1,NP_851939.1"	ENSG00000079150	"ENST00000424785,ENST00000464248,ENST00000233092,ENST00000435079,ENST00000470945,ENST00000419184,ENST00000434643,ENST00000412612"	"ENSP00000413152,ENSP00000233092,ENSP00000403801,ENSP00000398869,ENSP00000415486,ENSP00000389914"
PH_hs_0024842	0.995077	0.0023744	42.2715	238.326	0.230731	0.237728	2.25071	0.00126479	FXYD6	Homo sapiens FXYD domain containing ion transport regulator 6 (FXYD6)	1	53826	"NM_001164837,NM_001164836,NM_001164832,NM_001164831,NM_022003"	"NP_001158309.1,NP_001158308.1,NP_001158304.1,NP_001158303.1,NP_071286.1"	ENSG00000137726	ENST00000614497	ENSP00000482442
PH_hs_0024874	0.999969	0.00223944	30.7264	145.398	0.171023	0.15255	2.12578	6.55509e-06	RUNDC3B	Homo sapiens RUN domain containing 3B (RUNDC3B)	1	154661	"NM_001134406,NM_001134405,NM_138290"	"NP_001127878.1,NP_001127877.1,NP_612147.1"	ENSG00000105784	"ENST00000466676,ENST00000497788,ENST00000338056,ENST00000476114,ENST00000493037,ENST00000394654,ENST00000489461,ENST00000312373,ENST00000496000"	"ENSP00000337732,ENSP00000420394,ENSP00000378149"
PH_hs_0024891	7.5944e-29	5.73204e-11	2154.31	5914.25	0.0866764	0.153135	1.52684	2.04982e-06	ANXA6	Homo sapiens annexin A6 (ANXA6)	1	309	"NM_001193544,NM_001155"	"NP_001180473.1,NP_001146.2"	ENSG00000197043	"ENST00000522664,ENST00000354546,ENST00000523714,ENST00000377751,ENST00000521512,ENST00000517486,ENST00000519644,ENST00000520054,ENST00000517707,ENST00000517677,ENST00000521749,ENST00000517757,ENST00000520378,ENST00000523164,ENST00000519610"	"ENSP00000431086,ENSP00000346550,ENSP00000430517,ENSP00000366980,ENSP00000430420,ENSP00000428916,ENSP00000430663,ENSP00000430826,ENSP00000430429,ENSP00000430572,ENSP00000431078"
PH_hs_0024938	0.00995187	4.73822e-07	178.96	559.012	0.22639	0.17539	1.53874	0.00103795	SGSM1	Homo sapiens small G protein signaling modulator 1 (SGSM1)	1	129049	"NM_001098498,NM_001098497,NM_133454,NM_001039948"	"NP_001091968.1,NP_001091967.1,NP_597711.1,NP_001035037.1"	ENSG00000167037	"ENST00000400358,ENST00000470591,ENST00000400359,ENST00000473458,ENST00000480523,ENST00000610372"	"ENSP00000383211,ENSP00000383212,ENSP00000484682"
PH_hs_0024940	0.927114	0.000130381	58.5522	171.62	0.177443	0.140385	1.42111	0.000685874	RGS16	Homo sapiens regulator of G-protein signaling 16 (RGS16)	1	6004	NM_002928	NP_002919.3	ENSG00000143333	ENST00000367558	ENSP00000356529
PH_hs_0024984	3.61446e-10	1.62937e-13	215.98	829.829	0.0866718	0.124144	1.88419	2.18348e-10	SPATA7	Homo sapiens spermatogenesis associated 7 (SPATA7)	1	55812	"NM_001040428,NM_018418"	"NP_001035518.1,NP_060888.2"	ENSG00000042317	"ENST00000556553,ENST00000393545,ENST00000554168,ENST00000556870,ENST00000555534,ENST00000557724,ENST00000555715,ENST00000555356,ENST00000554102,ENST00000555515,ENST00000555401,ENST00000553626,ENST00000553885,ENST00000557567,ENST00000557248,ENST00000553908,ENST00000045347,ENST00000556666,ENST00000556406,ENST00000553303,ENST00000554802,ENST00000356583"	"ENSP00000451128,ENSP00000377176,ENSP00000451663,ENSP00000452359,ENSP00000450515,ENSP00000452364,ENSP00000451181,ENSP00000450654,ENSP00000450882,ENSP00000452435,ENSP00000450606,ENSP00000451690,ENSP00000452546,ENSP00000045347,ENSP00000450809,ENSP00000451019,ENSP00000348991"
PH_hs_0024995	0.937481	0.196308	55.4916	162.406	0.217981	0.621781	1.54876	0.0151257	SERPINE1	"Homo sapiens serpin peptidase inhibitor, clade E (nexin, plasminogen activator inhibitor type 1)"	1	5054	NM_000602	NP_000593.1	ENSG00000106366	ENST00000223095	ENSP00000223095
PH_hs_0024996	9.09187e-29	3.69399e-17	415.552	872.62	0.0673912	0.108839	1.05444	3.99802e-06	F11R	Homo sapiens F11 receptor (F11R)	1	50848	NM_016946	NP_058642.1	ENSG00000158769	"ENST00000368026,ENST00000537746,ENST00000472573,ENST00000335772,ENST00000602966,ENST00000621309"	"ENSP00000357005,ENSP00000440812,ENSP00000481591"
PH_hs_0025005	2.14812e-16	3.55004e-14	256.643	734.632	0.0715439	0.118973	1.46466	1.18604e-07	ST3GAL5	"Homo sapiens ST3 beta-galactoside alpha-2,3-sialyltransferase 5 (ST3GAL5)"	1	8869	"NM_003896,NM_001042437"	"NP_003887.3,NP_001035902.1"	ENSG00000115525	"ENST00000393808,ENST00000393805,ENST00000377332,ENST00000461206,ENST00000306262,ENST00000455892,ENST00000433665,ENST00000487896,ENST00000473122,ENST00000461892,ENST00000461199,ENST00000484728,ENST00000490946"	"ENSP00000377397,ENSP00000377394,ENSP00000366549,ENSP00000306247,ENSP00000401375,ENSP00000408635"
PH_hs_0025012	0.00497313	2.80162e-23	142.066	496.133	0.146283	0.0832102	1.75886	2.91929e-14	RDH12	Homo sapiens retinol dehydrogenase 12 (all-trans/9-cis/11-cis)	1	145226	NM_152443	NP_689656.2	ENSG00000139988	"ENST00000551171,ENST00000547463,ENST00000552873,ENST00000267502"	"ENSP00000449079,ENSP00000267502"
PH_hs_0025025	2.18338e-08	2.15798e-10	201.943	2734.11	0.0937399	0.155723	3.69417	9.77737e-18	NGFR	Homo sapiens nerve growth factor receptor (NGFR)	1	4804	NM_002507	NP_002498.1	ENSG00000064300	"ENST00000172229,ENST00000509200,ENST00000504201"	"ENSP00000172229,ENSP00000421514,ENSP00000421731"
PH_hs_0025070	0.198736	2.48254e-05	94.4467	348.356	0.117726	0.190593	1.73827	4.58703e-06	CLCN4	"Homo sapiens chloride channel, voltage-sensitive 4 (CLCN4)"	1	1183	"NM_001256944,NM_001830"	"NP_001243873.1,NP_001821.2"	ENSG00000073464	"ENST00000380833,ENST00000380829,ENST00000454850,ENST00000421085"	"ENSP00000370213,ENSP00000370209,ENSP00000403064,ENSP00000405754"
PH_hs_0025079	2.79781e-25	1.31124e-12	1925.2	4472.07	0.0926153	0.14049	1.30224	2.00762e-05	PTPN1	"Homo sapiens protein tyrosine phosphatase, non-receptor type 1 (PTPN1)"	1	5770	NM_002827	NP_002818.1	ENSG00000196396	"ENST00000371621,ENST00000541713"	"ENSP00000360683,ENSP00000437732"
PH_hs_0025088	0.999789	4.04555e-08	27.8017	1258.98	0.355635	0.174996	5.38216	1.34553e-12	FN1	Homo sapiens fibronectin 1 (FN1)	1	2335	"NM_002026,NM_212482,NM_212478,NM_212476,NM_212474"	"NP_002017.1,NP_997647.1,NP_997643.1,NP_997641.1,NP_997639.1"	ENSG00000115414	"ENST00000421182,ENST00000323926,ENST00000336916,ENST00000357867,ENST00000354785,ENST00000492816,ENST00000446046,ENST00000443816,ENST00000432072,ENST00000498719,ENST00000356005,ENST00000456923,ENST00000494446,ENST00000469569,ENST00000473614,ENST00000480024,ENST00000461974,ENST00000485567,ENST00000460217,ENST00000438981,ENST00000474036,ENST00000490833,ENST00000480737,ENST00000471193,ENST0000042605…	"ENSP00000394423,ENSP00000323534,ENSP00000338200,ENSP00000350534,ENSP00000346839,ENSP00000410422,ENSP00000415018,ENSP00000399538,ENSP00000348285,ENSP00000416139,ENSP00000392565,ENSP00000398907,ENSP00000352696"
PH_hs_0025102	4.14183e-40	0	6284.88	12457.1	0.074735	0.0545252	1.1666	1.18505e-13	AP1S1	"Homo sapiens adaptor-related protein complex 1, sigma 1 subunit (AP1S1)"	1	1174	NM_001283	NP_001274.1	ENSG00000106367	"ENST00000337619,ENST00000443943,ENST00000429457"	"ENSP00000336666,ENSP00000410780,ENSP00000399902"
PH_hs_0025111	1.63978e-22	2.32456e-35	1692.9	3326.46	0.0980177	0.0790438	1.10346	6.92826e-08	SLC2A3	Homo sapiens solute carrier family 2 (facilitated glucose transporter)	1	6515	NM_006931	NP_008862.1	ENSG00000059804	"ENST00000075120,ENST00000543435,ENST00000486749,ENST00000469295,ENST00000479059,ENST00000490763,ENST00000495813,ENST00000544291,ENST00000544936,ENST00000476634,ENST00000541671"	"ENSP00000075120,ENSP00000440750,ENSP00000441496"
PH_hs_0025119	0.363854	8.45143e-10	89.4737	314.779	0.24117	0.121588	1.6977	0.000397943	GAD1	"Homo sapiens glutamate decarboxylase 1 (brain, 67kDa)"	1	2571	NM_000817	NP_000808.2	ENSG00000128683	"ENST00000454603,ENST00000445006,ENST00000358196,ENST00000344257,ENST00000414527,ENST00000455008,ENST00000456864,ENST00000493875,ENST00000429023,ENST00000485013,ENST00000486850,ENST00000493270,ENST00000462739,ENST00000488724,ENST00000478562,ENST00000375272,ENST00000625689"	"ENSP00000402366,ENSP00000394948,ENSP00000350928,ENSP00000341167,ENSP00000403849,ENSP00000405917,ENSP00000394255,ENSP00000434696,ENSP00000476147,ENSP00000364421,ENSP00000486612"
PH_hs_0025124	1.35962e-21	5.5006e-20	471.381	979.554	0.0840231	0.101077	1.04562	2.16823e-05	PLEKHM1	"Homo sapiens pleckstrin homology domain containing, family M (with RUN domain)"	1	9842	"NM_014798,NR_027782,NR_027774"	"NP_055613.1,-,-"	ENSG00000225190	"ENST00000430334,ENST00000580404,ENST00000579197,ENST00000581448,ENST00000591580,ENST00000579131,ENST00000585506,ENST00000590991,ENST00000583150,ENST00000446609,ENST00000582035,ENST00000580205,ENST00000582119,ENST00000584420,ENST00000589780,ENST00000586562,ENST00000586084,ENST00000581932"	"ENSP00000389913,ENSP00000462282,ENSP00000462160,ENSP00000467695,ENSP00000466589,ENSP00000394344,ENSP00000462065,ENSP00000467356,ENSP00000464766"
PH_hs_0025138	0	4.23896e-11	3471.63	10363	0.0682647	0.152912	1.64582	1.26924e-06	STAT3	Homo sapiens signal transducer and activator of transcription 3 (acute-phase response factor)	1	6774	"NM_213662,NM_003150,NM_139276"	"NP_998827.1,NP_003141.2,NP_644805.1"	ENSG00000168610	"ENST00000264657,ENST00000585517,ENST00000462286,ENST00000389272,ENST00000588969,ENST00000491272,ENST00000404395,ENST00000462269,ENST00000471989,ENST00000498330,ENST00000478276,ENST00000585360,ENST00000588065,ENST00000590776"	"ENSP00000264657,ENSP00000467000,ENSP00000373923,ENSP00000467985,ENSP00000384943,ENSP00000467173"
PH_hs_0025151	4.10636e-17	5.8026e-13	1613.41	3298.37	0.11383	0.137386	1.13355	7.51502e-05	SEC22A	Homo sapiens SEC22 vesicle trafficking protein homolog A (S. cerevisiae)	1	26984	NM_012430	NP_036562.2	ENSG00000121542	"ENST00000477063,ENST00000466950,ENST00000492595,ENST00000473494,ENST00000481965,ENST00000466519,ENST00000480631,ENST00000491366,ENST00000487572,ENST00000309934"	"ENSP00000417200,ENSP00000417972,ENSP00000420343,ENSP00000420128,ENSP00000419039,ENSP00000420574,ENSP00000417219,ENSP00000420015,ENSP00000310521"
PH_hs_0025154	1.5183e-29	4.33753e-22	906.831	1755	0.0801455	0.0995858	1.01086	1.15647e-05	MPP1	"Homo sapiens membrane protein, palmitoylated 1, 55kDa (MPP1)"	1	4354	"NM_001166462,NM_001166461,NM_001166460,NM_002436"	"NP_001159934.1,NP_001159933.1,NP_001159932.1,NP_002427.1"	ENSG00000130830	"ENST00000369534,ENST00000491955,ENST00000482757,ENST00000439370,ENST00000393531,ENST00000453245,ENST00000494170,ENST00000462825,ENST00000493871,ENST00000393529,ENST00000475943,ENST00000428488,ENST00000488754,ENST00000417435,ENST00000488694,ENST00000369531,ENST00000471821,ENST00000413259"	"ENSP00000358547,ENSP00000400700,ENSP00000377165,ENSP00000410888,ENSP00000377163,ENSP00000391701,ENSP00000389321,ENSP00000358544,ENSP00000400155"
PH_hs_0025156	0.999978	6.20654e-09	24.711	454.01	0.313725	0.144527	4.11868	1.6145e-11	AIM1	Homo sapiens absent in melanoma 1 (AIM1)	1	202	NM_001624	NP_001615.2	ENSG00000112297	"ENST00000633556,ENST00000457437,ENST00000487681,ENST00000369066"	"ENSP00000488010,ENSP00000391419,ENSP00000358062"
PH_hs_0025160	0.033254	1.30281e-08	127.503	289.158	0.177658	0.127586	1.11385	0.000225872	BCHE	Homo sapiens butyrylcholinesterase (BCHE)	1	590	NM_000055	NP_000046.1	ENSG00000114200	"ENST00000264381,ENST00000497011,ENST00000482958,ENST00000479451,ENST00000488954"	"ENSP00000264381,ENSP00000419505,ENSP00000419804,ENSP00000418325,ENSP00000418504"
PH_hs_0025192	0.68898	7.85337e-05	72.0114	377.447	0.196942	0.209729	2.16991	0.000141707	AZIN2	Homo sapiens antizyme inhibitor 2 (AZIN2)	1	113451	NM_052998	NP_443724.1	ENSG00000142920	"ENST00000478635,ENST00000294517,ENST00000481886,ENST00000475935,ENST00000462920,ENST00000471119,ENST00000495135,ENST00000477570,ENST00000483027,ENST00000492420,ENST00000373443,ENST00000497710,ENST00000473089,ENST00000484656,ENST00000373440,ENST00000373441,ENST00000478204,ENST00000497280,ENST00000492521"	"ENSP00000294517,ENSP00000362542,ENSP00000362539,ENSP00000362540"
PH_hs_0025237	4.87185e-22	2.52856e-15	367.516	807.712	0.0752557	0.115089	1.1081	7.7466e-06	EHHADH	"Homo sapiens enoyl-CoA, hydratase/3-hydroxyacyl CoA dehydrogenase (EHHADH)"	1	1962	"NM_001166415,NM_001966"	"NP_001159887.1,NP_001957.2"	ENSG00000113790	"ENST00000231887,ENST00000456310,ENST00000483104,ENST00000475987,ENST00000440662,ENST00000465178"	"ENSP00000231887,ENSP00000387746,ENSP00000396798"
PH_hs_0025257	7.12511e-16	7.07089e-10	445.368	977.494	0.0992441	0.152026	1.0762	0.00157197	DNM2	Homo sapiens dynamin 2 (DNM2)	1	1785	"NM_001005360,NM_001005361,NM_001005362,NM_004945,NM_001190716"	"NP_001005360.1,NP_001005361.1,NP_001005362.1,NP_004936.2,NP_001177645.1"	ENSG00000079805	"ENST00000585892,ENST00000359692,ENST00000389253,ENST00000355667,ENST00000408974,ENST00000586939,ENST00000588976,ENST00000591266,ENST00000587991,ENST00000591819,ENST00000591701,ENST00000591118,ENST00000587485,ENST00000587830,ENST00000586130,ENST00000593220,ENST00000587329,ENST00000590806,ENST00000590787,ENST00000593203,ENST00000589106,ENST00000591818"	"ENSP00000468734,ENSP00000352721,ENSP00000373905,ENSP00000347890,ENSP00000386192,ENSP00000467430,ENSP00000466603,ENSP00000466914,ENSP00000466621"
PH_hs_0025281	8.79908e-34	4.30408e-13	696.105	2121.56	0.0714348	0.134763	1.62088	2.54955e-08	KIFAP3	Homo sapiens kinesin-associated protein 3 (KIFAP3)	1	22920	"NM_001204517,NM_001204516,NM_001204514,NM_014970"	"NP_001191446.1,NP_001191445.1,NP_001191443.1,NP_055785.2"	ENSG00000075945	"ENST00000361580,ENST00000367765,ENST00000367767,ENST00000474292,ENST00000490550,ENST00000538366"	"ENSP00000354560,ENSP00000356739,ENSP00000356741,ENSP00000444622"
PH_hs_0025357	0	2.02908e-42	2108.77	6524.79	0.0552065	0.0726647	1.78356	7.67785e-27	STX7	Homo sapiens syntaxin 7 (STX7)	1	8417	NM_003569	NP_003560.2	ENSG00000079950	"ENST00000367941,ENST00000367937,ENST00000448348,ENST00000475879"	"ENSP00000356918,ENSP00000356914"
PH_hs_0025378	9.79339e-15	1.26041e-06	457.623	1181.5	0.104621	0.198678	1.23865	0.00475267	PLA2G15	"Homo sapiens phospholipase A2, group XV (PLA2G15)"	1	23659	NM_012320	NP_036452.1	ENSG00000103066	"ENST00000413021,ENST00000565744,ENST00000219345,ENST00000566978,ENST00000564827,ENST00000566188,ENST00000444212,ENST00000562966,ENST00000568082,ENST00000568599,ENST00000562449,ENST00000565460"	"ENSP00000394197,ENSP00000454227,ENSP00000219345,ENSP00000457049,ENSP00000455461,ENSP00000457034,ENSP00000393610,ENSP00000454557"
PH_hs_0025379	0	1.4055e-13	1745.82	9635.43	0.0564114	0.135848	2.53435	1.22124e-14	CDKN2D	"Homo sapiens cyclin-dependent kinase inhibitor 2D (p19, inhibits CDK4)"	1	1032	"NM_001800,NM_079421"	"NP_001791.1,NP_524145.1"	ENSG00000129355	"ENST00000393599,ENST00000335766"	"ENSP00000377224,ENSP00000337056"
PH_hs_0025404	0	1.85753e-40	5964.2	11266.3	0.0605833	0.074877	1.09345	2.6494e-11	CCNC	Homo sapiens cyclin C (CCNC)	1	892	"NM_001013399,NM_005190"	"NP_001013417.1,NP_005181.2"	ENSG00000112237	"ENST00000520429,ENST00000369220,ENST00000326298,ENST00000520371,ENST00000523961,ENST00000523799,ENST00000486428,ENST00000523985,ENST00000484049,ENST00000518714,ENST00000524049,ENST00000519617,ENST00000521017,ENST00000523639,ENST00000369217,ENST00000482541,ENST00000523310,ENST00000523541,ENST00000627680"	"ENSP00000428982,ENSP00000358222,ENSP00000319027,ENSP00000430381,ENSP00000428577,ENSP00000430014,ENSP00000430077,ENSP00000430119,ENSP00000430718,ENSP00000430294,ENSP00000427885,ENSP00000428472,ENSP00000417072,ENSP00000487040"
PH_hs_0025431	1.99457e-08	4.1203e-14	277.564	627.452	0.122274	0.116592	1.10793	0.000308818	TRIM2	Homo sapiens tripartite motif containing 2 (TRIM2)	1	23321	"NM_001130067,NM_015271"	"NP_001123539.1,NP_056086.2"	ENSG00000109654	"ENST00000491446,ENST00000441616,ENST00000437508,ENST00000496978,ENST00000479711,ENST00000494872,ENST00000338700,ENST00000632856,ENST00000502281,ENST00000482578,ENST00000433687,ENST00000460908"	"ENSP00000400879,ENSP00000415812,ENSP00000488229,ENSP00000339659,ENSP00000487836,ENSP00000488602,ENSP00000487750,ENSP00000400375,ENSP00000488751"
PH_hs_0025504	0	7.29806e-16	1063.63	2690.31	0.0519698	0.121724	1.39927	1.34773e-08	LMNA	Homo sapiens lamin A/C (LMNA)	1	4000	"NM_170708,NM_170707"	"NP_733822.1,NP_733821.1"	ENSG00000160789	"ENST00000502751,ENST00000368301,ENST00000495341,ENST00000470835,ENST00000515711,ENST00000368300,ENST00000478063,ENST00000470199,ENST00000469565,ENST00000368299,ENST00000502357,ENST00000448611,ENST00000515459,ENST00000368297,ENST00000504687,ENST00000473598,ENST00000515824,ENST00000496738,ENST00000368298,ENST00000498722,ENST00000508500,ENST00000459904,ENST00000506981,ENST00000361308,ENST0000034755…	"ENSP00000357284,ENSP00000357283,ENSP00000357282,ENSP00000395597,ENSP00000424518,ENSP00000357280,ENSP00000426535,ENSP00000421821,ENSP00000424977,ENSP00000355292,ENSP00000292304"
PH_hs_0025529	0.996739	0.0184276	38.5971	130.837	0.275402	0.185512	1.65823	0.000637911	KLF7	Homo sapiens Kruppel-like factor 7 (ubiquitous)	1	8609	"NM_001270944,NM_001270943,NM_001270942,NM_003709"	"NP_001257873.1,NP_001257872.1,NP_001257871.1,NP_003700.1"	ENSG00000118263	"ENST00000309446,ENST00000421199,ENST00000423015,ENST00000467833,ENST00000458272,ENST00000435602,ENST00000426163,ENST00000457962,ENST00000451244,ENST00000412414"	"ENSP00000309570,ENSP00000387510,ENSP00000398572,ENSP00000393268,ENSP00000413590,ENSP00000397245,ENSP00000392015,ENSP00000412950,ENSP00000403284"
PH_hs_0025544	0	8.93061e-12	1382.51	5010.32	0.0511448	0.146494	1.89596	4.44154e-09	CHCHD7	Homo sapiens coiled-coil-helix-coiled-coil-helix domain containing 7 (CHCHD7)	1	79145	"NM_001011671,NM_001011670,NM_001011669,NM_001011668,NM_001011667,NM_024300"	"NP_001011671.1,NP_001011670.1,NP_001011669.1,NP_001011668.1,NP_001011667.1,NP_077276.2"	ENSG00000170791	"ENST00000521831,ENST00000355315,ENST00000518169,ENST00000522366,ENST00000517636,ENST00000517933,ENST00000523532,ENST00000523667,ENST00000521982,ENST00000522166,ENST00000518801,ENST00000523975,ENST00000396723,ENST00000523061,ENST00000521524,ENST00000519367,ENST00000518944,ENST00000303759"	"ENSP00000429635,ENSP00000347469,ENSP00000429230,ENSP00000430350,ENSP00000430498,ENSP00000429217,ENSP00000430714,ENSP00000428274,ENSP00000428917,ENSP00000379949,ENSP00000430882,ENSP00000430458,ENSP00000428095,ENSP00000306425"
PH_hs_0025588	0	8.75757e-37	850.283	2158.1	0.0616668	0.0763393	1.42587	4.26285e-18	ATP10D	"Homo sapiens ATPase, class V, type 10D (ATP10D)"	1	57205	NM_020453	NP_065186.3	ENSG00000145246	"ENST00000273859,ENST00000507889,ENST00000504445,ENST00000503288,ENST00000505476,ENST00000512393,ENST00000505277"	"ENSP00000273859,ENSP00000420909,ENSP00000421536"
PH_hs_0025589	0.0463267	1.13175e-13	109.718	393.9	0.11614	0.106913	1.75067	1.04608e-08	PREX1	"Homo sapiens phosphatidylinositol-3,4,5-trisphosphate-dependent Rac exchange factor 1 (PREX1)"	1	57580	NM_020820	NP_065871.2	ENSG00000124126	"ENST00000482556,ENST00000371941,ENST00000496915,ENST00000620554"	"ENSP00000434632,ENSP00000361009,ENSP00000481444"
PH_hs_0025591	0.99953	0.00655479	34.0978	124.585	0.247327	0.134036	1.78093	7.93017e-06	BHLHE41	"Homo sapiens basic helix-loop-helix family, member e41 (BHLHE41)"	1	79365	NM_030762	NP_110389.1	ENSG00000123095	"ENST00000242728,ENST00000394326,ENST00000541271"	ENSP00000242728
PH_hs_0025607	0.265597	2.7247e-08	90.1617	335.244	0.102465	0.138964	1.78698	3.41249e-07	MYO1E	Homo sapiens myosin IE (MYO1E)	1	4643	NM_004998	NP_004989.2	ENSG00000157483	"ENST00000288235,ENST00000559412,ENST00000559269,ENST00000560749,ENST00000558182,ENST00000560642,ENST00000559489,ENST00000558814,ENST00000558571,ENST00000558646"	"ENSP00000288235,ENSP00000453936,ENSP00000453232,ENSP00000454113,ENSP00000453178,ENSP00000453811"
PH_hs_0025631	7.70326e-26	1.11191e-14	901.798	1761.94	0.0862203	0.12518	1.00215	0.000312579	ANKZF1	Homo sapiens ankyrin repeat and zinc finger domain containing 1 (ANKZF1)	1	55139	"NM_018089,NM_001042410"	"NP_060559.2,NP_001035869.1"	ENSG00000163516	"ENST00000323348,ENST00000464763,ENST00000453432,ENST00000409849,ENST00000475202,ENST00000474225,ENST00000467884,ENST00000461731,ENST00000477479,ENST00000496346,ENST00000435521,ENST00000463792,ENST00000486203,ENST00000416565,ENST00000410034,ENST00000447157,ENST00000436226,ENST00000491181,ENST00000465550,ENST00000489580,ENST00000493563,ENST00000490526,ENST00000494886,ENST00000468387,ENST0000048318…	"ENSP00000321617,ENSP00000394359,ENSP00000386815,ENSP00000404113,ENSP00000406514,ENSP00000386337,ENSP00000399667,ENSP00000394652"
PH_hs_0025672	1.20015e-28	6.00713e-13	574.981	1277.22	0.0752458	0.132153	1.14674	3.10529e-05	WDR19	Homo sapiens WD repeat domain 19 (WDR19)	1	57728	NM_025132	NP_079408.3	ENSG00000157796	"ENST00000399820,ENST00000503697,ENST00000511729,ENST00000509560,ENST00000512112,ENST00000505055,ENST00000506869,ENST00000502389,ENST00000506503,ENST00000512448,ENST00000512095,ENST00000507228,ENST00000515631,ENST00000502718,ENST00000512534,ENST00000512588,ENST00000503733,ENST00000510315"	"ENSP00000382717,ENSP00000423706,ENSP00000426918,ENSP00000421888,ENSP00000425949,ENSP00000424319,ENSP00000423491,ENSP00000421401"
PH_hs_0025682	6.75742e-18	3.93799e-12	476.458	969.076	0.094218	0.134338	1.00333	0.000273762	TPST2	Homo sapiens tyrosylprotein sulfotransferase 2 (TPST2)	1	8459	"NM_001008566,NM_003595"	"NP_001008566.1,NP_003586.3"	ENSG00000128294	"ENST00000338754,ENST00000398110,ENST00000403880,ENST00000445720,ENST00000442495,ENST00000454778,ENST00000440953,ENST00000453117,ENST00000450022"	"ENSP00000339813,ENSP00000381180,ENSP00000385192,ENSP00000403758,ENSP00000403875,ENSP00000400357,ENSP00000416791,ENSP00000401134,ENSP00000414809"
PH_hs_0025726	5.3007e-36	1.784e-20	848.26	1672.04	0.071271	0.103585	1.03419	5.98937e-07	ORC4	"Homo sapiens origin recognition complex, subunit 4 (ORC4)"	1	5000	"NM_001190882,NM_001190879,NM_002552,NM_001190881,NM_181741,NM_181742"	"NP_001177811.1,NP_001177808.1,NP_002543.2,NP_001177810.1,NP_859525.1,NP_859526.1"	ENSG00000115947	"ENST00000392857,ENST00000488761,ENST00000481488,ENST00000483608,ENST00000478904,ENST00000461711,ENST00000496670,ENST00000490200,ENST00000416719,ENST00000457954,ENST00000440042,ENST00000495601,ENST00000264169,ENST00000535373,ENST00000536575,ENST00000540442"	"ENSP00000376597,ENSP00000413939,ENSP00000391484,ENSP00000403105,ENSP00000264169,ENSP00000441953,ENSP00000441502,ENSP00000438326"
PH_hs_0025734	1.47843e-14	7.44725e-26	720.626	1558.57	0.115716	0.090814	1.15251	2.316e-05	FRMD6	Homo sapiens FERM domain containing 6 (FRMD6)	1	122786	"NM_001267047,NM_001267046,NM_001042481,NM_152330"	"NP_001253976.1,NP_001253975.1,NP_001035946.1,NP_689543.1"	ENSG00000139926	"ENST00000553556,ENST00000555703,ENST00000557522,ENST00000555197,ENST00000557183,ENST00000554495,ENST00000557405,ENST00000554167,ENST00000555936,ENST00000554778,ENST00000344768,ENST00000395718,ENST00000554745,ENST00000557001,ENST00000557103,ENST00000555952,ENST00000356218,ENST00000556137"	"ENSP00000452529,ENSP00000450735,ENSP00000451157,ENSP00000450667,ENSP00000451977,ENSP00000451453,ENSP00000452122,ENSP00000343899,ENSP00000379068,ENSP00000348550"
PH_hs_0025749	0	9.0592e-11	2518.11	7416.24	0.05023	0.155221	1.62337	3.58612e-07	LMBRD1	Homo sapiens LMBR1 domain containing 1 (LMBRD1)	1	55788	NM_018368	NP_060838.3	ENSG00000168216	"ENST00000370577,ENST00000370570,ENST00000472827"	"ENSP00000359609,ENSP00000359602,ENSP00000433385"
PH_hs_0025757	4.29584e-06	5.19323e-07	203.876	835.193	0.123409	0.18578	1.89041	1.86329e-05	TSPAN7	Homo sapiens tetraspanin 7 (TSPAN7)	1	7102	NM_004615	NP_004606.2	ENSG00000156298	"ENST00000378482,ENST00000471410,ENST00000480976,ENST00000475216,ENST00000286824,ENST00000488893,ENST00000494037,ENST00000419600"	"ENSP00000367743,ENSP00000419290,ENSP00000419321,ENSP00000418586,ENSP00000286824"
PH_hs_0025759	2.54263e-10	2.17866e-11	523.166	1099.15	0.13421	0.140952	1.04478	0.00133467	PINK1	Homo sapiens PTEN induced putative kinase 1 (PINK1)	1	65018	NM_032409	NP_115785.1	ENSG00000158828	"ENST00000321556,ENST00000492302,ENST00000400490"	ENSP00000364204
PH_hs_0025776	6.2108e-29	4.81592e-33	1953.38	4025.04	0.0861514	0.0822946	1.19385	1.95175e-10	MAP3K14	Homo sapiens mitogen-activated protein kinase kinase kinase 14 (MAP3K14)	1	9020	NM_003954	NP_003945.2	ENSG00000006062	"ENST00000344686,ENST00000592267,ENST00000586644,ENST00000617331,ENST00000376926"	"ENSP00000478552,ENSP00000480974,ENSP00000482657"
PH_hs_0025820	2.6009e-29	1.11922e-08	748.827	2092.81	0.0783208	0.172278	1.43915	7.77284e-05	CAST	Homo sapiens calpastatin (CAST)	1	831	"NM_001190442,NM_001042440,NM_173060"	"NP_001177371.1,NP_001035905.1,NP_775083.1"	ENSG00000153113	"ENST00000509602,ENST00000505143,ENST00000338252,ENST00000508830,ENST00000511097,ENST00000395812,ENST00000515160,ENST00000507487,ENST00000421689,ENST00000510756,ENST00000507836,ENST00000512620,ENST00000514845,ENST00000510245,ENST00000506811,ENST00000514055,ENST00000508608,ENST00000341926,ENST00000505402,ENST00000511049,ENST00000309190,ENST00000510156,ENST00000508117,ENST00000504221,ENST0000050990…	"ENSP00000422957,ENSP00000343421,ENSP00000425721,ENSP00000422951,ENSP00000379157,ENSP00000396558,ENSP00000422176,ENSP00000426422,ENSP00000422612,ENSP00000427092,ENSP00000421230,ENSP00000422677,ENSP00000339914,ENSP00000421130,ENSP00000312523,ENSP00000422325,ENSP00000422466,ENSP00000426946,ENSP00000423638,ENSP00000425670,ENSP00000422831,ENSP00000424160,ENSP00000412374,ENSP00000425787,ENSP0000042384…
PH_hs_0025837	0.998852	0.172752	41.3073	92.8247	0.15227	0.160551	1.04283	0.00424953	PACSIN1	Homo sapiens protein kinase C and casein kinase substrate in neurons 1 (PACSIN1)	1	29993	"NM_001199583,NM_020804"	"NP_001186512.1,NP_065855.1"	ENSG00000124507	"ENST00000244458,ENST00000374043,ENST00000493633,ENST00000486120,ENST00000487760,ENST00000620693,ENST00000538621"	"ENSP00000244458,ENSP00000363155,ENSP00000484060,ENSP00000439639"
PH_hs_0025860	4.13952e-06	3.55117e-08	183.141	698.971	0.108586	0.164816	1.81501	4.79233e-06	TBC1D8	"Homo sapiens TBC1 domain family, member 8 (with GRAM domain)"	1	11138	NM_001102426	NP_001095896.1	ENSG00000204634	"ENST00000376840,ENST00000409318,ENST00000494011,ENST00000473937,ENST00000485875,ENST00000481317,ENST00000487392,ENST00000463469,ENST00000462819,ENST00000485851"	"ENSP00000366036,ENSP00000386856"
PH_hs_0025924	2.70554e-06	3.74361e-06	169.776	884.627	0.0933985	0.203818	2.17986	9.64522e-06	MYLIP	Homo sapiens myosin regulatory light chain interacting protein (MYLIP)	1	29116	NM_013262	NP_037394.2	ENSG00000007944	"ENST00000356840,ENST00000349606"	"ENSP00000349298,ENSP00000008686"
PH_hs_0025925	0.995249	0.00557467	42.0571	242.114	0.23234	0.267453	2.24226	0.00386771	CALD1	Homo sapiens caldesmon 1 (CALD1)	1	800	"NM_033157,NM_033140,NM_033139,NM_033138,NM_004342"	"NP_149347.2,NP_149131.1,NP_149130.1,NP_149129.2,NP_004333.1"	ENSG00000122786	"ENST00000417172,ENST00000436461,ENST00000422748,ENST00000454108,ENST00000475772,ENST00000430085,ENST00000462181,ENST00000482470,ENST00000361675,ENST00000361901,ENST00000498254,ENST00000489019,ENST00000445569,ENST00000435928,ENST00000443197,ENST00000424922,ENST00000495522,ENST00000496024,ENST00000478075,ENST00000472096,ENST00000466704,ENST00000473714,ENST00000480638,ENST00000393118"	"ENSP00000398826,ENSP00000411476,ENSP00000395710,ENSP00000401988,ENSP00000394715,ENSP00000354826,ENSP00000354513,ENSP00000390926,ENSP00000416611,ENSP00000407522,ENSP00000393621,ENSP00000419673,ENSP00000376826"
PH_hs_0025993	0.999996	0.77763	23.5839	63.4527	0.255742	0.18795	1.34504	0.0142863	FHOD3	Homo sapiens formin homology 2 domain containing 3 (FHOD3)	1	80206	NM_025135	NP_079411.2	ENSG00000134775	"ENST00000257209,ENST00000589114,ENST00000590592,ENST00000359247,ENST00000591635,ENST00000592930,ENST00000587493,ENST00000592128,ENST00000585579"	"ENSP00000257209,ENSP00000466937,ENSP00000352186,ENSP00000467195,ENSP00000468163,ENSP00000467462,ENSP00000465843"
PH_hs_0026059	0.999903	0.140618	33.3457	118.128	0.174152	0.321906	1.66002	0.00427688	SERTAD4	Homo sapiens SERTA domain containing 4 (SERTAD4)	1	56256	NM_019605	NP_062551.1	ENSG00000082497	"ENST00000367012,ENST00000490620,ENST00000482421,ENST00000483884"	ENSP00000355979
PH_hs_0026088	2.1615e-17	1.45146e-22	278.674	727.858	0.0738613	0.0912064	1.36196	3.43408e-12	MAPRE2	"Homo sapiens microtubule-associated protein, RP/EB family, member 2 (MAPRE2)"	1	10982	"NM_001256420,NM_001143827,NM_001143826,NM_014268,NR_046177"	"NP_001243349.1,NP_001137299.1,NP_001137298.1,NP_055083.1,-"	ENSG00000166974	"ENST00000591734,ENST00000589180,ENST00000590793,ENST00000587359,ENST00000436190,ENST00000588349,ENST00000300249,ENST00000538170,ENST00000588910,ENST00000585592,ENST00000589699,ENST00000588085,ENST00000413393"	"ENSP00000468216,ENSP00000465939,ENSP00000466871,ENSP00000407723,ENSP00000468904,ENSP00000300249,ENSP00000446343,ENSP00000468588,ENSP00000464921,ENSP00000396074"
PH_hs_0026154	5.22988e-05	7.81242e-06	160.873	591.378	0.106646	0.201113	1.70961	0.000135936	HAPLN3	Homo sapiens hyaluronan and proteoglycan link protein 3 (HAPLN3)	1	145864	NM_178232	NP_839946.1	ENSG00000140511	"ENST00000359595,ENST00000558770,ENST00000562889,ENST00000562281,ENST00000563808"	"ENSP00000352606,ENSP00000456458,ENSP00000457180,ENSP00000456985"
PH_hs_0026218	0.535278	7.05765e-07	79.0578	199.615	0.23347	0.117495	1.28784	0.000306211	GPRC5B	"Homo sapiens G protein-coupled receptor, class C, group 5, member B (GPRC5B)"	1	51704	NM_016235	NP_057319.1	ENSG00000167191	"ENST00000300571,ENST00000569102,ENST00000535671,ENST00000562348,ENST00000569479,ENST00000569847,ENST00000566822,ENST00000562469,ENST00000568214,ENST00000570142,ENST00000564449"	"ENSP00000300571,ENSP00000442858,ENSP00000454727,ENSP00000457283,ENSP00000454667,ENSP00000455960,ENSP00000457080,ENSP00000456724,ENSP00000457018"
PH_hs_0026293	0.756141	0.000230762	70.0666	220.497	0.154714	0.181446	1.50406	0.000964454	MYOM1	Homo sapiens myomesin 1 (MYOM1)	1	8736	"NM_019856,NM_003803"	"NP_062830.1,NP_003794.3"	ENSG00000101605	"ENST00000356443,ENST00000261606,ENST00000581804,ENST00000581075,ENST00000582016,ENST00000577294,ENST00000400569"	"ENSP00000348821,ENSP00000261606,ENSP00000462039,ENSP00000383413"
PH_hs_0026307	2.87906e-14	1.048e-25	510.391	1030.9	0.109731	0.0883764	1.01426	8.3053e-05	PACSIN2	Homo sapiens protein kinase C and casein kinase substrate in neurons 2 (PACSIN2)	1	11252	"NM_001184971,NM_001184970,NM_007229"	"NP_001171900.1,NP_001171899.1,NP_009160.2"	ENSG00000100266	"ENST00000507586,ENST00000263246,ENST00000407585,ENST00000403744,ENST00000402229,ENST00000453643,ENST00000418133,ENST00000422336,ENST00000445706,ENST00000453079,ENST00000337959"	"ENSP00000422788,ENSP00000263246,ENSP00000385952,ENSP00000385372,ENSP00000385040,ENSP00000398573,ENSP00000396816,ENSP00000403435,ENSP00000406767,ENSP00000399953,ENSP00000338379"
PH_hs_0026344	1	4.32102e-09	18.3959	194.288	0.262545	0.0912499	3.10347	4.78581e-06	POU4F1	Homo sapiens POU class 4 homeobox 1 (POU4F1)	1	5457	NM_006237	NP_006228.3	ENSG00000152192	ENST00000377208	ENSP00000366413
PH_hs_0026359	5.34897e-32	5.72206e-41	1839.7	3513.63	0.0813692	0.0732191	1.08288	2.29391e-10	TSPYL1	Homo sapiens TSPY-like 1 (TSPYL1)	1	7259	NM_003309	NP_003300.1	ENSG00000189241	ENST00000368608	ENSP00000357597
PH_hs_0026379	5.03962e-14	5.6274e-22	253.047	3198.56	0.0795453	0.102027	3.6844	8.56041e-33	ASMTL	Homo sapiens acetylserotonin O-methyltransferase-like (ASMTL)	1	8623	"NM_004192,NM_001173474,NM_001173473"	"NP_004183.2,NP_001166945.1,NP_001166944.1"	ENSG00000169093	"ENST00000381317,ENST00000381333,ENST00000463763,ENST00000462195,ENST00000474865,ENST00000534940"	"ENSP00000370718,ENSP00000370734,ENSP00000446410"
PH_hs_0026381	1.05429e-11	8.73664e-12	237.937	1228.66	0.0860649	0.13927	2.32155	1.51074e-11	CBLN1	Homo sapiens cerebellin 1 precursor (CBLN1)	1	869	NM_004352	NP_004343.1	ENSG00000102924	"ENST00000219197,ENST00000564786,ENST00000536749"	"ENSP00000219197,ENSP00000455718,ENSP00000444651"
PH_hs_0026406	0.889035	0.0155941	62.346	301.867	0.162757	0.346107	1.97812	0.000629421	IL3RA	"Homo sapiens interleukin 3 receptor, alpha (low affinity)"	1	3563	"NM_001267713,NM_002183"	"NP_001254642.1,NP_002174.1"	ENSG00000185291	"ENST00000331035,ENST00000432757,ENST00000381469"	"ENSP00000327890,ENSP00000414867,ENSP00000370878"
PH_hs_0026463	1.52789e-34	5.84092e-09	535.95	1655.36	0.0662493	0.167178	1.56022	3.18701e-05	RSU1	Homo sapiens Ras suppressor protein 1 (RSU1)	1	6251	"NM_012425,NM_152724"	"NP_036557.1,NP_689937.2"	ENSG00000148484	"ENST00000377921,ENST00000345264,ENST00000464074,ENST00000377911,ENST00000602389"	"ENSP00000367154,ENSP00000339521,ENSP00000473588"
PH_hs_0026469	3.87809e-40	3.74825e-20	965.305	1890.38	0.0683425	0.105113	1.03913	1.98181e-06	PPAP2A	Homo sapiens phosphatidic acid phosphatase type 2A (PPAP2A)	1	8611	"NM_003711,NM_176895"	"NP_003702.2,NP_795714.1"	ENSG00000067113	"ENST00000264775,ENST00000307259,ENST00000520263,ENST00000509667,ENST00000515132,ENST00000502907"	"ENSP00000264775,ENSP00000302229,ENSP00000425052"
PH_hs_0026479	1.75358e-26	7.35013e-11	360.198	1139.34	0.0660572	0.145395	1.60873	5.52127e-07	WDR47	Homo sapiens WD repeat domain 47 (WDR47)	1	22911	"NM_014969,NM_001142551,NM_001142550"	"NP_055784.3,NP_001136023.1,NP_001136022.1"	ENSG00000085433	"ENST00000400794,ENST00000369962,ENST00000361054,ENST00000369965,ENST00000530772,ENST00000529074,ENST00000531337,ENST00000528747,ENST00000357672"	"ENSP00000383599,ENSP00000358979,ENSP00000354339,ENSP00000358982,ENSP00000434289,ENSP00000437171,ENSP00000434868,ENSP00000433452,ENSP00000350301"
PH_hs_0026488	4.1218e-32	0	3794.22	7067.84	0.0833288	0.0663709	1.07134	3.11943e-11	RILPL2	Homo sapiens Rab interacting lysosomal protein-like 2 (RILPL2)	1	196383	NM_145058	NP_659495.1	ENSG00000150977	ENST00000280571	ENSP00000280571
PH_hs_0026510	0.999222	3.8021e-09	36.9552	667.573	0.21622	0.152682	4.02949	3.09921e-12	ELMOD1	Homo sapiens ELMO/CED-12 domain containing 1 (ELMOD1)	1	55531	"NM_001130037,NM_018712"	"NP_001123509.1,NP_061182.3"	ENSG00000110675	ENST00000534236
PH_hs_0026535	2.53848e-27	0	761.534	2102.36	0.081663	0.0644943	1.53918	2.93808e-14	SPAG9	Homo sapiens sperm associated antigen 9 (SPAG9)	1	9043	"NM_001130527,NM_001251971,NM_001130528,NM_003971"	"NP_001123999.1,NP_001238900.1,NP_001124000.1,NP_003962.3"	ENSG00000008294	"ENST00000262013,ENST00000509724,ENST00000510283,ENST00000505279,ENST00000357122,ENST00000506500,ENST00000513746,ENST00000511312,ENST00000513906,ENST00000514613,ENST00000505173,ENST00000514205,ENST00000506483,ENST00000513827,ENST00000515685,ENST00000513547,ENST00000511795,ENST00000576492,ENST00000510855,ENST00000511987,ENST00000502329,ENST00000618113"	"ENSP00000262013,ENSP00000423165,ENSP00000426900,ENSP00000349636,ENSP00000423346,ENSP00000430205,ENSP00000429343,ENSP00000426061,ENSP00000484908"
PH_hs_0026541	0.00013269	5.41564e-11	144.171	333.054	0.0905727	0.115502	1.12943	2.52536e-05	DHTKD1	Homo sapiens dehydrogenase E1 and transketolase domain containing 1 (DHTKD1)	1	55526	NM_018706	NP_061176.3	ENSG00000181192	"ENST00000263035,ENST00000437298,ENST00000465617,ENST00000415935,ENST00000448829,ENST00000479283"	"ENSP00000263035,ENSP00000388163,ENSP00000400625,ENSP00000398482"
PH_hs_0026550	3.40219e-08	3.18854e-19	308.859	638.198	0.13166	0.0978304	1.0286	1.65105e-05	SUSD4	Homo sapiens sushi domain containing 4 (SUSD4)	1	55061	NM_001037175	NP_001032252.1	ENSG00000143502	"ENST00000343846,ENST00000484758,ENST00000494793,ENST00000608996,ENST00000484503,ENST00000470249,ENST00000344029,ENST00000497669,ENST00000342943,ENST00000366878"	"ENSP00000344219,ENSP00000477374,ENSP00000476954,ENSP00000477432,ENSP00000339926,ENSP00000355843"
PH_hs_0026556	1	0.860718	16.2913	59.3799	0.395197	0.179417	1.55857	0.015093	CCDC148	Homo sapiens coiled-coil domain containing 148 (CCDC148)	1	130940	NM_138803	NP_620158.3	ENSG00000153237	"ENST00000283233,ENST00000454257,ENST00000409187,ENST00000448656,ENST00000417066,ENST00000451554,ENST00000409889,ENST00000491563"	"ENSP00000283233,ENSP00000398372,ENSP00000386674,ENSP00000415540,ENSP00000400751,ENSP00000415343,ENSP00000386583"
PH_hs_0026562	8.58582e-18	4.52039e-25	362.774	1317.47	0.0856917	0.0913804	1.86882	3.07894e-14	CD40	"Homo sapiens CD40 molecule, TNF receptor superfamily member 5 (CD40)"	1	958	"NM_152854,NM_001250"	"NP_690593.1,NP_001241.1"	ENSG00000101017	"ENST00000372285,ENST00000372276,ENST00000466205,ENST00000489304,ENST00000477696,ENST00000461171,ENST00000620709"	"ENSP00000361359,ENSP00000361350,ENSP00000434825,ENSP00000484074"
PH_hs_0026572	1.51673e-12	1.10577e-10	493.332	1037.57	0.11757	0.145746	1.02862	0.00258789	PBXIP1	Homo sapiens pre-B-cell leukemia homeobox interacting protein 1 (PBXIP1)	1	57326	NM_020524	NP_065385.2	ENSG00000163346	"ENST00000368465,ENST00000368463,ENST00000368460,ENST00000498553,ENST00000490230,ENST00000493133"	"ENSP00000357450,ENSP00000357448,ENSP00000357445,ENSP00000432543"
PH_hs_0026600	0.994015	0.0393296	46.1681	118.728	0.170734	0.186499	1.23315	0.00155201	MCAM	Homo sapiens melanoma cell adhesion molecule (MCAM)	1	4162	NM_006500	NP_006491.2	ENSG00000076706	"ENST00000264036,ENST00000528533,ENST00000525586,ENST00000524940,ENST00000528976,ENST00000530706,ENST00000529257,ENST00000529295,ENST00000530006,ENST00000530937,ENST00000528502,ENST00000529686,ENST00000526190,ENST00000525555,ENST00000534522,ENST00000530144,ENST00000526992"	ENSP00000264036
PH_hs_0026601	1.34586e-28	2.32632e-35	8203.02	14790.4	0.0897435	0.0805305	1.01976	7.7226e-07	SND1	Homo sapiens staphylococcal nuclease and tudor domain containing 1 (SND1)	1	27044	NM_014390	NP_055205.2	ENSG00000197157	"ENST00000354725,ENST00000463020,ENST00000461056,ENST00000468621,ENST00000483503,ENST00000492772,ENST00000468166,ENST00000465900,ENST00000486037,ENST00000484767,ENST00000492840,ENST00000470723,ENST00000467238,ENST00000470463,ENST00000489417,ENST00000485871"	"ENSP00000346762,ENSP00000419327"
PH_hs_0026605	0.999807	4.41826e-19	33.0878	324.889	0.218598	0.0804228	3.23254	4.37389e-19	BASP1	"Homo sapiens brain abundant, membrane attached signal protein 1 (BASP1)"	1	10409	"NM_001271606,NM_006317"	"NP_001258535.1,NP_006308.3"	ENSG00000176788	"ENST00000606445,ENST00000322611,ENST00000616743"	"ENSP00000476090,ENSP00000319281,ENSP00000482066"
PH_hs_0026640	6.87072e-07	0	410.105	985.018	0.163865	0.0570365	1.25647	9.83174e-05	DYNLL2	"Homo sapiens dynein, light chain, LC8-type 2 (DYNLL2)"	1	140735	NM_080677	NP_542408.1	ENSG00000264364	ENST00000579991	ENSP00000477310
PH_hs_0026654	0	0	2369	4622.64	0.0600896	0.0514059	1.13081	2.32095e-19	FBXO16	Homo sapiens F-box protein 16 (FBXO16)	1	157574	"NM_001258211,NM_172366"	"NP_001245140.1,NP_758954.1"	ENSG00000214050	"ENST00000521548,ENST00000518248,ENST00000380254,ENST00000522609,ENST00000346498,ENST00000518734,ENST00000520481,ENST00000517436,ENST00000517673,ENST00000518016,ENST00000519471"	"ENSP00000428902,ENSP00000431064,ENSP00000369604,ENSP00000341416,ENSP00000429687,ENSP00000429390,ENSP00000428683"
PH_hs_0026662	0.982745	0.0020864	44.7523	156.935	0.286064	0.167983	1.69165	0.0355189	EDN1	Homo sapiens endothelin 1 (EDN1)	1	1906	"NM_001955,NM_001168319"	"NP_001946.3,NP_001161791.1"	ENSG00000078401	ENST00000379375	ENSP00000368683
PH_hs_0026672	0	3.17907e-26	3625.06	6836.92	0.0583666	0.0939138	1.07147	4.07774e-08	ACSL1	Homo sapiens acyl-CoA synthetase long-chain family member 1 (ACSL1)	1	2180	NM_001995	NP_001986.2	ENSG00000151726	"ENST00000454703,ENST00000513001,ENST00000515030,ENST00000503407,ENST00000281455,ENST00000507295,ENST00000506733,ENST00000504342,ENST00000513317,ENST00000504900,ENST00000505492,ENST00000622937"	"ENSP00000407165,ENSP00000422607,ENSP00000425098,ENSP00000281455,ENSP00000426244,ENSP00000426491,ENSP00000425006,ENSP00000426150,ENSP00000424935,ENSP00000425640,ENSP00000485264"
PH_hs_0026685	0.000129316	5.27098e-06	159.07	364.091	0.113701	0.177499	1.08592	0.00406788	ABCB9	"Homo sapiens ATP-binding cassette, sub-family B (MDR/TAP)"	1	23457	"NM_001243013,NM_019624,NM_019625"	"NP_001229942.1,NP_062570.1,NP_062571.1"	ENSG00000150967	"ENST00000344275,ENST00000442833,ENST00000280560,ENST00000540285,ENST00000392439,ENST00000542678,ENST00000546289,ENST00000426173,ENST00000537276,ENST00000542448,ENST00000538895,ENST00000541983,ENST00000545373,ENST00000540971,ENST00000536976,ENST00000546077,ENST00000541424,ENST00000543935,ENST00000622723,ENST00000442028,ENST00000346530"	"ENSP00000456813,ENSP00000456375,ENSP00000280560,ENSP00000441734,ENSP00000376234,ENSP00000440288,ENSP00000442281,ENSP00000415967,ENSP00000439871,ENSP00000440244,ENSP00000444834,ENSP00000441086,ENSP00000443433,ENSP00000443224,ENSP00000440138,ENSP00000443382,ENSP00000394898,ENSP00000280559"
PH_hs_0026721	1.10441e-18	9.38479e-20	3049.65	8880.13	0.111238	0.109912	1.67889	5.48623e-09	MKNK2	Homo sapiens MAP kinase interacting serine/threonine kinase 2 (MKNK2)	1	2872	"NM_199054,NM_017572"	"NP_951009.1,NP_060042.2"	ENSG00000099875	"ENST00000589441,ENST00000591142,ENST00000591601,ENST00000309340,ENST00000587416,ENST00000588014,ENST00000586828,ENST00000591588,ENST00000585667,ENST00000586620,ENST00000589509,ENST00000589534,ENST00000250896"	"ENSP00000466594,ENSP00000465645,ENSP00000467811,ENSP00000309485,ENSP00000465079,ENSP00000465425,ENSP00000464828,ENSP00000466147,ENSP00000466064,ENSP00000250896"
PH_hs_0026739	7.69598e-11	3.00321e-29	236.333	504.401	0.0906762	0.0732173	1.05235	7.67057e-07	ITPR2	"Homo sapiens inositol 1,4,5-trisphosphate receptor, type 2 (ITPR2)"	1	3709	NM_002223	NP_002214.2	ENSG00000123104	"ENST00000381340,ENST00000451599,ENST00000538984,ENST00000540429,ENST00000543958,ENST00000545902,ENST00000540791,ENST00000545235,ENST00000242737,ENST00000536627"	"ENSP00000370744,ENSP00000408287,ENSP00000440548,ENSP00000242737"
PH_hs_0026752	3.4596e-29	1.38953e-12	376.845	1892.13	0.0635755	0.137262	2.30721	1.92364e-12	FOXO4	Homo sapiens forkhead box O4 (FOXO4)	1	4303	"NM_001170931,NM_005938"	"NP_001164402.1,NP_005929.2"	ENSG00000184481	"ENST00000374259,ENST00000466874,ENST00000341558,ENST00000464598"	"ENSP00000363377,ENSP00000342209"
PH_hs_0026809	0.839926	1.03776e-08	60.2502	278.715	0.289855	0.124387	2.10286	3.11648e-05	ACSM3	Homo sapiens acyl-CoA synthetase medium-chain family member 3 (ACSM3)	1	6296	"NM_202000,NM_005622"	"NP_973729.1,NP_005613.2"	ENSG00000005187	"ENST00000568235,ENST00000501740,ENST00000614721,ENST00000561584,ENST00000564701,ENST00000289416,ENST00000440284,ENST00000561795,ENST00000562251,ENST00000563914,ENST00000567387,ENST00000561499,ENST00000569141,ENST00000567711,ENST00000567006"	"ENSP00000457003,ENSP00000456055,ENSP00000457158,ENSP00000289416,ENSP00000394565,ENSP00000458068,ENSP00000456767,ENSP00000457926,ENSP00000457608"
PH_hs_0026817	1.54969e-21	8.88437e-09	598.796	1627.16	0.0894184	0.169169	1.38207	0.00025682	ISL2	Homo sapiens ISL LIM homeobox 2 (ISL2)	1	64843	NM_145805	NP_665804.1	ENSG00000159556	"ENST00000290759,ENST00000558656,ENST00000558437"	"ENSP00000290759,ENSP00000453837"
PH_hs_0026823	0.00105614	1.09293e-05	130.329	1043.6	0.0868096	0.21827	2.74402	7.80299e-07	TGM2	Homo sapiens transglutaminase 2 (TGM2)	1	7052	NM_004613	NP_004604.2	ENSG00000198959	"ENST00000361475,ENST00000469269,ENST00000468262,ENST00000474777,ENST00000373403,ENST00000453095"	"ENSP00000355330,ENSP00000362502,ENSP00000387642"
PH_hs_0026825	0	8.04617e-18	13716.7	39022.7	0.0511592	0.117157	1.62899	2.36928e-10	TUBB2A	"Homo sapiens tubulin, beta 2A class IIa (TUBB2A)"	1	7280	NM_001069	NP_001060.1	ENSG00000137267	"ENST00000333628,ENST00000489942"	ENSP00000369703
PH_hs_0026851	0.355171	3.08631e-05	88.1419	417.194	0.176604	0.202814	2.03678	0.000160075	ALPK1	Homo sapiens alpha-kinase 1 (ALPK1)	1	80216	"NM_001102406,NM_025144,NM_001253884"	"NP_001095876.1,NP_079420.3,NP_001240813.1"	ENSG00000073331	"ENST00000514594,ENST00000505176,ENST00000177648,ENST00000502366,ENST00000509722,ENST00000505127,ENST00000504488,ENST00000509688,ENST00000426472,ENST00000515330,ENST00000515106,ENST00000504745,ENST00000505912,ENST00000509209,ENST00000508589,ENST00000512847,ENST00000504176,ENST00000458497"	"ENSP00000177648,ENSP00000424492,ENSP00000425559,ENSP00000423978,ENSP00000425273,ENSP00000426044,ENSP00000398048"
PH_hs_0026863	0.401003	1.36443e-10	85.5226	505.304	0.164823	0.133069	2.44058	4.86256e-09	RASSF4	Homo sapiens Ras association (RalGDS/AF-6)	1	83937	NM_032023	NP_114412.2	ENSG00000107551	"ENST00000489171,ENST00000340258,ENST00000427758,ENST00000483709,ENST00000462822,ENST00000428466,ENST00000472561,ENST00000465735,ENST00000471941,ENST00000471808,ENST00000484477,ENST00000493490"	"ENSP00000339692,ENSP00000409767,ENSP00000473555,ENSP00000413468,ENSP00000476848"
PH_hs_0026990	0	1.29132e-21	591.273	1636.31	0.0561454	0.100422	1.50656	7.77536e-12	RAB11FIP1	Homo sapiens RAB11 family interacting protein 1 (class I)	1	80223	"NM_025151,NM_001002814"	"NP_079427.4,NP_001002814.2"	ENSG00000156675	"ENST00000287263,ENST00000330843,ENST00000522727,ENST00000523182,ENST00000522774,ENST00000524118"	"ENSP00000287263,ENSP00000331342,ENSP00000430009,ENSP00000430680"
PH_hs_0027047	0	2.05871e-10	6659.47	12768.9	0.0536725	0.159063	1.01613	0.0018617	PSEN1	Homo sapiens presenilin 1 (PSEN1)	1	5663	"NM_000021,NM_007318"	"NP_000012.1,NP_015557.2"	ENSG00000080815	"ENST00000557356,ENST00000556864,ENST00000556533,ENST00000556951,ENST00000557293,ENST00000553719,ENST00000553599,ENST00000556011,ENST00000394157,ENST00000357710,ENST00000324501,ENST00000560005,ENST00000555254,ENST00000553447,ENST00000554131,ENST00000559361,ENST00000557037,ENST00000394164,ENST00000556066,ENST00000553855,ENST00000555386,ENST00000557511,ENST00000406768,ENST00000554995,ENST0000055586…	"ENSP00000451498,ENSP00000451588,ENSP00000452128,ENSP00000450551,ENSP00000451880,ENSP00000451674,ENSP00000452477,ENSP00000451662,ENSP00000377712,ENSP00000350342,ENSP00000326366,ENSP00000453466,ENSP00000450652,ENSP00000451915,ENSP00000454156,ENSP00000451347,ENSP00000377719,ENSP00000452267,ENSP00000452242,ENSP00000450845,ENSP00000451429,ENSP00000385948"
PH_hs_0027048	0.92406	2.58661e-16	57.8223	2459.65	0.198249	0.119476	5.38203	4.18215e-31	NPTX2	Homo sapiens neuronal pentraxin II (NPTX2)	1	4885	NM_002523	NP_002514.1	ENSG00000106236	"ENST00000265634,ENST00000466102"	ENSP00000265634
PH_hs_0027050	0	0	4719.51	9033.54	0.0551661	0.0634303	1.11148	8.13562e-15	PAPSS1	Homo sapiens 3'-phosphoadenosine 5'-phosphosulfate synthase 1 (PAPSS1)	1	9061	NM_005443	NP_005434.4	ENSG00000138801	"ENST00000514815,ENST00000265174,ENST00000511304,ENST00000502431,ENST00000514489,ENST00000506544,ENST00000512641,ENST00000504987"	ENSP00000265174
PH_hs_0027061	0	3.05638e-14	1145.58	2591.61	0.0561717	0.129282	1.23807	2.52843e-07	RNF13	Homo sapiens ring finger protein 13 (RNF13)	1	11342	"NM_183381,NM_007282"	"NP_899237.1,NP_009213.1"	ENSG00000082996	"ENST00000392894,ENST00000344229,ENST00000470151,ENST00000466478,ENST00000491086,ENST00000467977,ENST00000474348,ENST00000467996,ENST00000468648,ENST00000459632,ENST00000466795,ENST00000490631,ENST00000361785,ENST00000482083,ENST00000468289,ENST00000493238"	"ENSP00000376628,ENSP00000341361,ENSP00000419836,ENSP00000419508,ENSP00000420667,ENSP00000418308,ENSP00000420124,ENSP00000419809,ENSP00000420067,ENSP00000419069,ENSP00000417655,ENSP00000417294,ENSP00000355268,ENSP00000418863,ENSP00000420510"
PH_hs_0027063	2.63533e-30	0	2595.27	4862.84	0.0850197	0.0593156	1.07865	1.31724e-11	NOSIP	Homo sapiens nitric oxide synthase interacting protein (NOSIP)	1	51070	"NM_001270960,NM_015953"	"NP_001257889.1,NP_057037.1"	ENSG00000142546	"ENST00000601015,ENST00000598820,ENST00000339093,ENST00000596358,ENST00000601340,ENST00000596477,ENST00000598550,ENST00000599537,ENST00000598296,ENST00000594932,ENST00000600019,ENST00000598544,ENST00000599425,ENST00000598839,ENST00000601107,ENST00000593345"	"ENSP00000470450,ENSP00000343497,ENSP00000470034,ENSP00000473109,ENSP00000471929,ENSP00000472103,ENSP00000471291,ENSP00000468974"
PH_hs_0027064	7.782e-23	1.80494e-13	414.825	991.482	0.0776872	0.126627	1.22516	1.484e-05	SPSB3	Homo sapiens splA/ryanodine receptor domain and SOCS box containing 3 (SPSB3)	1	90864	NM_080861	NP_543137.2	ENSG00000162032	"ENST00000566339,ENST00000564709,ENST00000569380,ENST00000567868,ENST00000563741,ENST00000301717,ENST00000563668,ENST00000563705,ENST00000569769,ENST00000565550,ENST00000564070,ENST00000568416"	"ENSP00000457206,ENSP00000301717,ENSP00000455098"
PH_hs_0027084	0.849689	8.70973e-08	66.4372	309.701	0.123762	0.140611	2.09748	2.38621e-08	DEF6	Homo sapiens differentially expressed in FDCP 6 homolog (mouse)	1	50619	NM_022047	NP_071330.3	ENSG00000023892	"ENST00000316637,ENST00000444278,ENST00000468102"	"ENSP00000319831,ENSP00000415357"
PH_hs_0027090	2.8026e-45	4.68283e-20	692.302	1846.98	0.0606387	0.105283	1.43224	2.15795e-08	CGN	Homo sapiens cingulin (CGN)	1	57530	NM_020770	NP_065821.1	ENSG00000143375	"ENST00000505188,ENST00000502442,ENST00000427934,ENST00000271636,ENST00000416743,ENST00000464886,ENST00000473377,ENST00000467998"	"ENSP00000425532,ENSP00000422299,ENSP00000410836,ENSP00000271636,ENSP00000390686"
PH_hs_0027093	1.53154e-17	4.2606e-30	273.396	1304.32	0.072189	0.0826941	2.26311	2.66952e-25	PTPRU	"Homo sapiens protein tyrosine phosphatase, receptor type, U (PTPRU)"	1	10076	"NM_001195001,NM_005704,NM_133177,NM_133178"	"NP_001181930.1,NP_005695.3,NP_573438.3,NP_573439.2"	ENSG00000060656	"ENST00000345512,ENST00000373779,ENST00000428026,ENST00000460170,ENST00000527027,ENST00000415600,ENST00000531385,ENST00000526080,ENST00000493601,ENST00000465525,ENST00000492954"	"ENSP00000334941,ENSP00000362884,ENSP00000392332,ENSP00000432906"
PH_hs_0027100	0.999866	5.90964e-07	34.366	217.179	0.16929	0.125096	2.54491	3.31783e-09	TMEFF2	Homo sapiens transmembrane protein with EGF-like and two follistatin-like domains 2 (TMEFF2)	1	23671	NM_016192	NP_057276.2	ENSG00000144339	"ENST00000392314,ENST00000272771,ENST00000487771,ENST00000409056"	"ENSP00000376128,ENSP00000272771,ENSP00000386871"
PH_hs_0027115	2.42789e-40	2.90005e-22	2047.51	4051.82	0.0723033	0.101839	1.11752	1.1493e-07	C6orf203	Homo sapiens chromosome 6 open reading frame 203 (C6orf203)	1	51250	"NM_001142470,NM_001142468,NM_016487"	"NP_001135942.1,NP_001135940.1,NP_057571.1"	ENSG00000130349	"ENST00000405204,ENST00000311381,ENST00000625458,ENST00000489790"	"ENSP00000384867,ENSP00000310951,ENSP00000485698"
PH_hs_0027130	0	0	1012.42	2444.15	0.0482886	0.0656304	1.36808	4.74702e-18	HIST2H4B|HIST2H4A	"Homo sapiens histone cluster 2, H4b (HIST2H4B)|Homo sapiens histone cluster 2, H4a (HIST2H4A)"	4	554313|8370	NM_001034077|NM_003548	NP_001029249.1|NP_003539.1	ENSG00000270276|ENSG00000270882	"ENST00000621520,ENST00000612061,ENST00000579512|ENST00000578186,ENST00000618193,ENST00000614272,ENST00000613412"	"ENSP00000481507,ENSP00000482412,ENSP00000462355|ENSP00000462667,ENSP00000478786,ENSP00000478519,ENSP00000481343"
PH_hs_0027137	5.59076e-08	4.63652e-11	218.357	541.246	0.106473	0.131364	1.23227	9.54542e-05	GFOD1	Homo sapiens glucose-fructose oxidoreductase domain containing 1 (GFOD1)	1	54438	"NM_001242630,NM_001242628,NM_018988"	"NP_001229559.1,NP_001229557.1,NP_061861.1"	ENSG00000145990	"ENST00000379284,ENST00000379287,ENST00000605067,ENST00000603223,ENST00000379278,ENST00000612338"	"ENSP00000368586,ENSP00000368589,ENSP00000473812,ENSP00000479493"
PH_hs_0027142	0.348712	4.40123e-07	87.7123	232.298	0.14876	0.129483	1.26966	0.000257112	KRT12	"Homo sapiens keratin 12, type I (KRT12)"	1	3859	NM_000223	NP_000214.1	ENSG00000187242	ENST00000251643	ENSP00000251643
PH_hs_0027150	0.680574	2.31486e-10	74.1577	1584.32	0.12172	0.15268	4.32089	9.94202e-22	SH3GL2	Homo sapiens SH3-domain GRB2-like 2 (SH3GL2)	1	6456	NM_003026	NP_003017.1	ENSG00000107295	"ENST00000467085,ENST00000380607"	ENSP00000369981
PH_hs_0027151	0.983626	7.20051e-07	44.568	168.67	0.284752	0.0959609	1.68897	0.00664885	MRC1	"Homo sapiens mannose receptor, C type 1 (MRC1)"	1	4360	NM_002438	NP_002429.1	ENSG00000260314	ENST00000569591	ENSP00000455897
PH_hs_0027161	3.35057e-26	2.89455e-13	317.885	2166.37	0.0610816	0.133853	2.75123	1.85877e-16	RGL1	Homo sapiens ral guanine nucleotide dissociation stimulator-like 1 (RGL1)	1	23179	NM_015149	NP_055964.3	ENSG00000143344	"ENST00000304685,ENST00000360851"	"ENSP00000303192,ENSP00000354097"
PH_hs_0027167	0	3.95515e-22	1236.87	2340.51	0.0609981	0.10069	1.01311	7.23152e-07	CCSER2	Homo sapiens coiled-coil serine-rich protein 2 (CCSER2)	1	54462	NM_018999	NP_061872.2	ENSG00000107771	"ENST00000359979,ENST00000224756,ENST00000494144,ENST00000494586,ENST00000493409,ENST00000498300,ENST00000466105,ENST00000480006,ENST00000372088,ENST00000543283"	"ENSP00000353068,ENSP00000224756,ENSP00000361160,ENSP00000439944"
PH_hs_0027209	0	1.74525e-23	1928.71	5087.35	0.0520959	0.0993107	1.53173	1.44901e-13	GADD45B	"Homo sapiens growth arrest and DNA-damage-inducible, beta (GADD45B)"	1	4616	NM_015675	NP_056490.2	ENSG00000099860	"ENST00000586759,ENST00000592937,ENST00000215631,ENST00000585359,ENST00000587345,ENST00000587887,ENST00000593043"	"ENSP00000215631,ENSP00000466414,ENSP00000467490,ENSP00000468620,ENSP00000468374"
PH_hs_0027211	0	9.40776e-13	8927.02	17410.9	0.0689031	0.141367	1.06478	0.000368819	XAGE1E|XAGE1B	"Homo sapiens X antigen family, member 1E (XAGE1E)|Homo sapiens X antigen family, member 1B (XAGE1B)"	4	653067|653220	NR_033257|NR_033254	-|-	ENSG00000204382|ENSG00000204382	ENST00000494039|ENST00000494039	|
PH_hs_0027262	0.967383	2.31686e-05	55.913	198.576	0.132758	0.142472	1.69793	1.08285e-05	KCNN1	"Homo sapiens potassium channel, calcium activated intermediate/small conductance subfamily N alpha, member 1 (KCNN1)"	1	3780	NM_002248	NP_002239.2	ENSG00000105642	"ENST00000222249,ENST00000594192,ENST00000609922,ENST00000615435"	"ENSP00000476519,ENSP00000477114,ENSP00000484926"
PH_hs_0027343	0.999999	0.0261197	17.1406	308.656	0.430935	0.387461	3.51583	0.0254535	DEFB103B|DEFB103A	"Homo sapiens defensin, beta 103B (DEFB103B)|Homo sapiens defensin, beta 103A (DEFB103A)"	4	55894|414325	NM_018661|NM_001081551	NP_061131.1|NP_001075020.1	ENSG00000273641|ENSG00000176797	ENST00000613448|ENST00000314357	ENSP00000480773|ENSP00000320951
PH_hs_0027359	0.000203927	2.09461e-06	153.839	1222.66	0.111664	0.203687	2.83466	1.209e-10	KLC3	Homo sapiens kinesin light chain 3 (KLC3)	1	147700	NM_177417	NP_803136.2	ENSG00000104892	"ENST00000589373,ENST00000494686,ENST00000391946,ENST00000585434,ENST00000589837,ENST00000590063,ENST00000470402"	"ENSP00000465950,ENSP00000375810,ENSP00000466067,ENSP00000466974,ENSP00000466168,ENSP00000436019"
PH_hs_0027408	0.757067	2.52969e-05	70.2167	151.348	0.148495	0.102005	1.00483	0.000370038	IFI16	"Homo sapiens interferon, gamma-inducible protein 16 (IFI16)"	1	3428	"NM_005531,NM_001206567"	"NP_005522.2,NP_001193496.1"	ENSG00000163565	"ENST00000566111,ENST00000426592,ENST00000447473,ENST00000368131,ENST00000368132,ENST00000493884,ENST00000483916,ENST00000295809,ENST00000359709,ENST00000448393,ENST00000567661,ENST00000474473,ENST00000562225,ENST00000340979"	"ENSP00000458084,ENSP00000406406,ENSP00000407052,ENSP00000357113,ENSP00000357114,ENSP00000295809,ENSP00000352740,ENSP00000404325,ENSP00000456094,ENSP00000456129,ENSP00000342741"
PH_hs_0027420	0.980646	0.00859474	53.7517	152.564	0.12301	0.200131	1.54814	0.000997679	MXD1	Homo sapiens MAX dimerization protein 1 (MXD1)	1	4084	"NM_001202514,NM_001202513,NM_002357"	"NP_001189443.1,NP_001189442.1,NP_002348.1"	ENSG00000059728	"ENST00000435990,ENST00000264444,ENST00000409442,ENST00000410000,ENST00000465446,ENST00000540449"	"ENSP00000410672,ENSP00000264444,ENSP00000386523,ENSP00000443935"
PH_hs_0027642	1.72096e-19	1.09919e-23	711.282	1918.16	0.0976679	0.0962522	1.48539	1.22457e-09	RP2	Homo sapiens retinitis pigmentosa 2 (X-linked recessive)	1	6102	NM_006915	NP_008846.2	ENSG00000102218	ENST00000218340	ENSP00000218340
PH_hs_0027656	0.999994	0.718077	24.6042	67.0031	0.245413	0.157639	1.36302	0.00312885	EPS8L2	Homo sapiens EPS8-like 2 (EPS8L2)	1	64787	NM_022772	NP_073609.2	ENSG00000177106	"ENST00000524763,ENST00000527199,ENST00000318562,ENST00000533256,ENST00000534755,ENST00000529346,ENST00000526909,ENST00000529680,ENST00000530093,ENST00000533500,ENST00000527807,ENST00000531348,ENST00000526380,ENST00000530636,ENST00000526198,ENST00000530118,ENST00000524474,ENST00000531471,ENST00000526651,ENST00000532545,ENST00000528770,ENST00000530452,ENST00000533816,ENST00000531393,ENST0000052783…	"ENSP00000435128,ENSP00000437085,ENSP00000320828,ENSP00000435585,ENSP00000432923,ENSP00000433173,ENSP00000433223,ENSP00000432765,ENSP00000436035,ENSP00000436230,ENSP00000437145,ENSP00000433057,ENSP00000480704,ENSP00000480201"
PH_hs_0027682	0.997921	0.000459563	43.8398	157.808	0.140966	0.142296	1.71773	2.42734e-05	HTRA1	Homo sapiens HtrA serine peptidase 1 (HTRA1)	1	5654	NM_002775	NP_002766.1	ENSG00000166033	"ENST00000368984,ENST00000420892"	"ENSP00000357980,ENSP00000412676"
[truncated: 2,324 more rows]

## Sheet: GO Analysis_MF
geneset name	ref	# genes in geneset (K)	description	# genes in overlap (k)	k/K	p value	Benjamini q-value
GO:0008092~cytoskeletal protein binding	Link	504	Genes annotated by the GO term GO:0008092~cytoskeletal protein binding	103	0.204365	2.84053e-05	0.040297
GO:0003677~DNA binding	Link	2331	Genes annotated by the GO term GO:0003677~DNA binding	375	0.160875	0.000334858	0.215319
[truncated: 38 more rows]

## Sheet: Gene set lists_MF
>	GO:0008092~cytoskeletal protein binding; Q-value: 4.0297E-02
[truncated: 3,565 more rows]

[truncated: 4 more sheets: GO Analysis_BP, Gene set lists_BP, GO Analysis_CC, Gene set lists_CC]
